# Supplementary material for: Genome-wide fitness analyses of the foodborne pathogen Campylobacter jejuni in in vitro and in vivo models
Source: Sci Rep. 2017 Apr 28;7:1251. doi: 10.1038/s41598-017-01133-4 (PMC5430854; doi:10.1038/s41598-017-01133-4)
Supplement: Supplementary file 2 — Table S2 [file 41598_2017_1133_MOESM2_ESM.xls]

## Sheet: Table S2
TABLE S2. Overview gene fitness analysis in C. jejuni M1, 11168 and 81-176. As a measure of gene fitness, the Log2 fold-change of observed vs expected reads was calculated per gene, with Kernel density plots allowing accurate delineation of fitness and non-fitness genes in each C. jejuni strain. Additional selection criteria were: a Benjamini & Hochberg adjusted P < 0.05 and a probability that th…
	C. jejuni M1cam								C. jejuni 81-176								C. jejuni 11168								Comparative fitness analysis												Overview comparative fitness analysis
								445								413								499						331	486	Required for fitness (0 = no; 1 = yes, NA = not applicable)
Homologous_group	Locus_tag	Gene	Functional annotation	LogFC (cut-off -6.15)	Padj	Required for fitness (no reads or logFC < cut-off, Padj<0.05)	Poisson law probability gene was inactivated	Required for fitness (>0.95 probability gene was inactivated)	Locus_tag	Gene	Functional annotation	LogFC (cut-off -4.78)	Padj	Required for fitness (no reads or logFC < cut-off, Padj<0.05)	Poisson law probability gene was inactivated	Required for fitness (>0.95 probability gene was inactivated)	Locus_tag	Gene	Functional annotation	LogFC (cut-off -4.79)	Padj	Required for fitness (no reads or logFC < cut-off, Padj<0.05)	Poisson law probability gene was inactivated	Required for fitness (>0.95 probability gene was inactivated)	Homologous_group	CHG_code				Required for fitness in all strains	Required for fitness in 2 or more strains	M1cam	81-176	11168	Required for fitness in C. jejuni strains	Note	OG requirement	#
HG_2	CJM1cam_1293	pseE	Motility accessory factor Maf5/PseE	1.93736	0.863849	n	1	n	CJJ81176_1337	-	PseE	2.62657	0.919647	n	1	n	Cj1335	-	hypothetical protein Cj1335	no reads	NA	y	1	y	HG_2	S				n	n	0	0	1	Not required		Required in M1cam, 81-176, and 11168	331
HG_2	CJM1cam_1292	maf-3_pseD	Motility accessory factor Maf-3/PseD	4.88394	0.885845	n	1	n	CJJ81176_1336	-	PseD	5.07684	0.922801	n	1	n	Cj1318	-	hypothetical protein Cj1318	no reads	NA	y	1	y	HG_2	-				-	-	0	0	1	-		Required in M1cam and 81-176, not in 11168	11
HG_2	-	-	-	-	-	-	-	-	-	-	-	-	-	-	-	-	Cj1333	-	protein PseD	-0.575913	0.768087	n	1	n	HG_2	-				-	-	NA	NA	0	-		Required in M1cam and 11168, not in 81-176	82
HG_2	-	-	-	-	-	-	-	-	-	-	-	-	-	-	-	-	Cj1337	-	PseE	-2.61633	0.285221	n	1	n	HG_2	-				-	-	NA	NA	0	-		Required in 81-176 and 11168, but not in M1cam	62
HG_1	CJM1cam_0143	CJM1cam_0143	Methyl-accepting chemotaxis signal transduction protein	1.57375	0.863849	n	1	n	CJJ81176_1548	-	methyl-accepting chemotaxis protein	4.52125	0.920676	n	0.99994	n	Cj0144	-	methyl-accepting chemotaxis signal transduction protein	3.30144	0.895219	n	1	n	HG_1	N	T			n	n	0	0	0	Not required		Required only in M1cam	14
HG_1	CJM1cam_0245	CJM1cam_0245	Methyl-accepting chemotaxis protein	2.31527	0.863849	n	1	n	CJJ81176_0180	-	methyl-accepting chemotaxis protein	2.74483	0.919647	n	1	n	Cj0262c	-	methyl-accepting chemotaxis signal transduction protein	0.936774	0.895219	n	1	n	HG_1	-				-	-	0	0	0	-		Required only in 11168	55
HG_1	CJM1cam_1500	CJM1cam_1500	Methyl-accepting chemotaxis protein	2.64759	0.863849	n	1	n	CJJ81176_0289	-	methyl-accepting chemotaxis protein	1.84084	0.919647	n	1	n	Cj1564	-	methyl-accepting chemotaxis signal transduction protein	2.31723	0.895219	n	1	n	HG_1	-				-	-	0	0	0	-		Required only in 81-176	24
HG_4	CJM1cam_1282	CJM1cam_1282	Hypothetical protein CJM1cam_1282	2.93918	0.863849	n	1	n	CJJ81176_1327	-	hypothetical protein CJJ81176_1327	2.24098	0.919647	n	0.999998	n	Cj1306c	-	hypothetical protein Cj1306c	3.02702	0.895219	n	0.999987	n	HG_4	R				n	n	0	0	0	Not required		Required in 2 or more strains	486
HG_4	-	-	-	-	-	-	-	-	-	-	-	-	-	-	-	-	Cj1310c	-	hypothetical protein Cj1310c	3.80889	0.896404	n	0.999985	n	HG_4	-				-	-	NA	NA	0	-		Not required in any isolate	845
HG_4	-	-	-	-	-	-	-	-	-	-	-	-	-	-	-	-	Cj1305c	-	hypothetical protein Cj1305c	3.11258	0.895219	n	0.999985	n	HG_4	-				-	-	NA	NA	0	-
HG_6	CJM1cam_0723	hxuB_2	Heme/hemopexin transporter protein HuxB precursor	2.79653	0.863849	n	1	n	CJJ81176_0764	-	putative outer-membrane protein	1.35192	0.919647	n	1	n	-	-	-	-	-	-	-	-	HG_6	U				n	n	0	0	NA	Not required	HG_6 two genes in M1cam and 81-176 are required
HG_6	CJM1cam_0480	hxuB_1	Heme/hemopexin transporter protein HuxB precursor	no reads	NA	y	1	y	CJJ81176_0530	-	putative outer-membrane protein	no reads	NA	y	1	y	Cj0975	-	outer-membrane protein	2.13816	0.895219	n	1	n	HG_6	-				-	-	1	1	0	-	HG_6 two genes in M1cam and 81-176 are required
HG_6	CJM1cam_0947	hxuB_3	Heme/hemopexin transporter protein HuxB precursor	no reads	NA	y	1	y	CJJ81176_1744	-	hypothetical protein CJJ81176_1744	no reads	NA	y	1	y	-	-	-	-	-	-	-	-	HG_6	-				-	-	1	1	NA	-	HG_6 two genes in M1cam and 81-176 are required
HG_7	CJM1cam_0791	CJM1cam_0791	Hypothetical protein CJM1cam_0791	2.33999	0.863849	n	1	n	CJJ81176_0835	-	hypothetical protein CJJ81176_0835	3.8659	0.919647	n	1	n	Cj0794	-	hypothetical protein Cj0794	3.15046	0.895219	n	0.999992	n	HG_7	P				n	n	0	0	0	Not required
HG_7	CJM1cam_0121	CJM1cam_0121	Hypothetical protein CJM1cam_0121	2.68584	0.863849	n	1	n	CJJ81176_0157	-	hypothetical protein CJJ81176_0157	3.10994	0.919647	n	0.999999	n	-	-	-	-	-	-	-	-	HG_7	-				-	-	0	0	NA	-
HG_7	CJM1cam_0770	CJM1cam_0770	Hypothetical protein CJM1cam_0770	3.03288	0.863849	n	1	n	CJJ81176_0815	-	hypothetical protein CJJ81176_0815	4.44196	0.920297	n	0.999999	n	-	-	-	-	-	-	-	-	HG_7	-				-	-	0	0	NA	-
HG_9	CJM1cam_0720	CJM1cam_0720	Hypothetical protein CJM1cam_0720	3.07364	0.863849	n	1	n	CJJ81176_0759	-	hypothetical protein CJJ81176_0759	3.82428	0.919647	n	1	n	Cj0967	-	periplasmic protein	2.76414	0.895219	n	1	n	HG_9	S				n	n	0	0	0	Not required	HG_9 two genes in M1cam and 81-176 are required
HG_9	CJM1cam_0477	CJM1cam_0477	Putative periplasmic protein	no reads	NA	y	1	y	CJJ81176_0527	-	putative periplasmic protein	no reads	NA	y	0.999932	y	Cj0736	-	hypothetical protein Cj0736	1.00281	0.895219	n	1	n	HG_9	-				-	-	1	1	0	-	HG_9 two genes in M1cam and 81-176 are required
HG_9	CJM1cam_0944	CJM1cam_0944	Putative periplasmic protein	no reads	NA	y	1	y	CJJ81176_1741	-	putative periplasmic protein	no reads	NA	y	0.999932	y	-	-	-	-	-	-	-	-	HG_9	-				-	-	1	1	NA	-	HG_9 two genes in M1cam and 81-176 are required
HG_11	CJM1cam_0987	CJM1cam_0987	Cytochrome c biogenesis protein, CcmF/CycK/CcsA family	-10.8274	8.75996e-05	y	1	y	CJJ81176_1032	proB	CcmF/CcyK/CcsA family cytochrome c biogenesis protein	-2.40588	0.286645	n	1	n	-	-	-	-	-	-	-	-	HG_11	O				n	n	1	0	NA	Not required
HG_11	CJM1cam_0037	ccsB	Cytochrome c-type biogenesis protein CcsB	1.94161	0.863849	n	1	n	CJJ81176_0066	-	cytochrome c biogenesis protein	3.68524	0.919647	n	1	n	Cj1013c	-	cytochrome C biogenesis protein	-10.365	0.00590349	y	1	y	HG_11	-				-	-	0	0	1	-
HG_1100	CJM1cam_1130	CJM1cam_1130	Hypothetical protein CJM1cam_1130	2.35762	0.863849	n	1	n	CJJ81176_0640	algI	alginate O-acetyltransferase AlgI	4.30501	0.920184	n	1	n	Cj0611c	-	acyltransferase family protein	3.53788	0.895219	n	0.999997	n	HG_1100	M				n	n	0	0	0	Not required
HG_1100	CJM1cam_0589	CJM1cam_0589	Hypothetical protein CJM1cam_0589	4.67083	0.879119	n	1	n	-	-	-	-	-	-	-	-	-	-	-	-	-	-	-	-	HG_1100	-				-	-	0	NA	NA	-
HG_1216	CJM1cam_1015	yeaN	Inner membrane transport protein YeaN, cyanate permease	3.85656	0.866782	n	1	n	CJJ81176_1061	-	putative transmembrane transport protein	2.58813	0.919647	n	0.994979	n	Cj1040c	-	MFS transport protein	4.88373	0.911783	n	0.999976	n	HG_1216	P				n	n	0	0	0	Not required
HG_1216	-	-	-	-	-	-	-	-	CJJ81176_1060	-	putative transmembrane transport protein	3.26017	0.919647	n	0.973736	n	-	-	-	-	-	-	-	-	HG_1216	-				-	-	NA	0	NA	-
HG_1295	CJM1cam_1277	CJM1cam_1277	Amidopeptidase-like domain protein	3.57783	0.863849	n	1	n	CJJ81176_1312	-	hypothetical protein CJJ81176_1312	3.5319	0.919647	n	0.999769	n	Cj1295	-	hypothetical protein Cj1295	3.18896	0.895219	n	0.999994	n	HG_1295	R				n	n	0	0	0	Not required
HG_1295	-	-	-	-	-	-	-	-	CJJ81176_1313		hypothetical protein CJJ81176_1313	2.69026	0.919647	n	0.99741	n	-	-	-	-	-	-	-	-	HG_1295	-				-	-	NA	0	NA	-
HG_1350	CJM1cam_1222	CJM1cam_1222	Hypothetical protein CJM1cam_1222	2.0997	0.863849	n	0.999733	n	CJJ81176_1254	-	hypothetical protein CJJ81176_1254	1.93576	0.919647	n	0.971939	n	Cj1240c	-	periplasmic protein	4.23249	0.898746	n	0.995971	n	HG_1350	J				n	n	0	0	0	Not required
HG_1350				-	-	-	-	-	CJJ81176_1255	-	putative periplasmic protein	0.556312	0.919647	n	0.887369	n	-	-	-	-	-	-	-	-	HG_1350	-				-	-	0	0	NA	-
HG_1414	CJM1cam_1045	CJM1cam_1045	Hypothetical protein CJM1cam_1045	1.53884	0.863849	n	0.993418	n	CJJ81176_1087	-	hypothetical protein CJJ81176_1087	0.0133907	0.88002	n	0.99993	n	Cj1069	-	hypothetical protein Cj1069	0.896549	0.895219	n	0.99964	n	HG_1414	S				n	n	0	0	0	Not required
HG_1414	CJM1cam_1046	CJM1cam_1046	Hypothetical protein CJM1cam_1046	4.5081	0.874481	n	0.991087	n	-	-	-	-	-	-	-	-	-	-	-	-	-	-	-	-	HG_1414	-				-	-	0	NA	NA	-
HG_1448	CJM1cam_0544	CJM1cam_0544	Hypothetical protein CJM1cam_0544	1.55428	0.863849	n	0.999949	n	CJJ81176_0596	-	hypothetical protein CJJ81176_0596	2.87459	0.919647	n	0.999953	n	Cj0570	-	ATP/GTP binding protein	2.18456	0.895219	n	0.999943	n	HG_1448	L				n	n	0	0	0	Not required
HG_1448	CJM1cam_0545	CJM1cam_0545	Hypothetical protein CJM1cam_0545,partial	3.07257	0.863849	n	0.991465	n	-	-	-	-	-	-	-	-	-	-	-	-	-	-	-	-	HG_1448	-				-	-	0	NA	NA	-
HG_1492	CJM1cam_0479	CJM1cam_0479	Putative periplasmic protein	no reads	NA	y	1	y	CJJ81176_0529	-	putative periplasmic protein	no reads	NA	y	1	y	Cj0971	-	hypothetical protein Cj0971	-0.505805	0.782667	n	0.972501	n	HG_1492	U				n	y	1	1	0	Required in M1cam and 81-176, not in 11168
HG_1492	CJM1cam_0946	CJM1cam_0946	Putative periplasmic protein	no reads	NA	y	1	y	CJJ81176_1743		putative periplasmic protein	no reads	NA	y	1	y				-	-	-	-	-	HG_1492	-				-	-	1	1	0	-
HG_2161	CJM1cam_0478	CJM1cam_0478	Hypothetical protein CJM1cam_0478	no reads	NA	y	0.988932	y	-	-	-	-	-	-	-	-	-	-	-	-	-	-	-	-	HG_2161	R				n	n	1	NA	NA	Required only in M1cam	HG_2161 not in 81-176 and 11168 but two genes in M1
HG_2161	CJM1cam_0945	CJM1cam_0945	Hypothetical protein CJM1cam_0945	no reads	NA	y	0.988932	y	-	-	-	-	-	-	-	-	-	-	-	-	-	-	-	-	HG_2161	-				-	-	1	NA	NA	-	HG_2161 not in 81-176 and 11168 but two genes in M1
HG_26	CJM1cam_1297	maf-5	Motility accessory factor Maf-5	2.8723	0.863849	n	1	n	CJJ81176_1340	-	motility accessory factor	5.11745	0.923263	n	1	n	Cj1341c	-	hypothetical protein Cj1341c	3.11902	0.895219	n	1	n	HG_26	S				n	n	0	0	0	Not required
HG_26	-	-	-	-	-	-	-	-		-	-	-	-	-	-	-	Cj1340c	-	motility protein	3.39907	0.895219	n	1	n	HG_26	-				-	-	NA	0	0	-
HG_3	CJM1cam_1296	flaA	Flagellin A	1.0098	0.863849	n	1	n	CJJ81176_1339	-	flagellin	6.02012	0.939684	n	1	n	Cj1339c	flaA	flagellinA	-1.03659	0.638427	n	1	n	HG_3	N				n	n	0	0	0	Not required
HG_3	CJM1cam_1295	flaB	Flagellin B	1.81397	0.863849	n	1	n	CJJ81176_1338	-	flagellin	3.14478	0.919647	n	1	n	Cj1338c	flaB	flagellin B	2.35721	0.895219	n	1	n	HG_3	-				-	-	0	0	0	-
HG_31	CJM1cam_1093	ftsH_3	Cell division protein FtsH	-6.28269	0.00228792	y	1	y	CJJ81176_1134	ftsH	putative,cell division protein FtsH	-8.52116	0.00494609	y	1	y	Cj1116c	ftsH	ATP-dependent zinc metalloprotease FtsH	-9.15643	0.00590349	y	1	y	HG_31	O				y	y	1	1	1	Required in M1cam, 81-176, and 11168	HG_31 one copy in M1cam not required
HG_31	CJM1cam_0978	ftsH_2	ATP-dependent zinc metalloprotease	-3.59847	0.0674835	n	1	n	CJJ81176_1023	-	cell division protein FtsH, putative	-8.79276	0.00494609	y	1	y	Cj1005c	ftsH	membrane bound ATPase	-9.18288	0.00590349	y	1	y	HG_31	-				-	-	0	1	1	-	HG_31 one copy in M1cam not required
HG_41	CJM1cam_0060	fliY_1	Flagellar motor switch protein FliY, partial	0.50198	0.863849	n	0.995345	n	-	-	-	-	-	-	-	-	-	-	-	-	-	-	-	-	HG_41	N	T			n	n	0	NA	NA	Not required
HG_41	CJM1cam_0061	fliY_2	Flagellar motor switch protein FliY, partial	0.575	0.863849	n	0.998125	n	CJJ81176_0097	fliY	flagellar motor switch protein FliY	3.07629	0.919647	n	0.999885	n	Cj0059c	fliY	flagellar motor switch protein FliY	2.29465	0.895219	n	0.999551	n	HG_41	-				-	-	0	0	0	-
HG_100	CJM1cam_1643	rpsH	30S ribosomal protein S8	-8.6706	0.00019229	y	0.996708	y	CJJ81176_1690	rpsH	30S ribosomal protein S8	-7.48882	0.00675962	y	0.987318	y	Cj1693c	rpsH	30S ribosomal protein S8	-9.21299	0.00627219	y	0.973245	y	HG_100	J				y	y	1	1	1	Required in M1cam, 81-176, and 11168
HG_1000	CJM1cam_1086	aat	Leucyl/phenylalanyl-tRNA-protein transferase	1.92095	0.863849	n	0.999913	n	CJJ81176_1127	aat	leucyl/phenylalanyl-tRNA--protein transferase	1.76874	0.919647	n	0.999213	n	Cj1109	aat	leucyl/phenylalanyl-tRNA--protein transferase	4.17214	0.898746	n	0.99733	n	HG_1000	O				n	n	0	0	0	Not required
HG_1001	CJM1cam_1344	CJM1cam_1344	Hypothetical protein CJM1cam_1344	3.4789	0.863849	n	0.999957	n	CJJ81176_1385	-	hypothetical protein CJJ81176_1385	2.43045	0.919647	n	0.999537	n	Cj1383c	-	hypothetical protein Cj1383c	3.27293	0.895219	n	0.998279	n	HG_1001	Q				n	n	0	0	0	Not required
HG_1002	CJM1cam_0431	CJM1cam_0431	Hypothetical protein CJM1cam_0431	-0.160857	0.798496	n	0.955747	n	CJJ81176_0474	-	hypothetical protein CJJ81176_0474	1.85935	0.919647	n	0.907649	n	Cj0449c	-	hypothetical protein Cj0449c	2.25244	0.895219	n	0.86124	n	HG_1002	S				n	n	0	0	0	Not required
HG_1003	CJM1cam_1256	CJM1cam_1256	Membrane-bound metallopeptidase	-9.50628	9.37787e-05	y	1	y	CJJ81176_1291	-	M24/M37 family peptidase	-8.20825	0.00494609	y	0.999998	y	Cj1275c	-	peptidase M23 family protein	-10.2107	0.00590349	y	0.999982	y	HG_1003	M				y	y	1	1	1	Required in M1cam, 81-176, and 11168
HG_1004	CJM1cam_0989	livG	ABC-type branched-chain amino acid transport system, ATPase component LivG	0.424928	0.863849	n	0.999985	n	CJJ81176_1034	livG	high affinity branched-chain amino acid ABC transporter, ATP-binding protein	0.654478	0.919647	n	0.999797	n	Cj1015c	livG	branched-chain amino acid ABC transporter ATP-binding protein	-1.81463	0.444005	n	0.999133	n	HG_1004	E				n	n	0	0	0	Not required
HG_1005	CJM1cam_0457	rpmG	50S ribosomal protein L33	-7.74748	0.000686876	y	0.899242	n	CJJ81176_0500	rpmG	50S ribosomal protein L33	-4.98152	0.0464012	y	0.826834	n	Cj0471	rpmG	50S ribosomal protein L33	-6.09592	0.0282279	y	0.76632	n	HG_1005	J				n	n	0	0	0	Not required	Poisson law cut-off not passed in CJM1cam, 81-176 and 11168
HG_1006	CJM1cam_0988	livF	ABC-type branched-chain amino acid transport system, ATPase component LivF	-0.915308	0.593671	n	0.999957	n	CJJ81176_1033	livF	high affinity branched-chain amino acid ABC transporter, ATP-binding protein	-0.00753808	0.876021	n	0.999552	n	Cj1014c	livF	branched-chain amino acid ABC transporter ATP-binding protein	0.0930209	0.895219	n	0.998279	n	HG_1006	E				n	n	0	0	0	Not required
HG_1007	CJM1cam_0284	CJM1cam_0284	Hypothetical protein CJM1cam_0284	0.86387	0.863849	n	0.999854	n	CJJ81176_0327	-	hypothetical protein CJJ81176_0327	1.22352	0.919647	n	0.998829	n	Cj0305c	-	hypothetical protein Cj0305c	1.028	0.895219	n	0.996289	n	HG_1007	S				n	n	0	0	0	Not required
HG_1008	CJM1cam_1010	CJM1cam_1010	Arginyl-tRNA-protein transferase	2.01029	0.863849	n	0.999969	n	CJJ81176_1054	-	arginyl-tRNA-protein transferase	0.325868	0.919647	n	0.999644	n	Cj1035c	-	arginyl-tRNA--protein transferase	3.39466	0.895219	n	0.998618	n	HG_1008	O				n	n	0	0	0	Not required
HG_1009	CJM1cam_0993	livJ	ABC-type branched-chain amino acid transport system, periplasmic component LivJ	3.29031	0.863849	n	1	n	CJJ81176_1038	-	high affinity branched-chain amino acid ABC transporter, periplasmic amino acid-binding protein	-1.05444	0.621254	n	0.999995	n	Cj1019c	livJ	branched-chain amino acid ABC transporter substrate-binding protein	1.17445	0.895219	n	0.999963	n	HG_1009	E				n	n	0	0	0	Not required
HG_101	CJM1cam_1453	fdhC	Formate dehydrogenase, cytochrome b subunit FdhC	1.12508	0.863849	n	0.999999	n	CJJ81176_1501	fdhC	formate dehydrogenase, cytochrome b subunit	2.11586	0.919647	n	0.999966	n	Cj1509c	fdhC	formate dehydrogenase cytochrome B subunit	2.38707	0.895219	n	0.999803	n	HG_101	C				n	n	0	0	0	Not required
HG_1010	CJM1cam_1362	CJM1cam_1362	Hypothetical protein CJM1cam_1362	-1.65924	0.386538	n	0.991087	n	CJJ81176_1404	-	hypothetical protein CJJ81176_1404	1.88514	0.919647	n	0.972852	n	Cj1405	-	fibosomal silencing factor RsfS	2.90423	0.895219	n	0.949715	n	HG_1010	S				n	n	0	0	0	Not required
HG_1011	CJM1cam_0344	cmeB	RND efflux system, inner membrane transporter CmeB	0.815475	0.863849	n	1	n	CJJ81176_0389	cmeB	RND efflux system, inner membrane transporter CmeB	-2.68812	0.230791	n	1	n	Cj0366c	cmeB	multidrug efflux pump protein CmeB	0.157362	0.895219	n	1	n	HG_1011	V				n	n	0	0	0	Not required
HG_1012	CJM1cam_0566	ribF	Bifunctional riboflavin kinase/FMN adenylyltransferase	-9.24343	0.000105178	y	0.999996	y	CJJ81176_0617	-	bifunctional riboflavin kinase/FMN adenylyltransferase	-1.7954	0.422651	n	0.99992	n	Cj0589	ribF	bifunctional riboflavin kinase/FMN adenylyltransferase	-9.76328	0.00590349	y	0.999598	y	HG_1012	H				n	y	1	0	1	Required in M1cam and 11168, not in 81-176
HG_1013	CJM1cam_0396	CJM1cam_0396	HIT family protein	5.39414	0.902506	n	0.994699	n	CJJ81176_0442	-	HIT family protein	3.88687	0.919647	n	0.981749	n	Cj0419	-	histidine triad (HIT) family protein	4.30948	0.898746	n	0.96382	n	HG_1013	F	G	R		n	n	0	0	0	Not required
HG_1014	CJM1cam_1347	CJM1cam_1347	Ankyrin repeat-containing protein	2.90976	0.863849	n	0.998885	n	CJJ81176_1388	-	ankyrin repeat-containing protein	-0.380023	0.791271	n	0.994455	n	Cj1386	-	ankyrin repeat-containing protein	1.35393	0.895219	n	0.986525	n	HG_1014	R				n	n	0	0	0	Not required
HG_1015	CJM1cam_0395	CJM1cam_0395	SprA-related family protein	4.14729	0.86741	n	0.999962	n	CJJ81176_0441	-	hypothetical protein CJJ81176_0441	2.12305	0.919647	n	0.999667	n	Cj0418c	-	hypothetical protein Cj0418c	2.05219	0.895219	n	0.998415	n	HG_1015	P				n	n	0	0	0	Not required
HG_1016	CJM1cam_0333	fdx	Ferredoxin	-8.35791	0.000422576	y	0.971301	y	CJJ81176_0378	-	ferredoxin, 4Fe-4S	-6.14684	0.0143538	y	0.933665	n	Cj0354c	fdxB	ferredoxin	-8.25251	0.0101883	y	0.894531	n	HG_1016	C				y	y	1	0	0	Required in M1cam, 81-176, and 11168	Poisson law cut-off not passed in 81-176 and 11168
HG_1017	CJM1cam_0447	ctb	Group 3 truncated hemoglobin ctb	-0.511756	0.703398	n	0.996086	n	CJJ81176_0490	-	hypothetical protein CJJ81176_0490	2.14635	0.919647	n	0.985523	n	Cj0465c	ctb	group 3 truncated hemoglobin	1.56043	0.895219	n	0.970142	n	HG_1017	R				n	n	0	0	0	Not required
HG_1018	CJM1cam_1596	nhaA_1	Sodium/proton antiporter	-9.70555	8.80415e-05	y	1	y	CJJ81176_1645	nhaA	pH-dependent sodium/proton antiporter	-8.4178	0.00494609	y	0.999998	y	Cj1654c	nhaA	Na(+)/H(+) antiporter NhaA	-9.36297	0.00590349	y	0.999977	y	HG_1018	P				y	y	1	1	1	Required in M1cam, 81-176, and 11168
HG_1019	CJM1cam_1042	rdxA	Nitroreductase RdxA	2.29866	0.863849	n	0.999841	n	CJJ81176_1084	-	nitroreductase family protein	3.00014	0.919647	n	0.998749	n	Cj1066	rdxA	nitroreductase	1.77638	0.895219	n	0.99608	n	HG_1019	C				n	n	0	0	0	Not required
HG_102	CJM1cam_0861	aroA	3-phosphoshikimate 1-carboxyvinyltransferase	-9.33073	9.42476e-05	y	1	y	CJJ81176_0904	aroA	3-phosphoshikimate 1-carboxyvinyltransferase	-7.907	0.00494609	y	0.999999	y	Cj0895c	aroA	3-phosphoshikimate 1-carboxyvinyltransferase	-10.8504	0.00590349	y	0.999992	y	HG_102	E				y	y	1	1	1	Required in M1cam, 81-176, and 11168
HG_1020	CJM1cam_1285	pseH	N-acetyltransferase PseH	1.84135	0.863849	n	0.999709	n	CJJ81176_1330	-	acetyltransferase	-1.48124	0.507195	n	0.994635	n	Cj1313	pseH	N-acetyltransferase	-8.36879	0.00709951	y	0.98689	y	HG_1020	J				n	n	0	0	1	Required only in 11168
HG_1021	CJM1cam_0189	fliI	Flagellum-specific ATP synthase FliI	1.93836	0.863849	n	1	n	CJJ81176_0226	fliI	flagellum-specific ATP synthase	4.24839	0.920184	n	1	n	Cj0195	fliI	flagellum-specific ATP synthase	2.78188	0.895219	n	0.999997	n	HG_1021	N	U			n	n	0	0	0	Not required
HG_1022	CJM1cam_0241	repL	Firmicute plasmid replication protein RepL	-0.820393	0.622245	n	0.971301	n	CJJ81176_0285	-	hypothetical protein CJJ81176_0285	-5.81294	0.0201767	y	0.933665	n	Cj0258	-	ArsR family transcriptional regulator	-8.21299	0.0104864	y	0.894531	n	HG_1022	K				n	n	0	0	0	Not required
HG_1023	CJM1cam_1193	rbn	Ribonuclease BN	1.46556	0.863849	n	0.999991	n	CJJ81176_1225	yihY	YihY family protein	0.0549694	0.888465	n	0.999864	n	Cj1212c	rbn	ribonuclease BN	-1.92706	0.420481	n	0.999377	n	HG_1023	S				n	n	0	0	0	Not required
HG_1024	CJM1cam_0283	bioC	Biotin biosynthesis protein BioC	1.90261	0.863849	n	0.999951	n	CJJ81176_0326	-	biotin biosynthesis protein BioC	0.182914	0.917536	n	0.999488	n	Cj0304c	bioC	biotin synthesis protein	1.11991	0.895219	n	0.998131	n	HG_1024	Q	R			n	n	0	0	0	Not required
HG_1025	CJM1cam_0813	mobB	Molybdopterin-guanine dinucleotide biosynthesis protein MobB	-8.8946	0.000137984	y	0.999177	y	CJJ81176_0858	mobB	molybdopterin-guanine dinucleotide biosynthesis protein MobB	-6.98286	0.00731125	y	0.995602	y	Cj0841c	mobB	molybdopterin-guanine dinucleotide biosynthesis protein	-8.74442	0.00614306	y	0.98888	y	HG_1025	H				y	y	1	1	1	Required in M1cam, 81-176, and 11168
HG_1026	CJM1cam_0973	cysL	CysJI operon transcriptional activator	2.61797	0.863849	n	0.999997	n	CJJ81176_1018	-	LysR family transcriptional regulator	2.19314	0.919647	n	0.99994	n	Cj1000	-	transcriptional regulator	0.956262	0.895219	n	0.999686	n	HG_1026	K				n	n	0	0	0	Not required
HG_1028	CJM1cam_0522	flaG	Flagellin filament-associated protein FlaG	3.22191	0.863849	n	0.994924	n	CJJ81176_0572	flaG	flagellar protein FlaG	3.73501	0.919647	n	0.982343	n	Cj0547	flaG	flagellar protein FlaG	-2.20925	0.363818	n	0.9648	n	HG_1028	N				n	n	0	0	0	Not required
HG_1029	CJM1cam_0276	CJM1cam_0276	ThiF family protein	0.217286	0.863849	n	0.999924	n	CJJ81176_0318	-	thiF family protein	1.07488	0.919647	n	0.999264	n	Cj0294	-	MoeB/ThiF family protein	2.33416	0.895219	n	0.997608	n	HG_1029	H				n	n	0	0	0	Not required
HG_103	CJM1cam_0704	CJM1cam_0704	Integral membrane protein	2.15367	0.863849	n	0.998885	n	CJJ81176_0744	-	hypothetical protein CJJ81176_0744	2.86524	0.919647	n	0.994455	n	Cj0721c	-	integral membrane protein	1.65065	0.895219	n	0.986525	n	HG_103	E				n	n	0	0	0	Not required
HG_1030	CJM1cam_0841	dsbA	DsbA-like disulfide bond formation protein	2.25681	0.863849	n	0.999906	n	CJJ81176_0883	-	thiol:disulfide interchange protein DsbA, putative	2.75772	0.919647	n	0.999396	n	Cj0872	dsbA	hypothetical protein Cj0872	1.29753	0.895219	n	0.99718	n	HG_1030	O	C			n	n	0	0	0	Not required
HG_1031	CJM1cam_0016	dsbI	Disulfide bond formation protein DsbI	2.60972	0.863849	n	1	n	CJJ81176_0044	-	DsbB family disulfide bond formation protein	1.9683	0.919647	n	1	n	Cj0017c	dsbI	disulfide bond formation protein	1.38349	0.895219	n	0.999999	n	HG_1031	O				n	n	0	0	0	Not required
HG_1032	CJM1cam_0285	bioF	8-amino-7-oxononanoate synthase BioF	0.144494	0.863849	n	1	n	CJJ81176_0328	bioF	8-amino-7-oxononanoate synthase	2.50023	0.919647	n	0.999997	n	Cj0306c	bioF	8-amino-7-oxononanoate synthase	1.93539	0.895219	n	0.999971	n	HG_1032	H				n	n	0	0	0	Not required
HG_1033	CJM1cam_0990	livM	ABC-type branched-chain amino acid transport system, permease component LivM	-1.04857	0.553461	n	1	n	CJJ81176_1035	livM	high affinity branched-chain amino acid ABC transporter, permease protein	-0.340751	0.797578	n	0.999991	n	Cj1016c	livM	branched-chain amino acid ABC transporter permease	0.15736	0.895219	n	0.999934	n	HG_1033	E				n	n	0	0	0	Not required
HG_1034	CJM1cam_0991	livH	ABC-type branched-chain amino acid transport system, permease component LivH	2.66504	0.863849	n	0.999998	n	CJJ81176_1036	livH	high affinity branched-chain amino acid ABC transporter, permease protein	1.83342	0.919647	n	0.99995	n	Cj1017c	livH	branched-chain amino acid ABC transporter permease	-0.650586	0.746011	n	0.999726	n	HG_1034	E				n	n	0	0	0	Not required
HG_1035	CJM1cam_0174	cfbpB	ABC-type iron-uptake transporter, permease component	2.65933	0.863849	n	1	n	CJJ81176_0210	-	iron ABC transporter, permease protein	1.4175	0.919647	n	1	n	Cj0174c	cfbpB	iron-uptake ABC transporter permease	2.03132	0.895219	n	1	n	HG_1035	P				n	n	0	0	0	Not required
HG_1036	CJM1cam_1084	clpS	ATP-dependent Clp protease adaptor protein	2.22312	0.863849	n	0.985012	n	CJJ81176_1125	-	hypothetical protein CJJ81176_1125	-2.15725	0.343511	n	0.959618	n	Cj1107	clpS	ATP-dependent Clp protease adaptor protein	1.61542	0.895219	n	0.93011	n	HG_1036	S				n	n	0	0	0	Not required
HG_1037	CJM1cam_0855	phoR	Phosphate regulon sensor protein PhoR	3.42447	0.863849	n	1	n	CJJ81176_0898	-	sensor histidine kinase	1.33985	0.919647	n	0.999999	n	Cj0889c	-	sensory trasnduction histidine kinase	-1.71645	0.464895	n	0.999992	n	HG_1037	T				n	n	0	0	0	Not required
HG_1038	CJM1cam_1132	gmhA	Phosphoheptose isomerase	-1.06864	0.548459	n	0.999696	n	CJJ81176_1166	gmhA-1	phosphoheptose isomerase	0.10946	0.89883	n	0.997945	n	Cj1149c	gmhA	phosphoheptose isomerase	-0.39351	0.8103	n	0.994084	n	HG_1038	G				n	n	0	0	0	Not required
HG_1039	CJM1cam_1448	selD	Ttranslation factor SelD	2.62572	0.863849	n	0.999998	n	CJJ81176_1496	selD	selenide, water dikinase	4.00753	0.919647	n	0.999964	n	Cj1504c	selD	selenide,water dikinase	1.06634	0.895219	n	0.999792	n	HG_1039	E				n	n	0	0	0	Not required
HG_104	CJM1cam_1429	CJM1cam_1429	Hypothetical protein CJM1cam_1429	0.610386	0.863849	n	0.999834	n	CJJ81176_1477	-	hypothetical protein CJJ81176_1477	-0.577329	0.740807	n	0.998707	n	Cj1484c	-	membrane protein	3.15631	0.895219	n	0.995971	n	HG_104	F				n	n	0	0	0	Not required
HG_1040	CJM1cam_0495	crcB	Camphor resistance protein CrcB	0.795483	0.863849	n	0.995139	n	CJJ81176_0545	-	crcB protein	4.947	0.922588	n	0.982918	n	Cj0517	crcB	fluoride ion transporter CrcB	2.53158	0.895219	n	0.965752	n	HG_1040	D				n	n	0	0	0	Not required
HG_1041	CJM1cam_1579	dnaG	DNA primase DnaG	-10.2846	8.75996e-05	y	1	y	CJJ81176_1629	dnaG	DNA primase	-9.79057	0.00494609	y	1	y	Cj1638	dnaG	DNA primase	-10.8132	0.00590349	y	1	y	HG_1041	L				y	y	1	1	1	Required in M1cam, 81-176, and 11168
HG_1042	CJM1cam_0943	CJM1cam_0943	4-hydroxybenzoyl-CoA thioesterase	-3.42566	0.0829423	n	0.995543	n	CJJ81176_0988	-	thioesterase family protein	-0.0871151	0.857101	n	0.984012	n	Cj0965c	-	acyl-CoA thioester hydrolase	1.97927	0.895219	n	0.967581	n	HG_1042	R				n	n	0	0	0	Not required
HG_1043	CJM1cam_0465	rpoB	DNA-directed RNA polymerase, beta subunit RpoB	-11.2767	8.75996e-05	y	1	y	CJJ81176_0509	rpoB	DNA-directed RNA polymerase subunit beta	-0.0150435	0.873693	n	1	n	Cj0478	rpoB	DNA-directed RNA polymerase subunit beta	-9.00652	0.00590349	y	1	y	HG_1043	K				n	y	1	0	1	Required in M1cam and 11168, not in 81-176
HG_1044	CJM1cam_1063	CJM1cam_1063	Polymer-forming cytoskeletal	-3.44308	0.081637	n	0.984349	n	CJJ81176_1104	-	hypothetical protein CJJ81176_1104	3.31259	0.919647	n	0.987318	n	Cj1086c	-	hypothetical protein Cj1086c	-7.95375	0.00891755	y	0.973245	y	HG_1044	M				n	n	0	0	1	Required only in 11168
HG_1045	CJM1cam_0768	CJM1cam_0768	Hypothetical protein CJM1cam_0768	2.03278	0.863849	n	0.999997	n	CJJ81176_0813	-	hypothetical protein CJJ81176_0813	2.60105	0.919647	n	0.999938	n	Cj0792	-	hypothetical protein Cj0792	2.94607	0.895219	n	0.999677	n	HG_1045	R				n	n	0	0	0	Not required
HG_1047	CJM1cam_1473	CJM1cam_1473	Hypothetical protein CJM1cam_1473	2.14467	0.863849	n	0.999975	n	CJJ81176_1517	-	mannosyl-glycoprotein endo-beta-N-acetylglucosamidase domain-containing protein	2.47956	0.919647	n	0.999689	n	Cj1532	-	periplasmic protein	0.850915	0.895219	n	0.998762	n	HG_1047	R				n	n	0	0	0	Not required
HG_1048	CJM1cam_1302	CJM1cam_1302	Putative periplasmic protein	-9.64359	9.16615e-05	y	1	y	CJJ81176_1344	-	hypothetical protein CJJ81176_1344	-8.28073	0.00494609	y	1	y	Cj1345c	-	periplasmic protein	-10.8244	0.00590349	y	0.999997	y	HG_1048	O	U			y	y	1	1	1	Required in M1cam, 81-176, and 11168
HG_1049	CJM1cam_1393	kpsT	Capsule polysaccharide export ATP-binding protein KpsT	-4.7765	0.0171492	n	0.99993	n	CJJ81176_1440	kpsT	capsular polysaccharide ABC transporter, ATP-binding protein	-3.14965	0.160108	n	0.999333	n	Cj1447c	kpsT	capsule polysaccharide ABC transporter ATP-binding protein	-5.45617	0.0385782	y	0.997673	y	HG_1049	G	M			n	n	0	0	1	Required only in 11168
HG_105	CJM1cam_0444	CJM1cam_0444	Radical SAM protein	-9.96011	8.80415e-05	y	1	y	CJJ81176_0487	-	hypothetical protein CJJ81176_0487	-8.35537	0.00494609	y	0.99999	y	Cj0462	-	hypothetical protein Cj0462	-7.45993	0.00991375	y	0.999931	y	HG_105	H	R			y	y	1	1	1	Required in M1cam, 81-176, and 11168
HG_1050	CJM1cam_0592	pstC	ABC-type phosphate transport system, permease component PstC	3.82247	0.866782	n	0.999998	n	CJJ81176_0643	-	phosphate ABC transporter, permease protein PstC, putative	2.82457	0.919647	n	0.999959	n	Cj0614	pstC	phosphate ABC transporter permease	-0.349451	0.819344	n	0.999768	n	HG_1050	P				n	n	0	0	0	Not required
HG_1051	CJM1cam_1519	dppB	Dipeptide transport system permease protein DppB	0.117354	0.861515	n	0.999999	n	CJJ81176_1568	-	peptide ABC transporter, permease protein	-0.652217	0.718853	n	0.99997	n	Cj1583c	-	peptide ABC transporter permease	1.87851	0.895219	n	0.999824	n	HG_1051	E	P			n	n	0	0	0	Not required
HG_1052	CJM1cam_1066	CJM1cam_1066	Hypothetical protein CJM1cam_1066	-10.4224	8.75996e-05	y	1	y	CJJ81176_1107	-	hypothetical protein CJJ81176_1107	-4.27163	0.0579944	n	1	n	Cj1089c	-	hypothetical protein Cj1089c	-9.81993	0.00590349	y	0.999997	y	HG_1052	E				n	y	1	0	1	Required in M1cam and 11168, not in 81-176
HG_1053	CJM1cam_0466	rpoC	DNA-directed RNA polymerase, beta' subunit RpoC	-11.277	8.75996e-05	y	1	y	CJJ81176_0510	rpoC	DNA-directed RNA polymerase, beta\' subunit	-4.13998	0.0662119	n	1	n	Cj0479	rpoC	DNA-directed RNA polymerase subunit beta\'	-9.70298	0.00590349	y	1	y	HG_1053	K				n	y	1	0	1	Required in M1cam and 11168, not in 81-176
HG_1054	CJM1cam_1558	CJM1cam_1558	Putative periplasmic protein	1.58811	0.863849	n	0.999981	n	CJJ81176_1608	-	hypothetical protein CJJ81176_1608	5.46336	0.932458	n	0.999753	n	Cj1621	-	periplasmic protein	3.09866	0.895219	n	0.998978	n	HG_1054	E				n	n	0	0	0	Not required
HG_1055	CJM1cam_0856	ompR	Transcriptional regulatory protein OmpR	2.55897	0.863849	n	0.999939	n	CJJ81176_0899	-	DNA-binding response regulator	0.568412	0.919647	n	0.999333	n	Cj0890c	-	sensory transduction transcriptional regulator	-8.56829	0.00615307	y	0.997673	y	HG_1055	T	K			n	n	0	0	1	Required only in 11168
HG_1056	CJM1cam_1447	putA	Proline dehydrogenase/delta-1-pyrroline-5-carboxylate dehydrogenase	1.97126	0.863849	n	1	n	CJJ81176_1495	-	bifunctional putA protein, putative	2.7921	0.919647	n	1	n	Cj1503c	putA	proline dehydrogenase/delta-1-pyrroline-5-carboxylate dehydrogenase	2.69784	0.895219	n	1	n	HG_1056	C				n	n	0	0	0	Not required
HG_1057	CJM1cam_0875	CJM1cam_0875	Periplasmic protein	-0.0768412	0.815566	n	0.998554	n	CJJ81176_0918	-	hypothetical protein CJJ81176_0918	-3.64293	0.103777	n	0.993237	n	Cj0910	-	periplasmic protein	-5.94747	0.0268834	y	0.984114	y	HG_1057	H				n	n	0	0	1	Required only in 11168
HG_1058	CJM1cam_1172	cetA	Methyl-accepting chemotaxis protein CetA	-0.0362376	0.82655	n	1	n	CJJ81176_1205	-	methyl-accepting chemotaxis protein	1.88521	0.919647	n	1	n	Cj1190c	cetA	bipartate energy taxis response protein CetA	2.40512	0.895219	n	0.999997	n	HG_1058	N	T			n	n	0	0	0	Not required
HG_1059	CJM1cam_0986	CJM1cam_0986	Membrane protein	-0.379279	0.740338	n	0.998784	n	CJJ81176_1031	-	hypothetical protein CJJ81176_1031	2.19044	0.919647	n	0.994075	n	Cj1012c	-	membrane protein	1.87985	0.895219	n	0.983672	n	HG_1059	M				n	n	0	0	0	Not required
HG_106	CJM1cam_0387	frdA	Fumarate reductase, flavoprotein subunit	1.33143	0.863849	n	1	n	CJJ81176_0433	frdA	fumarate reductase flavoprotein subunit	-0.814451	0.680988	n	1	n	Cj0409	frdA	fumarate reductase flavoprotein subunit	-0.0525655	0.882327	n	1	n	HG_106	C				n	n	0	0	0	Not required
HG_1060	CJM1cam_1318	nrfA	Cytochrome c-552 precursor	4.14094	0.86741	n	1	n	CJJ81176_1359	nrfA	cytochrome c552	4.13654	0.919647	n	1	n	Cj1357c	nrfA	cytochrome c nitrite reductase cytochrome c552 subunit	2.94938	0.895219	n	1	n	HG_1060	P				n	n	0	0	0	Not required
HG_1061	CJM1cam_0643	dcuB	Anaerobic C4-dicarboxylate transporter	2.84515	0.863849	n	1	n	CJJ81176_0697	dcuB	anaerobic C4-dicarboxylate transporter	4.10136	0.919647	n	1	n	Cj0671	dcuB	anaerobic C4-dicarboxylate transporter	3.28633	0.895219	n	0.999998	n	HG_1061	R				n	n	0	0	0	Not required
HG_1062	CJM1cam_0084	CJM1cam_0084	Putative aspartate racemase	2.5103	0.863849	n	0.999957	n	CJJ81176_0120	-	aspartate racemase, putative	0.213365	0.919647	n	0.999537	n	Cj0085c	-	amino acid recemase	1.39063	0.895219	n	0.998279	n	HG_1062	M				n	n	0	0	0	Not required
HG_1063	CJM1cam_0909	CJM1cam_0909	Integral membrane protein	0.729624	0.863849	n	0.999998	n	CJJ81176_0954	-	hypothetical protein CJJ81176_0954	3.1622	0.919647	n	0.999957	n	Cj0937	-	integral membrane protein	4.08134	0.897627	n	0.999761	n	HG_1063	R				n	n	0	0	0	Not required
HG_1064	CJM1cam_0984	CJM1cam_0984	Mg2+ and Co2+ transporter	3.71291	0.866536	n	0.999985	n	CJJ81176_1029	-	hypothetical protein CJJ81176_1029	1.33534	0.919647	n	0.999791	n	Cj1011	-	CorA-like Mg2+ transporter protein	3.63775	0.89587	n	0.999109	n	HG_1064	P				n	n	0	0	0	Not required
HG_1065	CJM1cam_0535	CJM1cam_0535	MATE efflux family protein	4.57265	0.876513	n	1	n	CJJ81176_0585	-	MATE efflux family protein, authentic frameshift	3.26847	0.919647	n	1	n	Cj0560	-	MATE family transport protein	3.76298	0.896404	n	0.999995	n	HG_1065	V				n	n	0	0	0	Not required
HG_1066	CJM1cam_1298	maf7	Motility accessory factor Maf7	1.28937	0.863849	n	0.999927	n	CJJ81176_1341	-	hypothetical protein CJJ81176_1341	3.01921	0.919647	n	0.999999	n	Cj1342c	-	hypothetical protein Cj1342c	2.31707	0.895219	n	0.999988	n	HG_1066	R				n	n	0	0	0	Not required
HG_1067	CJM1cam_1265	ktrB	Ktr system potassium uptake protein B	2.76439	0.863849	n	1	n	CJJ81176_1300	-	TrkH family potassium uptake protein	2.45434	0.919647	n	1	n	Cj1283	ktrB	K+ uptake protein	-5.00782	0.0526618	n	0.999995	n	HG_1067	P				n	n	0	0	0	Not required
HG_1068	CJM1cam_1135	gmhB	D,D-heptose 1,7-bisphosphate phosphatase	-0.00423239	0.832582	n	0.999696	n	CJJ81176_1169	-	hydrolase, putative	-4.81932	0.0357938	y	0.997945	y	Cj1152c	gmhB	D-glycero-alpha-D-manno-heptose-1,7-bisphosphate 7-phosphatase	-3.55917	0.154926	n	0.994084	n	HG_1068	E				n	n	0	1	0	Required only in 81-176
HG_1069	CJM1cam_1064	CJM1cam_1064	Glycyl-glycine endopeptidase ALE-1 precursor	-0.344368	0.748481	n	0.999998	n	CJJ81176_1105	-	M24/M37 family peptidase	1.00632	0.919647	n	0.999953	n	Cj1087c	-	peptidase	-3.56299	0.153375	n	0.999741	n	HG_1069	M				n	n	0	0	0	Not required
HG_107	CJM1cam_0275	surE	5'-nucleotidase SurE, stationary phase survival protein	1.98179	0.863849	n	0.999987	n	CJJ81176_0317	surE	stationary phase survival protein SurE	2.62111	0.919647	n	0.99981	n	Cj0293	surE	stationary phase survival protein SurE	2.62808	0.895219	n	0.99918	n	HG_107	R				n	n	0	0	0	Not required
HG_1070	CJM1cam_1555	CJM1cam_1555	Radical SAM domain-containing protein	3.33939	0.863849	n	0.999996	n	CJJ81176_1605	-	hypothetical protein CJJ81176_1605	3.79842	0.919647	n	0.99996	n	Cj1618c	-	radical SAM domain-containing protein	3.12547	0.895219	n	0.999774	n	HG_1070	R				n	n	0	0	0	Not required
HG_1071	CJM1cam_1460	mco	Multicopper oxidase Mco	3.98772	0.86741	n	1	n	CJJ81176_1508	-	oxidoreductase, putative	2.70653	0.919647	n	1	n	Cj1516	-	oxidoreductase	3.44376	0.895219	n	0.999999	n	HG_1071	Q				n	n	0	0	0	Not required
HG_1072	CJM1cam_1517	metN_3	Methionine import system ATP-binding protein	1.6622	0.863849	n	0.999965	n	CJJ81176_1566	-	peptide ABC transporter, ATP-binding protein	-2.12222	0.343613	n	0.999607	n	Cj1581c	-	peptide ABC transporter ATP-binding protein	-2.32916	0.337016	n	0.9985	n	HG_1072	E	P			n	n	0	0	0	Not required
HG_1073	CJM1cam_1266	ktrA	Ktr system potassium uptake protein A	1.10498	0.863849	n	0.999917	n	CJJ81176_1301	-	potassium uptake protein TrkA, putative	3.97073	0.919647	n	0.999239	n	Cj1284	ktrA	K+ uptake protein	-1.94198	0.417757	n	0.997403	n	HG_1073	P				n	n	0	0	0	Not required
HG_1074	CJM1cam_0611	rsmF	Ribosomal RNA small subunit methyltransferase F	1.38108	0.863849	n	0.999997	n	CJJ81176_0664	-	NOL1/NOP2/sun family protein	2.55304	0.919647	n	0.999905	n	Cj0636	-	NOL1/NOP2/sun family protein	2.29302	0.895219	n	0.999539	n	HG_1074	J				n	n	0	0	0	Not required
HG_1075	CJM1cam_0594	pstB	ABC-type phosphate transport system, ATPase component PstB	2.84026	0.863849	n	0.999977	n	CJJ81176_0645	pstB	phosphate ABC transporter ATP-binding protein	1.28813	0.919647	n	0.999718	n	Cj0616	pstB	phosphate ABC transporter ATP-binding protein	-2.8283	0.250143	n	0.99886	n	HG_1075	P				n	n	0	0	0	Not required
HG_1076	CJM1cam_0288	bioD1	ATP-dependent dethiobiotin synthetase BioD1	1.75862	0.863849	n	0.999841	n	CJJ81176_0330	bioD	dethiobiotin synthetase	1.36893	0.919647	n	0.998749	n	Cj0308c	bioD	dethiobiotin synthetase	3.67929	0.895986	n	0.99608	n	HG_1076	H				n	n	0	0	0	Not required
HG_1078	CJM1cam_0838	dsbB	Disulfide bond formation protein DsbB	1.48958	0.863849	n	0.999988	n	CJJ81176_0881	dsbB	putative disulfide oxidoreductase	2.70404	0.919647	n	0.999845	n	Cj0865	dsbB	protein-disulfide oxidoreductase	1.41915	0.895219	n	0.999341	n	HG_1078	O				n	n	0	0	0	Not required
HG_1079	CJM1cam_0869	CJM1cam_0869	Na+/alanine symporter	2.86264	0.863849	n	1	n	CJJ81176_0912	-	amino acid carrier protein	1.92555	0.919647	n	1	n	Cj0903c	-	amino acid transport protein	2.09761	0.895219	n	0.999999	n	HG_1079	E				n	n	0	0	0	Not required
HG_108	CJM1cam_0636	hslV	ATP-dependent protease HslV	-8.38081	0.000210645	y	0.999606	y	CJJ81176_0690	hslV	ATP-dependent protease peptidase subunit	2.16835	0.919647	n	0.997494	n	Cj0663c	hslV	ATP-dependent protease peptidase subunit	-9.06543	0.0065835	y	0.993025	y	HG_108	O				n	y	1	0	1	Required in M1cam and 11168, not in 81-176
HG_1080	CJM1cam_0557	hemN_1	Oxygen-independent coproporphyrinogen-III oxidase	1.89999	0.863849	n	1	n	CJJ81176_0608	-	coproporphyrinogen III oxidase	2.20466	0.919647	n	0.999992	n	Cj0580c	-	coproporphyrinogen III oxidase	2.20448	0.895219	n	0.999943	n	HG_1080	H				n	n	0	0	0	Not required
HG_1081	CJM1cam_0335	folB	Dihydroneopterin aldolase FolB	-9.10265	0.000178792	y	0.98985	y	CJJ81176_0380	-	FolB domain-containing protein	-6.59721	0.00981273	y	0.970019	y	Cj0356c	folB	dihydroneopterin aldolase	-8.99726	0.00678892	y	0.945401	n	HG_1081	H				y	y	1	1	0	Required in M1cam, 81-176, and 11168	Poisson law cut-off not passed in 11168
HG_1082	CJM1cam_0215	CJM1cam_0215	Putative integral membrane protein	-9.41184	0.000105028	y	0.997349	y	CJJ81176_0257	-	hypothetical protein CJJ81176_0257	-6.70867	0.00926609	y	0.989252	y	Cj0232c	-	integral membrane protein	-9.56662	0.00590349	y	0.976675	y	HG_1082	S				y	y	1	1	1	Required in M1cam, 81-176, and 11168
HG_1083	CJM1cam_0079	cdtA	Cytolethal distending toxin, subunit A CdtA	2.20612	0.863849	n	0.999991	n	CJJ81176_0116	cdtA	cytolethal distending toxin, subunit A	2.26935	0.919647	n	0.999864	n	Cj0079c	cdtA	cytolethal distending toxin A	2.27471	0.895219	n	0.999377	n	HG_1083	J				n	n	0	0	0	Not required
HG_1084	CJM1cam_0077	cdtC	Cytolethal distending toxin, subunit C CdtC	1.89329	0.863849	n	0.999733	n	CJJ81176_0114	cdtC	cytolethal distending toxin, subunit C	2.16433	0.919647	n	0.99814	n	Cj0077c	cdtC	cytolethal distending toxin C	3.63564	0.89587	n	0.994551	n	HG_1084	I				n	n	0	0	0	Not required
HG_1085	CJM1cam_0743	flgA	Flagellar basal body P-ring protein FlgA	-8.66685	0.000151816	y	0.99993	y	CJJ81176_0790	flgA	flagellar basal body P-ring biosynthesis protein FlgA	-7.26897	0.0065812	y	0.999333	y	Cj0769c	flgA	flagellar basal body P-ring biosynthesis protein FlgA	-8.84684	0.00601435	y	0.997673	y	HG_1085	N	O			y	y	1	1	1	Required in M1cam, 81-176, and 11168
HG_1086	CJM1cam_0168	yebN	Putative integral membrane protein YebN	3.0385	0.863849	n	0.999709	n	CJJ81176_0202	-	hypothetical protein CJJ81176_0202	1.19924	0.919647	n	0.998012	n	Cj0167c	-	integral membrane protein	-0.210861	0.847205	n	0.994244	n	HG_1086	S				n	n	0	0	0	Not required
HG_1089	CJM1cam_0482	idhA	Inositol 2-dehydrogenase	-3.29507	0.0928036	n	0.999994	n	CJJ81176_0532	-	Gfo/Idh/MocA family oxidoreductase	-8.04894	0.00494609	y	0.99993	y	Cj0504c	-	oxidoreductase	-9.54089	0.00590349	y	0.99964	y	HG_1089	R				n	y	0	1	1	Required in 81-176 and 11168, but not in M1cam
HG_109	CJM1cam_1200	CJM1cam_1200	Hypothetical protein CJM1cam_1200	-9.83533	8.75996e-05	y	1	y	CJJ81176_1232	-	hypothetical protein CJJ81176_1232	-2.4162	0.284626	n	1	n	Cj1219c	-	periplasmic protein	-10.2123	0.00590349	y	1	y	HG_109	Q				n	y	1	0	1	Required in M1cam and 11168, not in 81-176
HG_1090	CJM1cam_0811	CJM1cam_0811	Hypothetical protein CJM1cam_0811	-7.90164	0.000532818	y	0.942616	n	CJJ81176_0856	-	hypothetical protein CJJ81176_0856	-6.17687	0.0203549	y	0.837922	n	Cj0839c	-	hypothetical protein Cj0839c	-7.99726	0.0122238	y	0.836414	n	HG_1090	C				n	n	0	0	0	Not required	Poisson law cut-off not passed in CJM1cam, 81-176 and 11168
HG_1091	CJM1cam_1279	dltA	D-alanine-poly(phosphoribitol) ligase subunit 1	2.49213	0.863849	n	1	n	CJJ81176_1322	-	amino acid adenylation domain-containing protein	3.26019	0.919647	n	1	n	Cj1307	-	amino acid activating protein	3.20236	0.895219	n	0.999999	n	HG_1091	Q				n	n	0	0	0	Not required
HG_1092	CJM1cam_0092	csgG	Curli production assembly/transport component CsgG	1.24342	0.863849	n	1	n	CJJ81176_0128	-	hypothetical protein CJJ81176_0128	2.30568	0.919647	n	0.999998	n	Cj0093	-	periplasmic protein	0.740823	0.895219	n	0.999983	n	HG_1092	J				n	n	0	0	0	Not required
HG_1093	CJM1cam_0911	CJM1cam_0911	Hypothetical protein CJM1cam_0911	-9.31838	0.000146329	y	0.995912	y	CJJ81176_0956	-	hypothetical protein CJJ81176_0956	-4.99362	0.0329403	y	0.985036	y	Cj0939c	-	hypothetical protein Cj0939c	-8.1663	0.00791701	y	0.969312	y	HG_1093	E				y	y	1	1	1	Required in M1cam, 81-176, and 11168
HG_1094	CJM1cam_0874	CJM1cam_0874	Hypothetical protein CJM1cam_0874	1.67042	0.863849	n	0.997672	n	CJJ81176_0917	-	hypothetical protein CJJ81176_0917	-0.722366	0.70308	n	0.990267	n	Cj0909	-	periplasmic protein	2.41367	0.895219	n	0.978518	n	HG_1094	S				n	n	0	0	0	Not required
HG_1095	CJM1cam_0213	CJM1cam_0213	Nicotinate phosphoribosyltransferase	-9.88783	8.75996e-05	y	1	y	CJJ81176_0255	-	nicotinate phosphoribosyltransferase	1.90537	0.919647	n	1	n	Cj0230c	-	nicotinate phosphoribosyltransferase	-8.10395	0.00709951	y	0.999997	y	HG_1095	H				n	y	1	0	1	Required in M1cam and 11168, not in 81-176
HG_1096	CJM1cam_0953	CJM1cam_0953	Lipoprotein, putative	0.157154	0.863849	n	0.918858	n	CJJ81176_0997	-	putative lipoprotein	2.99398	0.919647	n	0.853237	n	Cj0978c	-	lipoprotein	0.765955	0.895219	n	0.79627	n	HG_1096	S				n	n	0	0	0	Not required
HG_1097	CJM1cam_1309	pldA	Phospholipase A	2.8944	0.863849	n	0.999999	n	CJJ81176_1350	pldA	phospholipase A	3.95398	0.919647	n	0.999982	n	Cj1351	pldA	phospholipase A	1.81571	0.895219	n	0.999883	n	HG_1097	M				n	n	0	0	0	Not required
HG_1098	CJM1cam_1146	CJM1cam_1146	Hypothetical protein CJM1cam_1146	2.81079	0.863849	n	0.977868	n	CJJ81176_1179	-	hypothetical protein CJJ81176_1179	4.47851	0.920676	n	0.94561	n	Cj1164c	-	hypothetical protein Cj1164c	4.56157	0.903493	n	0.910538	n	HG_1098	S				n	n	0	0	0	Not required
HG_1099	CJM1cam_1444	CJM1cam_1444	Membrane protein	2.57644	0.863849	n	1	n	CJJ81176_1492	-	putative inner membrane protein	1.79064	0.919647	n	0.999998	n	Cj1500	-	inner membrane protein	1.69091	0.895219	n	0.999984	n	HG_1099	R				n	n	0	0	0	Not required
HG_110	CJM1cam_1407	rsmD	Ribosomal RNA small subunit methyltransferase D	3.02429	0.863849	n	0.999951	n	CJJ81176_1454	-	site-specific DNA methyltransferase, putative	1.61641	0.919647	n	0.999488	n	Cj1461	-	DNA methylase	2.56848	0.895219	n	0.998079	n	HG_110	L				n	n	0	0	0	Not required
HG_1101	CJM1cam_0804	CJM1cam_0804	Na+/H+ antiporter nhaC	4.0133	0.86741	n	1	n	CJJ81176_0849	-	Na+/H+ antiporter family protein	2.36733	0.919647	n	1	n	Cj0832c	-	Na+/H+ antiporter family protein	3.18271	0.895219	n	1	n	HG_1101	C				n	n	0	0	0	Not required
HG_1103	CJM1cam_1218	CJM1cam_1218	Hypothetical protein CJM1cam_1218	-1.11693	0.535415	n	0.999999	n	CJJ81176_1250	-	hypothetical protein CJJ81176_1250	-1.80673	0.421284	n	0.999972	n	Cj1236	-	hypothetical protein Cj1236	-1.29784	0.569011	n	0.999833	n	HG_1103	S				n	n	0	0	0	Not required
HG_1104	CJM1cam_0254	CJM1cam_0254	Putative tautomerase	0.535249	0.863849	n	0.949608	n	CJJ81176_0297	-	4-oxalocrotonate tautomerase family protein	1.54394	0.919647	n	0.898012	n	Cj0270	-	tautomerase family protein	2.67374	0.895219	n	0.849337	n	HG_1104	R				n	n	0	0	0	Not required
HG_1106	CJM1cam_1205	CJM1cam_1205	Non-heme iron protein, hemerythrin family	0.503458	0.863849	n	0.999827	n	CJJ81176_1237	-	hemerythrin family non-heme iron protein	4.2716	0.920184	n	0.998664	n	Cj1224	-	iron-binding protein	3.2076	0.895219	n	0.995859	n	HG_1106	P				n	n	0	0	0	Not required
HG_1107	CJM1cam_1018	tenI	Regulatory protein TenI	0.409507	0.863849	n	0.999841	n	CJJ81176_1064	-	thiamine-phosphate pyrophosphorylase, putative	0.163408	0.910753	n	0.998749	n	Cj1043c	-	thiamine-phosphate pyrophosphorylase	-2.75707	0.262806	n	0.99608	n	HG_1107	H				n	n	0	0	0	Not required
HG_1108	CJM1cam_0957	cjaA	CjaA protein, surface antigen	-9.28038	0.000101905	y	0.999995	y	CJJ81176_1001	cjaA	CjaA protein	0.286903	0.919647	n	0.999905	n	Cj0982c	cjaA	amino acid transporter substrate-binding protein	-0.547351	0.774856	n	0.999539	n	HG_1108	E	T			n	n	1	0	0	Required only in M1cam
HG_111	CJM1cam_0864	CJM1cam_0864	HIT-like protein	4.25089	0.868938	n	0.994924	n	CJJ81176_0907	-	HIT family protein	6.02356	0.939684	n	0.982343	n	Cj0898	-	histidine triad (HIT) family protein	3.762	0.896404	n	0.9648	n	HG_111	F	G	R		n	n	0	0	0	Not required
HG_1110	CJM1cam_1486	mdaB	Modulator of drug activity B	3.26	0.863849	n	0.999766	n	CJJ81176_1530	-	flavodoxin-like fold domain-containing protein	3.10832	0.919647	n	0.998315	n	Cj1545c	-	MdaB protein	3.70909	0.896403	n	0.994982	n	HG_1110	R				n	n	0	0	0	Not required
HG_1111	CJM1cam_1608	CJM1cam_1608	Copper amine oxidase N-terminal protein, partial	3.74308	0.866782	n	0.998205	n	CJJ81176_1657	-	hypothetical protein CJJ81176_1657	4.5499	0.920676	n	0.99202	n	Cj1666c	-	periplasmic protein	4.19384	0.898746	n	0.981778	n	HG_1111	R				n	n	0	0	0	Not required
HG_1112	CJM1cam_1445	yedF_1	Putative redox protein, regulator of disulfide bond formation YedF_1	2.59822	0.863849	n	0.962786	n	CJJ81176_1493	-	hypothetical protein CJJ81176_1493	3.3715	0.919647	n	0.919098	n	Cj1501	-	hypothetical protein Cj1501	5.39738	0.926048	n	0.875661	n	HG_1112	O				n	n	0	0	0	Not required
HG_1113	CJM1cam_0011	rbr	Rubrerythrin Rbr	1.67813	0.863849	n	0.999913	n	CJJ81176_0038	rbr	rubrerythrin	3.85418	0.919647	n	0.997731	n	Cj0012c	rrc	non-heme iron protein	3.74556	0.896404	n	0.99733	n	HG_1113	C				n	n	0	0	0	Not required
HG_1114	CJM1cam_0476	selU	tRNA 2-selenouridine synthase SelU	2.90145	0.863849	n	1	n	CJJ81176_0521	ybbB	tRNA 2-selenouridine synthase	0.56093	0.919647	n	0.999985	n	Cj0500	-	rhodanese-like domain-containing protein	2.07522	0.895219	n	0.999892	n	HG_1114	R				n	n	0	0	0	Not required
HG_1115	CJM1cam_0449	yecS_1	Inner membrane amino-acid ABC transporter permease protein	1.25658	0.863849	n	0.99996	n	CJJ81176_0492	-	His/Glu/Gln/Arg/opine ABC transporter permease	3.77408	0.919647	n	0.999566	n	Cj0467	-	amino acid ABC transporter permease	3.34206	0.895219	n	0.998371	n	HG_1115	E				n	n	0	0	0	Not required
HG_1116	CJM1cam_0165	flgX	Motility protein (role unknown) FlgX	-0.030089	0.827358	n	0.999245	n	CJJ81176_0199	-	hypothetical protein CJJ81176_0199	2.63077	0.919647	n	0.891034	n	Cj0163c	-	hypothetical protein Cj0163c	-0.73397	0.723523	n	0.989474	n	HG_1116	L				n	n	0	0	0	Not required
HG_1117	CJM1cam_0483	arnB_1	UDP-4-amino-4-deoxy-L-arabinose-oxoglutarate aminotransferase	-2.1063	0.277768	n	1	n	CJJ81176_0533	-	DegT/DnrJ/EryC1/StrS aminotransferase family protein	-7.84161	0.00494609	y	0.999993	y	Cj0505c	-	DegT family aminotransferase	-9.89737	0.00590349	y	0.999946	y	HG_1117	M				n	y	0	1	1	Required in 81-176 and 11168, but not in M1cam
HG_1118	CJM1cam_0451	artM_1	Arginine transport ATP-binding protein	1.5287	0.863849	n	0.999976	n	CJJ81176_0494	-	amino acid ABC transporter, ATP-binding protein	0.291954	0.919647	n	0.999708	n	Cj0469	-	amino acid ABC transporter ATP-binding protein	-0.342938	0.819666	n	0.999059	n	HG_1118	E				n	n	0	0	0	Not required
HG_1119	CJM1cam_1128	waaV	Glycosyltransferase WaaV	-1.09935	0.539236	n	0.999993	n	CJJ81176_1163	waaV	lipooligosaccharide biosynthesis glycosyltransferase	3.02939	0.919647	n	0.999892	n	Cj1146c	waaV	glucosyltransferase	1.65118	0.895219	n	0.999471	n	HG_1119	M				n	n	0	0	0	Not required
HG_112	CJM1cam_1661	ksgA	Dimethyladenosine transferase	-9.49359	0.000109962	y	0.99999	y	CJJ81176_0005	ksgA	dimethyladenosine transferase	-7.78287	0.00495829	y	0.999855	y	Cj1711c	ksgA	rRNA small subunit methyltransferase A	-5.15816	0.0479495	y	0.999341	y	HG_112	J				y	y	1	1	1	Required in M1cam, 81-176, and 11168
HG_1120	CJM1cam_1147	CJM1cam_1147	Hypothetical protein CJM1cam_1147	1.13754	0.863849	n	0.999212	n	CJJ81176_1180	-	hypothetical protein CJJ81176_1180	2.30457	0.919647	n	0.995745	n	Cj1165c	-	integral membrane protein	2.82238	0.895219	n	0.989181	n	HG_1120	S				n	n	0	0	0	Not required
HG_1121	CJM1cam_1417	ctsX	Transformation system protein	3.13672	0.863849	n	0.999794	n	CJJ81176_1465	ctsX	transformation system protein	2.43739	0.919647	n	0.998475	n	Cj1472c	-	membrane protein	1.07384	0.895219	n	0.995378	n	HG_1121	T				n	n	0	0	0	Not required
HG_1123	CJM1cam_1451	modE	DNA-binding transcriptional regulator ModE	2.14167	0.863849	n	0.999976	n	CJJ81176_1499	-	molybdate transport repressor	3.63167	0.919647	n	0.999566	n	Cj1507c	-	regulatory protein	2.26627	0.895219	n	0.998828	n	HG_1123	R				n	n	0	0	0	Not required
HG_1124	CJM1cam_1284	pseG	NDP-sugar hydrolase PseG	-2.76644	0.159882	n	0.999993	n	CJJ81176_1329	-	flagellar protein, putative	-3.97127	0.0786587	n	0.999888	n	Cj1312	pseG	UDP-2,4-diacetamido-2,4,6-trideoxy-beta-L-altropyranose hydrolase	-9.29929	0.00590349	y	0.999471	y	HG_1124	M				n	n	0	0	1	Required only in 11168
HG_1125	CJM1cam_1148	yjjP	Inner membrane protein YjjP	3.35236	0.863849	n	0.999987	n	CJJ81176_1181	-	hypothetical protein CJJ81176_1181	3.98304	0.919647	n	0.99981	n	Cj1166c	-	integral membrane protein	3.11949	0.895219	n	0.99918	n	HG_1125	S				n	n	0	0	0	Not required
HG_1126	CJM1cam_1513	nuoC	NADH-quinone oxidoreductase, subunit C	-7.04239	0.000890138	y	0.999989	y	CJJ81176_1562	nuoC	NADH dehydrogenase subunit C	-8.07378	0.00533413	y	0.999839	y	Cj1577c	nuoC	NADH-quinone oxidoreductase subunit C	-9.198	0.00590349	y	0.999304	y	HG_1126	C				y	y	1	1	1	Required in M1cam, 81-176, and 11168
HG_1127	CJM1cam_0823	CJM1cam_0823	Membrane protein	-2.31839	0.235726	n	0.999308	n	CJJ81176_0867	-	hypothetical protein CJJ81176_0867	-7.27237	0.00645129	y	0.996147	y	Cj0851c	-	integral membrane protein	-9.02006	0.00590349	y	0.990036	y	HG_1127	K				n	y	0	1	1	Required in 81-176 and 11168, but not in M1cam
HG_1129	CJM1cam_1017	rhaS	L-rhamnose operon regulatory protein RhaS	3.33639	0.863849	n	0.999997	n	CJJ81176_1063	-	AraC family transcriptional regulator	2.48866	0.919647	n	0.999946	n	Cj1042c	-	transcriptional regulator	3.405	0.895219	n	0.999711	n	HG_1129	K				n	n	0	0	0	Not required
HG_113	CJM1cam_1424	rpsI	30S ribosomal protein S9	-9.21455	0.000160028	y	0.99641	y	CJJ81176_1472	rpsI	30S ribosomal protein S9	-2.06118	0.3587	n	0.98645	n	Cj1479c	rpsI	30S ribosomal protein S9	-9.10915	0.00648438	y	0.971736	y	HG_113	J				n	y	1	0	1	Required in M1cam and 11168, not in 81-176
HG_1130	CJM1cam_0010	comEA	ComE operon protein 1 ComEA	1.59332	0.863849	n	0.968705	n	CJJ81176_0037	comEA	competence protein ComEA	1.27015	0.919647	n	0.929127	n	Cj0011c	-	non-specific DNA binding protein	1.87777	0.895219	n	0.888583	n	HG_1130	L				n	n	0	0	0	Not required
HG_1131	CJM1cam_1371	kpsC	Capsule polysaccharide export protein KpsC	0.600698	0.863849	n	1	n	CJJ81176_1413	kpsC	capsule polysaccharide export protein KpsC	0.640076	0.919647	n	1	n	Cj1414c	kpsC	capsule polysaccharide modification protein	0.378127	0.895219	n	1	n	HG_1131	M				n	n	0	0	0	Not required
HG_1132	CJM1cam_1348	CJM1cam_1348	Hypothetical protein CJM1cam_1348	0.259496	0.863849	n	0.999924	n	CJJ81176_1389	-	hypothetical protein CJJ81176_1389	-0.134226	0.848699	n	0.999287	n	Cj1387c	-	hypothetical protein Cj1387c	3.48409	0.895219	n	0.997541	n	HG_1132	S				n	n	0	0	0	Not required
HG_1133	CJM1cam_0715	potA	Spermidine/putrescine import ATP-binding protein PotA	3.45535	0.863849	n	0.999999	n	CJJ81176_0755	-	ABC transporter, ATP-binding protein	3.61158	0.919647	n	0.999982	n	Cj0732	-	ABC transporter ATP-binding protein	2.1559	0.895219	n	0.999883	n	HG_1133	E				n	n	0	0	0	Not required
HG_1134	CJM1cam_0525	CJM1cam_0525	Hypothetical protein CJM1cam_0525	-0.610652	0.679103	n	0.981388	n	CJJ81176_0575	-	hypothetical protein CJJ81176_0575	4.15651	0.919647	n	0.879663	n	Cj0550	-	hypothetical protein Cj0550	1.6486	0.895219	n	0.919835	n	HG_1134	F				n	n	0	0	0	Not required
HG_1135	CJM1cam_1552	chuB	ABC-type hemin uptake system permease	5.60996	0.908619	n	0.999999	n	CJJ81176_1602	-	hemin ABC transporter, permease protein, putative	4.09033	0.919647	n	0.999981	n	Cj1615	chuB	hemin uptake ABC transporter permease	3.51825	0.895219	n	0.99988	n	HG_1135	P				n	n	0	0	0	Not required
HG_1136	CJM1cam_0898	CJM1cam_0898	Na+-dependent transporters of the SNF family protein	1.50284	0.863849	n	1	n	CJJ81176_0941	-	sodium transporter, putative	4.05629	0.919647	n	1	n	Cj0934c	-	sodium:amino-acid symporter family protein	3.40586	0.895219	n	0.999995	n	HG_1136	R				n	n	0	0	0	Not required
HG_1137	CJM1cam_1410	flgM	Flagellar system anti-sigma factor protein FlgM	2.00743	0.863849	n	0.942616	n	CJJ81176_1457	-	hypothetical protein CJJ81176_1457	1.91637	0.919647	n	0.887369	n	Cj1464	flgM	flagellar biosynthesis protein FlgM	-2.30283	0.34224	n	0.836414	n	HG_1137	K	N	U		n	n	0	0	0	Not required
HG_1138	CJM1cam_1565	sdaA	L-serine dehydratase	2.35617	0.863849	n	1	n	CJJ81176_1615	sdaA	L-serine ammonia-lyase	2.34853	0.919647	n	1	n	Cj1624c	sdaA	L-serine dehydratase	1.1368	0.895219	n	0.999996	n	HG_1138	E				n	n	0	0	0	Not required
HG_1139	CJM1cam_1489	adhC2	NADP-dependent alcohol dehydrogenase C2	2.89255	0.863849	n	1	n	CJJ81176_1533	-	zinc-binding dehydrogenase family oxidoreductase	2.48363	0.919647	n	0.999993	n	Cj1548c	-	NADP-dependent alcohol dehydrogenase	2.88241	0.895219	n	0.999947	n	HG_1139	R				n	n	0	0	0	Not required
HG_114	CJM1cam_0132	CJM1cam_0132	Hypothetical protein CJM1cam_0132	-5.45272	0.00721976	n	0.996981	n	CJJ81176_0168	-	hypothetical protein CJJ81176_0168	1.24041	0.919647	n	0.98813	n	Cj0133	-	glycoprotease family protein	-8.75649	0.00601435	y	0.974674	y	HG_114	O				n	n	0	0	1	Required only in 11168
HG_1140	CJM1cam_1405	CJM1cam_1405	Hypothetical protein CJM1cam_1405	-2.22925	0.252668	n	1	n	CJJ81176_1452	-	hypothetical protein CJJ81176_1452	-1.66125	0.459507	n	0.999993	n	Cj1459	-	hypothetical protein Cj1459	1.30666	0.895219	n	0.999946	n	HG_1140	C				n	n	0	0	0	Not required
HG_1141	CJM1cam_0183	CJM1cam_0183	Hypothetical protein CJM1cam_0183	1.14679	0.863849	n	0.999959	n	CJJ81176_0220	-	hypothetical protein CJJ81176_0220	2.42238	0.919647	n	0.999552	n	Cj0189c	-	hypothetical protein Cj0189c	1.57444	0.895219	n	0.998326	n	HG_1141	S				n	n	0	0	0	Not required
HG_1142	CJM1cam_1173	CJM1cam_1173	Methyl-accepting chemotaxis protein	0.700661	0.863849	n	0.999212	n	CJJ81176_1206	-	methyl-accepting chemotaxis protein	4.74255	0.922588	n	0.995745	n	Cj1191c	-	PAS domain-containing signal-transduction sensor protein	3.36481	0.895219	n	0.989181	n	HG_1142	T				n	n	0	0	0	Not required
HG_1143	CJM1cam_0653	CJM1cam_0653	Type II secretion system protein G	-9.37728	0.000137984	y	0.998205	y	CJJ81176_0706	-	hypothetical protein CJJ81176_0706	-6.63156	0.00960411	y	0.99202	y	Cj0683	-	hypothetical protein Cj0683	-9.27188	0.00614306	y	0.981778	y	HG_1143	N	U			y	y	1	1	1	Required in M1cam, 81-176, and 11168
HG_1144	CJM1cam_1197	CJM1cam_1197	Hypothetical protein CJM1cam_1197	-7.39638	0.000964974	y	0.947377	n	CJJ81176_1229	-	hypothetical protein CJJ81176_1229	-4.38674	0.0831705	n	0.894581	n	Cj1216c	-	hypothetical protein Cj1216c	3.47679	0.895219	n	0.845147	n	HG_1144	M				n	n	0	0	0	Not required
HG_1145	CJM1cam_1016	CJM1cam_1016	Hypothetical protein CJM1cam_1016	2.01597	0.863849	n	0.999995	n	CJJ81176_1062	-	hypothetical protein CJJ81176_1062	2.77843	0.919647	n	0.999917	n	Cj1041c	-	ATP/GTP-binding protein	3.36796	0.895219	n	0.999587	n	HG_1145	R				n	n	0	0	0	Not required
HG_1146	CJM1cam_0967	argF	Ornithine carbamoyltransferase ArgF	-6.0329	0.00332269	n	0.999998	n	CJJ81176_1012	argF	ornithine carbamoyltransferase	-8.41692	0.00494609	y	0.999961	y	Cj0994c	argF	ornithine carbamoyltransferase	-10.1092	0.00590349	y	0.99978	y	HG_1146	E				n	y	0	1	1	Required in 81-176 and 11168, but not in M1cam
HG_1147	CJM1cam_1551	chuA	Hemin uptake system outer membrane receptor, TonB-dependent	2.70957	0.863849	n	1	n	CJJ81176_1601	chuA	TonB-dependent heme receptor	3.36981	0.919647	n	1	n	Cj1614	chuA	hemin uptake system outer membrane receptor	2.15385	0.895219	n	1	n	HG_1147	P				n	n	0	0	0	Not required
HG_1148	CJM1cam_1281	CJM1cam_1281	Putative acyl carrier protein	3.78774	0.866782	n	0.96732	n	CJJ81176_1326	-	acyl carrier protein, putative	1.71643	0.919647	n	0.916376	n	Cj1308	-	acyl carrier protein	0.431944	0.895219	n	0.875661	n	HG_1148	I	Q			n	n	0	0	0	Not required
HG_1149	CJM1cam_0881	cstA	Carbon starvation protein A	3.49969	0.863849	n	1	n	CJJ81176_0924	cstA	carbon starvation protein A	2.48143	0.919647	n	1	n	Cj0917c	cstA	integral membrane protein	1.91751	0.895219	n	1	n	HG_1149	T				n	n	0	0	0	Not required
HG_115	CJM1cam_0116	mtnN	5'-methylthioadenosine/S-adenosylhomocysteine(MTA /SAH)nucleosidase	-9.62419	0.000109962	y	0.999951	y	CJJ81176_0152	mtnA	5\'-methylthioadenosine/S-adenosylhomocysteine nucleosidase	-7.81074	0.00586649	y	0.999488	y	Cj0117	pfs	aminodeoxyfutalosine nucleosidase	-8.46648	0.00702984	y	0.998182	y	HG_115	F				y	y	1	1	1	Required in M1cam, 81-176, and 11168
HG_1150	CJM1cam_1617	CJM1cam_1617	Hypothetical protein CJM1cam_1617	-8.19285	0.000532818	y	0.947377	n	CJJ81176_1667	-	hypothetical protein CJJ81176_1667	-6.22578	0.0195097	y	0.894581	n	Cj1671c	-	hypothetical protein Cj1671c	-8.08746	0.0114322	y	0.845147	n	HG_1150	D				n	n	0	0	0	Not required	Poisson law cut-off not passed in CJM1cam, 81-176 and 11168
HG_1151	CJM1cam_0992	livK	ABC-type branched-chain amino acid transport system, periplasmic component LivK	2.35724	0.863849	n	1	n	CJJ81176_1037	-	high affinity branched-chain amino acid ABC transporter, periplasmic amino acid-binding protein	-0.581312	0.740668	n	0.999995	n	Cj1018c	livK	branched-chain amino acid ABC transporter substrate-binding protein	0.454857	0.895219	n	0.999961	n	HG_1151	E				n	n	0	0	0	Not required
HG_1152	CJM1cam_1557	mutY	A/G-specific adenine glycosylase	2.10187	0.863849	n	1	n	CJJ81176_1607	mutY	A/G-specific adenine glycosylase	3.56963	0.919647	n	0.999987	n	Cj1620c	mutY	A/G-specific adenine glycosylase	2.72375	0.895219	n	0.999911	n	HG_1152	L				n	n	0	0	0	Not required
HG_1153	CJM1cam_1367	CJM1cam_1367	Membrane protein	-8.98135	0.000202613	y	0.997672	y	CJJ81176_1409	-	hypothetical protein CJJ81176_1409	-6.51781	0.0107285	y	0.990267	y	Cj1410c	-	membrane protein	-5.84578	0.0311413	y	0.978518	y	HG_1153	P				y	y	1	1	1	Required in M1cam, 81-176, and 11168
HG_1154	CJM1cam_0076	lldP	L-lactate permease lldP	2.50308	0.863849	n	1	n	CJJ81176_0113	lctP	L-lactate permease	4.81049	0.922588	n	1	n	Cj0076c	lctP	L-lactate permease	3.02498	0.895219	n	1	n	HG_1154	C				n	n	0	0	0	Not required
HG_1155	CJM1cam_1525	cgb	Putative bacterial hemoglobin	0.752644	0.863849	n	0.997771	n	CJJ81176_1574	-	flavohemoprotein, truncation	2.94843	0.919647	n	0.990584	n	Cj1586	cgb	single domain hemoglobin	-2.53445	0.302066	n	0.979099	n	HG_1155	C				n	n	0	0	0	Not required
HG_1157	CJM1cam_0590	ftn	Ferritin	4.48785	0.874481	n	0.999308	n	CJJ81176_0641	ftn	nonheme iron-containing ferritin	0.826391	0.919647	n	0.996147	n	Cj0612c	cft	ferritin	0.434663	0.895219	n	0.990036	n	HG_1157	P				n	n	0	0	0	Not required
HG_1158	CJM1cam_0242	pyrC_1	Dihydroorotase	-2.80395	0.153771	n	1	n	CJJ81176_0286	pyrC	dihydroorotase	-1.20371	0.578341	n	0.999985	n	Cj0259	pyrC	dihydroorotase	1.49899	0.895219	n	0.999901	n	HG_1158	F				n	n	0	0	0	Not required
HG_1159	CJM1cam_0358	yedY	Sulfoxide reductase catalytic subunit YedY precursor	3.50257	0.863849	n	0.999998	n	CJJ81176_0403	-	putative sulfite oxidase subunit YedY	4.17789	0.919647	n	0.999948	n	Cj0379c	-	sulfoxide reductase catalytic subunit	5.02642	0.915488	n	0.999719	n	HG_1159	R				n	n	0	0	0	Not required
HG_116	CJM1cam_1578	CJM1cam_1578	Tetratricopeptide repeat protein	-10.5408	8.75996e-05	y	0.999999	y	CJJ81176_1628	-	hypothetical protein CJJ81176_1628	-0.37028	0.791271	n	0.999981	n	Cj1637c	-	periplasmic protein	-4.44953	0.080271	n	0.99988	n	HG_116	R				n	n	1	0	0	Required only in M1cam
HG_1160	CJM1cam_0232	proP_1	Proline porter II	2.42914	0.863849	n	1	n	CJJ81176_0277	-	major facilitator superfamily protein	1.87204	0.919647	n	0.999999	n	Cj0250c	-	MFS transport protein	1.51078	0.895219	n	0.999994	n	HG_1160	G	E	P	R	n	n	0	0	0	Not required
HG_1161	CJM1cam_1391	kpsD	Capsule polysaccharide export system substrate-binding protein KpsD	-7.06046	0.000817901	y	1	y	CJJ81176_1438	kpsD	capsular polysaccharide ABC transporter, periplasmic polysaccharide-binding protein	-8.88142	0.00494609	y	1	y	Cj1444c	kpsD	capsule polysaccharide ABC transporter substrate-binding protein	-9.97358	0.00590349	y	1	y	HG_1161	M				y	y	1	1	1	Required in M1cam, 81-176, and 11168
HG_1162	CJM1cam_0785	CJM1cam_0785	Hypothetical protein CJM1cam_0785	0.0182773	0.83963	n	0.98793	n	CJJ81176_0829	-	hypothetical protein CJJ81176_0829	2.46989	0.919647	n	0.965776	n	Cj0808c	-	hypothetical protein Cj0808c	-3.25539	0.19104	n	0.939069	n	HG_1162	G				n	n	0	0	0	Not required
HG_1163	CJM1cam_1056	CJM1cam_1056	Hypothetical protein CJM1cam_1056	4.40719	0.872303	n	0.998554	n	CJJ81176_1097	-	hypothetical protein CJJ81176_1097	2.18459	0.919647	n	0.993237	n	Cj1079	-	periplasmic protein	2.5788	0.895219	n	0.984114	n	HG_1163	R				n	n	0	0	0	Not required
HG_1164	CJM1cam_0321	yqaA	Inner membrane protein	1.64096	0.863849	n	0.998354	n	CJJ81176_0365	-	hypothetical protein CJJ81176_0365	1.0718	0.919647	n	0.992531	n	Cj0341c	-	integral membrane protein	1.38755	0.895219	n	0.982751	n	HG_1164	S				n	n	0	0	0	Not required
HG_1165	CJM1cam_1317	CJM1cam_1317	Hypothetical protein CJM1cam_1317	3.60464	0.863849	n	0.999669	n	CJJ81176_1358	-	hypothetical protein CJJ81176_1358	3.03397	0.919647	n	0.997805	n	Cj1356c	-	integral membrane protein	2.49979	0.895219	n	0.99375	n	HG_1165	S				n	n	0	0	0	Not required
HG_1166	CJM1cam_0384	CJM1cam_0384	Putative lipoprotein	1.3265	0.863849	n	0.999998	n	CJJ81176_0430	-	putative lipoprotein	0.739244	0.919647	n	0.999951	n	Cj0406c	-	lipoprotein	0.812675	0.895219	n	0.999734	n	HG_1166	J				n	n	0	0	0	Not required
HG_1167	CJM1cam_0160	CJM1cam_0160	Cytochrome c553	-0.561677	0.691945	n	0.997865	n	CJJ81176_0194	-	cytochrome c family protein	3.87522	0.919647	n	0.990891	n	Cj0158c	-	heme-binding lipoprotein	-3.46562	0.167688	n	0.979665	n	HG_1167	C				n	n	0	0	0	Not required
HG_1168	CJM1cam_1108	CJM1cam_1108	Putative multidrug export ATP-binding/permease protein	-3.01182	0.124787	n	1	n	CJJ81176_1147	wlaB	ABC transporter, permease/ATP-binding protein	-4.96757	0.0296069	y	1	y	Cj1130c	pglK	protein glycosylation K	-2.40372	0.321326	n	1	n	HG_1168	V				n	n	0	1	0	Required only in 81-176
HG_1169	CJM1cam_1231	CJM1cam_1231	Hypothetical protein CJM1cam_1231	1.27196	0.863849	n	1	n	CJJ81176_1265	-	hypothetical protein CJJ81176_1265	3.05899	0.919647	n	1	n	Cj1249	-	hypothetical protein Cj1249	3.20987	0.895219	n	0.999998	n	HG_1169	C				n	n	0	0	0	Not required
HG_117	CJM1cam_1271	CJM1cam_1271	Peptidylprolyl isomerase	-9.59577	0.000101905	y	0.999992	y	CJJ81176_1306	-	hypothetical protein CJJ81176_1306	-7.8322	0.00495708	y	0.999877	y	Cj1289	-	hypothetical protein Cj1289	-2.51548	0.302637	n	0.999426	n	HG_117	O				n	y	1	1	0	Required in M1cam and 81-176, not in 11168
HG_1170	CJM1cam_1597	nhaA_2	Sodium/proton antiporter	-2.47256	0.207271	n	1	n	CJJ81176_1646	nhaA-2	Na+/H+ antiporter NhaA	-8.84427	0.00494609	y	0.999997	y	Cj1655c	nhaA1	Na(+)/H(+) antiporter	-8.74654	0.00590349	y	0.999973	y	HG_1170	P				n	y	0	1	1	Required in 81-176 and 11168, but not in M1cam
HG_1171	CJM1cam_0046	CJM1cam_0046	Hypothetical protein CJM1cam_0046	0.917382	0.863849	n	0.999913	n	CJJ81176_0076	-	hypothetical protein CJJ81176_0076	2.97052	0.919647	n	0.999213	n	Cj0038c	-	poly(A) polymerase family protein	1.52548	0.895219	n	0.99733	n	HG_1171	Q				n	n	0	0	0	Not required
HG_1172	CJM1cam_0090	CJM1cam_0090	Putative lipoprotein	0.691585	0.863849	n	0.999878	n	CJJ81176_0126	-	putative lipoprotein	1.20314	0.919647	n	0.998975	n	Cj0091	-	lipoprotein	1.54313	0.895219	n	0.996675	n	HG_1172	R				n	n	0	0	0	Not required
HG_1173	CJM1cam_0833	pabA	Para-aminobenzoate synthase glutamine amidotransferase component II, partial PabA	1.96846	0.863849	n	0.980565	n	CJJ81176_0877	pabA	para-aminobenzoate synthase glutamine amidotransferase, component II	0.674525	0.919647	n	0.998077	n	Cj0861c	pabA	para-aminobenzoate synthase glutamine amidotransferase subunit II	2.95738	0.895219	n	0.9944	n	HG_1173	E	H			n	n	0	0	0	Not required
HG_1174	CJM1cam_0194	CJM1cam_0194	Hypothetical protein CJM1cam_0194	2.72609	0.863849	n	0.993418	n	CJJ81176_0231	-	hypothetical protein CJJ81176_0231	4.23057	0.920141	n	0.978465	n	Cj0200c	-	periplasmic protein	1.44409	0.895219	n	0.958501	n	HG_1174	S				n	n	0	0	0	Not required
HG_1175	CJM1cam_0792	glnH	Glutamine-binding protein GlnH	0.462647	0.863849	n	0.999985	n	CJJ81176_0836	-	amino acid-binding protein	2.48937	0.919647	n	0.999797	n	Cj0817	glnH	glutamine-binding protein	1.91994	0.895219	n	0.999133	n	HG_1175	E	T			n	n	0	0	0	Not required
HG_1176	CJM1cam_1239	yfkJ	Low molecular weight protein-tyrosine-phosphatase YfkJ	0.963001	0.863849	n	0.998616	n	CJJ81176_1274	-	low molecular weight phosphotyrosine protein phosphatase family protein	2.0946	0.919647	n	0.993457	n	Cj1258	-	phosphotyrosine protein phosphatase	3.24483	0.895219	n	0.984544	n	HG_1176	T				n	n	0	0	0	Not required
HG_1177	CJM1cam_0450	yxeN	Putative amino-acid permease protein YxeN	0.0427737	0.843294	n	0.999924	n	CJJ81176_0493	-	His/Glu/Gln/Arg/opine ABC transporter permease	0.927075	0.919647	n	0.999287	n	Cj0468	-	amino acid ABC transporter permease	0.102965	0.895219	n	0.997541	n	HG_1177	E				n	n	0	0	0	Not required
HG_1178	CJM1cam_0700	CJM1cam_0700	Hypothetical protein CJM1cam_0700	2.50429	0.863849	n	0.991465	n	CJJ81176_0740	-	hypothetical protein CJJ81176_0740	2.19583	0.919647	n	0.973736	n	Cj0717	-	ArsC family protein	2.45853	0.895219	n	0.951076	n	HG_1178	P				n	n	0	0	0	Not required
HG_1179	CJM1cam_1369	CJM1cam_1369	Integral membrane protein	-4.47369	0.0245056	n	1	n	CJJ81176_1411	-	hypothetical protein CJJ81176_1411	-8.30267	0.00494609	y	0.999996	y	Cj1412c	-	integral membrane protein	-7.36663	0.00993407	y	0.999965	y	HG_1179	S				n	y	0	1	1	Required in 81-176 and 11168, but not in M1cam
HG_118	CJM1cam_0751	valS	Valyl-tRNA synthetase	-10.086	8.75996e-05	y	1	y	CJJ81176_0796	valS	valyl-tRNA synthetase	-9.41284	0.00494609	y	1	y	Cj0775c	valS	valine--tRNA ligase	-10.1507	0.00590349	y	1	y	HG_118	J				y	y	1	1	1	Required in M1cam, 81-176, and 11168
HG_1180	CJM1cam_0088	CJM1cam_0088	Putative lipoprotein	3.09162	0.863849	n	1	n	CJJ81176_0124	-	putative lipoprotein	1.09237	0.919647	n	1	n	Cj0089	-	lipoprotein	2.43199	0.895219	n	0.999996	n	HG_1180	S				n	n	0	0	0	Not required
HG_1181	CJM1cam_0919	glnP	Glutamine transporter permease GlnP	1.58473	0.863849	n	0.999988	n	CJJ81176_0964	-	His/Glu/Gln/Arg/opine ABC transporter permease	1.2061	0.919647	n	0.999828	n	Cj0940c	glnP	glutamine transporter permease	3.14867	0.895219	n	0.999244	n	HG_1181	E				n	n	0	0	0	Not required
HG_1182	CJM1cam_1392	kpsE	Capsule polysaccharide export system inner membrane protein KpsE	-2.45213	0.210343	n	1	n	CJJ81176_1439	kpsE	capsular polysaccharide ABC transporter	-6.88805	0.00690461	y	0.999996	y	Cj1445c	kpsE	capsule polysaccharide ABC transporter permease	-4.03997	0.109018	n	0.999964	n	HG_1182	M				n	n	0	1	0	Required only in 81-176
HG_1183	CJM1cam_1394	kpsM	Capsular polysaccharide export system, permease protein KpsM	-3.61456	0.0669275	n	0.999988	n	CJJ81176_1441	kpsM	capsular polysaccharide ABC transporter, permease protein	-3.25194	0.147018	n	0.999823	n	Cj1448c	kpsM	capsule polysaccharide ABC transporter permease	-2.8921	0.240123	n	0.999223	n	HG_1183	G	M			n	n	0	0	0	Not required
HG_1184	CJM1cam_0929	CJM1cam_0929	Heat-inducible protein	-1.99058	0.305249	n	0.998125	n	CJJ81176_0974	-	putative lipoprotein	1.72404	0.919647	n	0.991752	n	Cj0950c	-	lipoprotein	-8.71549	0.00776931	y	0.981272	y	HG_1184	O				n	n	0	0	1	Required only in 11168
HG_1185	CJM1cam_1553	chuC	ABC-type hemin uptake system ATP-binding protein	2.15916	0.863849	n	0.999987	n	CJJ81176_1603	-	hemin ABC transporter, ATP-binding protein, putative	0.533424	0.919647	n	0.99981	n	Cj1616	chuC	hemin uptake ABC transporter ATP-binding protein	1.0786	0.895219	n	0.99918	n	HG_1185	P	H			n	n	0	0	0	Not required
HG_1186	CJM1cam_0405	CJM1cam_0405	Hypothetical protein CJM1cam_0405	0.93187	0.863849	n	0.991826	n	CJJ81176_0447	-	hypothetical protein CJJ81176_0447	-0.609597	0.734884	n	0.97459	n	Cj0427	-	hypothetical protein Cj0427	-8.37914	0.00699091	y	0.953688	y	HG_1186	L				n	n	0	0	1	Required only in 11168
HG_1187	CJM1cam_0075	lutA_1	Lactate utilization protein A	2.32161	0.863849	n	0.999976	n	CJJ81176_0112	-	hypothetical protein CJJ81176_0112	3.49777	0.919647	n	0.999718	n	Cj0075c	-	oxidoreductase iron-sulfur subunit	2.13628	0.895219	n	0.99886	n	HG_1187	C				n	n	0	0	0	Not required
HG_1188	CJM1cam_0073	CJM1cam_0073	Hypothetical protein CJM1cam_0073	3.49216	0.863849	n	0.999924	n	CJJ81176_0110	-	hypothetical protein CJJ81176_0110	2.97638	0.919647	n	0.999287	n	Cj0073c	-	hypothetical protein Cj0073c	2.51675	0.895219	n	0.997541	n	HG_1188	S				n	n	0	0	0	Not required
HG_1189	CJM1cam_1606	CJM1cam_1606	Thiol-disulfide oxidoreductase	1.73346	0.863849	n	0.99914	n	CJJ81176_1655	-	thiredoxin,-like protein	3.11989	0.919647	n	0.995454	n	Cj1664	-	thiredoxin	0.862711	0.895219	n	0.988571	n	HG_1189	O	C			n	n	0	0	0	Not required
HG_119	CJM1cam_1425	rplM	50S ribosomal protein L13	-9.14846	0.000170416	y	0.997865	y	CJJ81176_1473	rplM	50S ribosomal protein L13	-7.40635	0.00704193	y	0.992531	y	Cj1480c	rplM	50S ribosomal protein L13	-9.06543	0.0065835	y	0.979665	y	HG_119	J				y	y	1	1	1	Required in M1cam, 81-176, and 11168
HG_1190	CJM1cam_0118	CJM1cam_0118	Putative pyrazinamidase/nicotinamidase	-9.5914	0.000111955	y	0.999466	y	CJJ81176_0154	-	pyrazinamidase/nicotinamidase, putative	-6.9263	0.00761854	y	0.996841	y	Cj0119	-	hydrolase	-2.31632	0.339956	n	0.991548	n	HG_1190	Q				n	y	1	1	0	Required in M1cam and 81-176, not in 11168
HG_1191	CJM1cam_1538	hisH_2	Imidazole glycerol phosphate synthase subunit HisH2	2.35245	0.863849	n	0.999794	n	CJJ81176_1587	hisH	imidazole glycerol phosphate synthase subunit HisH	6.68429	0.948028	n	0.998475	n	Cj1600	hisH	imidazole glycerol phosphate synthase subunit HisH	4.03889	0.897627	n	0.995378	n	HG_1191	E				n	n	0	0	0	Not required
HG_1192	CJM1cam_1177	pyrC_2	Dihydroorotase	0.493784	0.863849	n	1	n	CJJ81176_1210	-	dihydroorotase	-0.993546	0.632064	n	0.999998	n	Cj1195c	pyrC2	dihydroorotase	2.28223	0.895219	n	0.999979	n	HG_1192	F				n	n	0	0	0	Not required
HG_1193	CJM1cam_0962	CJM1cam_0962	Hypothetical protein CJM1cam_0962	3.58459	0.863849	n	0.949608	n	CJJ81176_1007	-	hypothetical protein CJJ81176_1007	2.16992	0.919647	n	0.898012	n	Cj0989	-	membrane protein	1.49934	0.895219	n	0.849337	n	HG_1193	T				n	n	0	0	0	Not required
HG_1194	CJM1cam_0074	lutB	Lactate utilization protein B	3.00354	0.863849	n	1	n	CJJ81176_0111	-	iron-sulfur cluster binding protein	3.02643	0.919647	n	1	n	Cj0074c	-	iron-sulfur protein	2.5279	0.895219	n	0.999998	n	HG_1194	C				n	n	0	0	0	Not required
HG_1195	CJM1cam_1011	CJM1cam_1011	Hypothetical protein CJM1cam_1011	1.36163	0.863849	n	0.973682	n	CJJ81176_1055	-	hypothetical protein CJJ81176_1055	0.465119	0.919647	n	0.937913	n	Cj1036c	-	hypothetical protein Cj1036c	4.36871	0.898746	n	0.900162	n	HG_1195	Z				n	n	0	0	0	Not required
HG_1196	CJM1cam_1352	pcaB	Adenylosuccinate lyase	2.6496	0.863849	n	1	n	CJJ81176_1393	purB-2	adenylosuccinate lyase	2.84581	0.919647	n	1	n	Cj1394	-	adenylosuccinate lyase	4.18718	0.898746	n	0.999996	n	HG_1196	F				n	n	0	0	0	Not required
HG_1197	CJM1cam_1676	CJM1cam_1676	Putative outer membrane protein	2.17217	0.863849	n	0.99991	n	CJJ81176_0019	-	hypothetical protein CJJ81176_0019	6.61003	0.947557	n	0.999187	n	Cj1721c	-	outer membrane protein	2.52179	0.895219	n	0.997256	n	HG_1197	M				n	n	0	0	0	Not required
HG_1198	CJM1cam_0138	mcrB	5-methylcytosine-specific restriction enzyme B	3.38888	0.863849	n	1	n	CJJ81176_0174	-	McrBC restriction endonuclease system, McrB subunit, putative	2.18152	0.919647	n	1	n	Cj0139	-	endonuclease	4.09462	0.897627	n	1	n	HG_1198	V				n	n	0	0	0	Not required
HG_1199	CJM1cam_1087	CJM1cam_1087	Putative MCP-type signal transduction protein	2.44273	0.863849	n	1	n	CJJ81176_1128	-	methyl-accepting chemotaxis protein	4.34743	0.920184	n	0.999999	n	Cj1110c	-	MCP-type signal transduction protein	2.17552	0.895219	n	0.999992	n	HG_1199	T				n	n	0	0	0	Not required
HG_120	CJM1cam_0222	nifU	NifU-like protein, Fe-S cluster formation	-9.00262	0.000130814	y	0.999999	y	CJJ81176_0264	-	NifU family protein	-3.94944	0.0793164	n	0.999978	n	Cj0239c	-	nitrogen fixation protein NifU	-9.59655	0.00590349	y	0.999862	y	HG_120	C				n	y	1	0	1	Required in M1cam and 11168, not in 81-176
HG_1200	CJM1cam_0581	CJM1cam_0581	Polyphosphate kinase 2	3.68841	0.866531	n	0.999997	n	CJJ81176_0632	-	hypothetical protein CJJ81176_0632	6.08205	0.939827	n	0.995454	n	Cj0604	-	polyphosphate kinase	3.43835	0.895219	n	0.999686	n	HG_1200	S				n	n	0	0	0	Not required
HG_1201	CJM1cam_0807	acnB	Aconitate hydratase B	-10.0903	8.75996e-05	y	1	y	CJJ81176_0852	acnB	bifunctional aconitate hydratase 2/2-methylisocitrate dehydratase	-4.07377	0.0695654	n	1	n	Cj0835c	acnB	bifunctional aconitate hydratase 2/2-methylisocitrate dehydratase	-10.0174	0.00590349	y	1	y	HG_1201	C				n	y	1	0	1	Required in M1cam and 11168, not in 81-176
HG_1202	CJM1cam_1416	ctsE	General secretory pathway protein E	4.26005	0.868938	n	1	n	CJJ81176_1464	ctsE	general secretory pathway protein E	4.97154	0.922588	n	1	n	Cj1471c	ctsE	type II protein secretion system protein E	3.64693	0.89587	n	0.999999	n	HG_1202	N	U			n	n	0	0	0	Not required
HG_1205	CJM1cam_1370	kpsS	Capsule polysaccharide biosynthesis protein KpsS	-0.728959	0.648197	n	1	n	CJJ81176_1412	kpsS	capsule polysaccharide export protein KpsS	0.303079	0.919647	n	0.999998	n	Cj1413c	kpsS	capsule polysaccharide modification protein	1.66998	0.895219	n	0.99998	n	HG_1205	M				n	n	0	0	0	Not required
HG_1206	CJM1cam_1675	CJM1cam_1675	Hypothetical protein CJM1cam_1675	1.3761	0.863849	n	0.999888	n	CJJ81176_0018	-	hypothetical protein CJJ81176_0018	1.43702	0.919647	n	0.99904	n	Cj1720	-	hypothetical protein Cj1720	3.07244	0.895219	n	0.996853	n	HG_1206	M	U			n	n	0	0	0	Not required
HG_1207	CJM1cam_1160	CJM1cam_1160	Highly acidic protein	-10.7484	8.75996e-05	y	1	y	CJJ81176_1193	-	hypothetical protein CJJ81176_1193	1.98621	0.919647	n	1	n	Cj1178c	-	highly acidic protein	-10.2039	0.00590349	y	1	y	HG_1207	T				n	y	1	0	1	Required in M1cam and 11168, not in 81-176
HG_1208	CJM1cam_1554	chuD	ABC-type hemin uptake system substrate-binding protein	3.58852	0.863849	n	0.999991	n	CJJ81176_1604	-	hemin ABC transporter, periplasmic hemin-binding protein, putative	2.70144	0.919647	n	0.999864	n	Cj1617	chuD	hemin uptake system substrate-binding protein	3.0484	0.895219	n	0.999377	n	HG_1208	P				n	n	0	0	0	Not required
HG_1209	CJM1cam_0752	CJM1cam_0752	Putative periplasmic protein	-9.69225	8.80415e-05	y	1	y	CJJ81176_0797	-	hypothetical protein CJJ81176_0797	-7.81994	0.00494609	y	0.999987	y	Cj0776c	-	periplasmic protein	-9.73802	0.00590349	y	0.999914	y	HG_1209	H				y	y	1	1	1	Required in M1cam, 81-176, and 11168
HG_121	CJM1cam_1039	CJM1cam_1039	Competence/damage-inducible protein CinA family	1.71457	0.863849	n	1	n	CJJ81176_1081	-	competence/damage-inducible domain-containing protein	2.43971	0.919647	n	0.999994	n	Cj1062	-	CinA-like protein	1.54611	0.895219	n	0.999953	n	HG_121	R				n	n	0	0	0	Not required
HG_1210	CJM1cam_0519	fxsA	Phage T7 F exclusion suppressor FxsA	-9.21455	0.000160028	y	0.99641	y	CJJ81176_0569	-	hypothetical protein CJJ81176_0569	-7.38498	0.00714126	y	0.98645	y	Cj0544	-	integral membrane protein	-8.56258	0.00648438	y	0.971736	y	HG_1210	R				y	y	1	1	1	Required in M1cam, 81-176, and 11168
HG_1211	CJM1cam_0956	cjaB	CjaB protein, surface antigen	-8.94275	0.000111955	y	1	y	CJJ81176_1000	cjaB	CjaB protein	0.029429	0.880758	n	0.999999	n	Cj0981c	cjaB	MFS transport protein	1.68172	0.895219	n	0.999989	n	HG_1211	G	E	P	R	n	n	1	0	0	Required only in M1cam
HG_1212	CJM1cam_1567	CJM1cam_1567	Putative periplasmic protein	3.08351	0.863849	n	0.997569	n	CJJ81176_1617	-	hypothetical protein CJJ81176_1617	3.44004	0.919647	n	0.98994	n	Cj1626c	-	membrane protein	1.99526	0.895219	n	0.97792	n	HG_1212	C				n	n	0	0	0	Not required
HG_1213	CJM1cam_0977	CJM1cam_0977	Putative periplasmic protein	-0.353112	0.746996	n	0.997569	n	CJJ81176_1022	-	hypothetical protein CJJ81176_1022	1.18331	0.919647	n	0.98994	n	Cj1004	-	periplasmic protein	-0.935101	0.669225	n	0.97792	n	HG_1213	H				n	n	0	0	0	Not required
HG_1214	CJM1cam_1206	CJM1cam_1206	Ribbon-helix-helix domain protein	-1.42389	0.451758	n	0.995345	n	CJJ81176_1238	-	hypothetical protein CJJ81176_1238	-6.67644	0.0124364	y	0.935824	n	Cj1225	-	hypothetical protein Cj1225	2.24279	0.895219	n	0.897385	n	HG_1214	R				n	n	0	0	0	Not required
HG_1217	CJM1cam_0844	CJM1cam_0844	Periplasmic protein	3.45842	0.863849	n	0.999878	n	CJJ81176_0887	-	putative periplasmic protein	2.47025	0.919647	n	0.999072	n	Cj0879c	-	periplasmic protein	3.77689	0.896404	n	0.996938	n	HG_1217	J				n	n	0	0	0	Not required
HG_1218	CJM1cam_0398	CJM1cam_0398	Membrane protein	-0.702975	0.652653	n	0.999999	n	CJJ81176_0444	-	hypothetical protein CJJ81176_0444	-1.37475	0.536207	n	0.999974	n	Cj0421c	-	integral membrane protein	-2.02655	0.399495	n	0.999842	n	HG_1218	T				n	n	0	0	0	Not required
HG_122	CJM1cam_0172	CJM1cam_0172	Saccharopine dehydrogenase	-3.46515	0.0779652	n	1	n	CJJ81176_0208	-	saccharopine dehydrogenase	-8.81074	0.00494609	y	0.999998	y	Cj0172c	-	saccharopine dehydrogenase	-9.54006	0.00590349	y	0.999984	y	HG_122	E				n	y	0	1	1	Required in 81-176 and 11168, but not in M1cam
HG_1220	CJM1cam_0342	CJM1cam_0342	Hypothetical protein CJM1cam_0342	5.47397	0.904321	n	0.973682	n	CJJ81176_0387	-	hypothetical protein CJJ81176_0387	1.39665	0.919647	n	0.937913	n	Cj0364	-	hypothetical protein Cj0364	2.19532	0.895219	n	0.900162	n	HG_1220	E				n	n	0	0	0	Not required
HG_1221	CJM1cam_1368	CJM1cam_1368	Cytochrome P450(BM-3)	-8.93972	0.000115334	y	1	y	CJJ81176_1410	-	cytochrome P450 family protein	-8.32249	0.00494609	y	1	y	Cj1411c	-	cytochrome P450	-2.47471	0.308752	n	0.999996	n	HG_1221	Q				n	y	1	1	0	Required in M1cam and 81-176, not in 11168
HG_1222	CJM1cam_1175	CJM1cam_1175	Hypothetical protein CJM1cam_1175	3.0835	0.863849	n	0.999991	n	CJJ81176_1208	-	hypothetical protein CJJ81176_1208	2.62938	0.919647	n	0.999864	n	Cj1193c	-	periplasmic protein	3.38492	0.895219	n	0.999377	n	HG_1222	O	C			n	n	0	0	0	Not required
HG_1223	CJM1cam_1224	CJM1cam_1224	Hypothetical protein CJM1cam_1224	-1.10586	0.539236	n	0.99028	n	CJJ81176_1257	-	hypothetical protein CJJ81176_1257	-0.636695	0.729653	n	0.970994	n	Cj1242	-	hypothetical protein Cj1242	1.22905	0.895219	n	0.946879	n	HG_1223	R				n	n	0	0	0	Not required
HG_1225	CJM1cam_1061	CJM1cam_1061	Putative ATPase (AAA+ superfamily)	-2.67221	0.173739	n	0.999983	n	CJJ81176_1102	-	hypothetical protein CJJ81176_1102	-5.65458	0.0155906	y	0.999776	y	Cj1084c	-	ATP/GTP-binding protein	-7.77359	0.00825958	y	0.999059	y	HG_1225	R				n	y	0	1	1	Required in 81-176 and 11168, but not in M1cam
HG_1226	CJM1cam_1183	metE	5-methyltetrahydropteroyltriglutamate/homocysteine S-methyltransferase	2.87754	0.863849	n	1	n	CJJ81176_1216	metE	5-methyltetrahydropteroyltriglutamate--homocysteine S-methyltransferase	2.69365	0.919647	n	1	n	Cj1201	metE	5-methyltetrahydropteroyltriglutamate--homocysteine methyltransferase	3.10841	0.895219	n	1	n	HG_1226	E				n	n	0	0	0	Not required
HG_1227	CJM1cam_1672	leuC	3-isopropylmalate dehydratase large subunit LeuC	3.16385	0.863849	n	1	n	CJJ81176_0015	leuC	isopropylmalate isomerase large subunit	3.35666	0.919647	n	1	n	Cj1717c	leuC	3-isopropylmalate dehydratase large subunit	3.03251	0.895219	n	0.999998	n	HG_1227	E				n	n	0	0	0	Not required
HG_1228	CJM1cam_0326	trpF	Phosphoribosylanthranilate isomerase	1.32301	0.863849	n	0.999827	n	CJJ81176_0371	trpF	N-(5\'phosphoribosyl)anthranilate isomerase	2.11986	0.919647	n	0.998664	n	Cj0347	trpF	N-(5\'-phosphoribosyl)anthranilate isomerase	0.84056	0.895219	n	0.995859	n	HG_1228	E				n	n	0	0	0	Not required
HG_123	CJM1cam_1198	CJM1cam_1198	Hypothetical protein CJM1cam_1198	2.66835	0.863849	n	0.999946	n	CJJ81176_1230	-	hypothetical protein CJJ81176_1230	-0.294819	0.807357	n	0.999453	n	Cj1217c	-	laccase domain-containing protein	2.83246	0.895219	n	0.998026	n	HG_123	S				n	n	0	0	0	Not required
HG_1230	CJM1cam_1674	leuA	2-isopropylmalate synthase LeuA	2.88474	0.863849	n	1	n	CJJ81176_0017	leuA	2-isopropylmalate synthase	2.35931	0.919647	n	1	n	Cj1719c	leuA	2-isopropylmalate synthase	1.89088	0.895219	n	0.999999	n	HG_1230	E				n	n	0	0	0	Not required
HG_1231	CJM1cam_1180	luxS	S-ribosylhomocysteine lyase	3.94207	0.86741	n	0.999212	n	CJJ81176_1213	luxS	S-ribosylhomocysteinase	1.66129	0.919647	n	0.995745	n	Cj1198	-	S-ribosylhomocysteine lyase	1.45684	0.895219	n	0.989181	n	HG_1231	T				n	n	0	0	0	Not required
HG_1232	CJM1cam_1357	fabI	Enoyl-(acyl-carrier-protein) reductase (NADH) FabI	4.12631	0.86741	n	0.999993	n	CJJ81176_1399	fabI	enoyl-(acyl carrier protein) reductase	4.93281	0.922588	n	0.999888	n	Cj1400c	fabI	enoyl-ACP reductase	3.25712	0.895219	n	0.999471	n	HG_1232	I				n	n	0	0	0	Not required
HG_1233	CJM1cam_1673	leuB	3-isopropylmalate dehydrogenase LeuB	2.04521	0.863849	n	1	n	CJJ81176_0016	leuB	3-isopropylmalate dehydrogenase	2.60465	0.919647	n	0.999993	n	Cj1718c	leuB	3-isopropylmalate dehydrogenase	3.29806	0.895219	n	0.999947	n	HG_1233	C	E			n	n	0	0	0	Not required
HG_1234	CJM1cam_1625	gltA	Citrate synthase GltA	3.88196	0.866782	n	1	n	CJJ81176_1675	gltA	citrate synthase	-1.95183	0.384657	n	0.999999	n	Cj1682c	gltA	citrate synthase	1.85574	0.895219	n	0.999991	n	HG_1234	C				n	n	0	0	0	Not required
HG_1235	CJM1cam_0328	trpA	Tryptophan synthase, subunit alpha	3.92373	0.86741	n	0.99998	n	CJJ81176_0373	trpA	tryptophan synthase subunit alpha	1.76313	0.919647	n	0.999745	n	Cj0349	trpA	tryptophan synthase subunit alpha	2.88931	0.895219	n	0.99895	n	HG_1235	E				n	n	0	0	0	Not required
HG_1236	CJM1cam_0230	CJM1cam_0230	Hypothetical protein CJM1cam_0230	3.18376	0.863849	n	0.999996	n	CJJ81176_0275	-	hypothetical protein CJJ81176_0275	-0.0416081	0.866687	n	0.999922	n	Cj0248	-	hypothetical protein Cj0248	0.591096	0.895219	n	0.999609	n	HG_1236	T				n	n	0	0	0	Not required
HG_1238	CJM1cam_0071	CJM1cam_0071	Glutathione synthase/Ribosomal protein S6 modification enzyme (glutaminyl transferase)	2.32219	0.863849	n	1	n	CJJ81176_0107	-	hypothetical protein CJJ81176_0107	2.5042	0.919647	n	0.999989	n	Cj0069	-	hypothetical protein Cj0069	2.54839	0.895219	n	0.99992	n	HG_1238	R				n	n	0	0	0	Not required
HG_1239	CJM1cam_1387	hyaD	Hyaluronan synthase	0.127515	0.863532	n	1	n	CJJ81176_1432	-	galactosyltransferase	2.11077	0.919647	n	1	n	Cj1138	-	glycosyltransferase	2.88926	0.895219	n	0.999977	n	HG_1239	M				n	n	0	0	0	Not required
HG_124	CJM1cam_0619	ycfH	Putative deoxyribonuclease YcfH	-10.1597	8.80415e-05	y	0.999992	y	CJJ81176_0672	-	TatD family hydrolase	-6.57892	0.00850399	y	0.999877	y	Cj0644	-	TatD-related deoxyribonuclease	-8.63316	0.00601435	y	0.999426	y	HG_124	L				y	y	1	1	1	Required in M1cam, 81-176, and 11168
HG_1240	CJM1cam_0995	CJM1cam_0995	Porin domain protein	2.63507	0.863849	n	0.937425	n	CJJ81176_1040	-	porin domain-containing protein	0.539245	0.919647	n	0.879663	n	Cj1021c	-	periplasmic protein	-0.965947	0.662887	n	0.827188	n	HG_1240	J				n	n	0	0	0	Not required
HG_1241	CJM1cam_0591	pstS	ABC-type phosphate transport system, periplasmic component PstS	3.55545	0.863849	n	0.999999	n	CJJ81176_0642	-	phosphate ABC transporter, periplasmic phosphate-binding protein, putative	4.80919	0.922588	n	0.999983	n	Cj0613	pstS	phosphate ABC transporter substrate-binding protein	-1.27165	0.575202	n	0.999889	n	HG_1241	P				n	n	0	0	0	Not required
HG_1242	CJM1cam_0762	CJM1cam_0762	Hypothetical protein CJM1cam_0762	3.05379	0.863849	n	0.918858	n	CJJ81176_0807	-	hypothetical protein CJJ81176_0807	2.88149	0.919647	n	0.853237	n	Cj0786	-	hypothetical protein Cj0786	-1.40673	0.544326	n	0.79627	n	HG_1242	C				n	n	0	0	0	Not required
HG_1243	CJM1cam_1145	czcD	Cadmium, cobalt and zinc/H(+)-K(+) antiporter	1.56372	0.863849	n	0.999999	n	CJJ81176_1178	-	cation efflux family protein	2.21072	0.919647	n	0.999972	n	Cj1163c	-	cation transport protein	2.46228	0.895219	n	0.999833	n	HG_1243	P				n	n	0	0	0	Not required
HG_1245	CJM1cam_0325	trpD	Anthranilate synthase component 2	0.196556	0.863849	n	1	n	CJJ81176_0370	trpD	anthranilate synthase component II	3.91115	0.919647	n	1	n	Cj0346	trpD	anthranilate synthase subunit II	2.39706	0.895219	n	1	n	HG_1245	E				n	n	0	0	0	Not required
HG_1246	CJM1cam_0198	CJM1cam_0198	Oligopeptide transporter, OPT family	2.6031	0.863849	n	1	n	CJJ81176_0236	-	OPT family oligopeptide transporter	1.89808	0.919647	n	1	n	Cj0204	-	oligopeptide transporter	2.8819	0.895219	n	1	n	HG_1246	S				n	n	0	0	0	Not required
HG_1248	CJM1cam_0210	argD	Acetylornithine aminotransferase ArgD	3.95015	0.86741	n	1	n	CJJ81176_0252	argD	acetylornithine aminotransferase	3.64268	0.919647	n	0.999998	n	Cj0227	argD	acetylornithine aminotransferase	0.837034	0.895219	n	0.999981	n	HG_1248	E				n	n	0	0	0	Not required
HG_1249	CJM1cam_0357	CJM1cam_0357	Membrane protein	1.51382	0.863849	n	0.999744	n	CJJ81176_0402	-	hypothetical protein CJJ81176_0402	1.9361	0.919647	n	0.9982	n	Cj0378c	-	ferric reductase-like transmembrane protein	3.29401	0.895219	n	0.992831	n	HG_1249	S				n	n	0	0	0	Not required
HG_125	CJM1cam_1219	CJM1cam_1219	Guanosine pentaphosphate phosphohydrolase	1.44692	0.863849	n	0.999999	n	CJJ81176_1251	-	Ppx/GppA family phosphatase	2.65229	0.919647	n	0.999979	n	Cj1237c	-	phosphatase	2.71251	0.895219	n	0.999866	n	HG_125	F	P			n	n	0	0	0	Not required
HG_1250	CJM1cam_1592	CJM1cam_1592	Hypothetical protein CJM1cam_1592	2.51244	0.863849	n	0.999277	n	CJJ81176_1641	-	hypothetical protein CJJ81176_1641	0.860796	0.919647	n	0.996017	n	Cj1650	-	hypothetical protein Cj1650	2.291	0.895219	n	0.989759	n	HG_1250	G	E	P	R	n	n	0	0	0	Not required
HG_1251	CJM1cam_0835	pabB	Para-aminobenzoate synthase component I PabB	2.45921	0.863849	n	1	n	CJJ81176_0878	pabB	para-aminobenzoate synthase glutamine amidotransferase, component I	2.06514	0.919647	n	1	n	Cj0862c	pabB	para-aminobenzoate synthase subunit I	2.00682	0.895219	n	1	n	HG_1251	E	H			n	n	0	0	0	Not required
HG_1252	CJM1cam_0324	trpE	Anthranilate synthase component 1	1.49526	0.863849	n	1	n	CJJ81176_0369	trpE	anthranilate synthase component I	1.62852	0.919647	n	0.999999	n	Cj0345	trpE	anthranilate synthase subunit I	2.62031	0.895219	n	0.999989	n	HG_1252	E	H			n	n	0	0	0	Not required
HG_1253	CJM1cam_0593	pstA	ABC-type phosphate transport system, permease component PstA	3.39333	0.863849	n	1	n	CJJ81176_0644	-	phosphate ABC transporter, permease protein PstA, putative	3.46113	0.919647	n	0.999994	n	Cj0615	pstA	phosphate ABC transporter permease	0.0123791	0.895219	n	0.999953	n	HG_1253	P				n	n	0	0	0	Not required
HG_1254	CJM1cam_0668	cysNC	Adenylylsulfate kinase	-6.50229	0.00192325	y	0.999489	y	CJJ81176_1414	-	adenylylsulfate kinase	-4.05018	0.0713027	n	0.996511	n	Cj1415c	cysC	adenylylsulfate kinase	-2.99094	0.22587	n	0.990823	n	HG_1254	P				n	n	1	0	0	Required only in M1cam
HG_1255	CJM1cam_1287	hisF_1	Imidazole glycerol phosphate synthase subunit HisF1	1.31027	0.863849	n	0.999979	n	CJJ81176_1331	hisF-1	imidazole glycerol phosphate synthase subunit HisF	1.87086	0.919647	n	0.999736	n	Cj1314c	hisF	imidazole glycerol phosphate synthase subunit HisF	1.8449	0.895219	n	0.998921	n	HG_1255	E				n	n	0	0	0	Not required
HG_1256	CJM1cam_0885	peb1A	Major cell-binding factor Peb1A	2.09322	0.863849	n	0.999987	n	CJJ81176_0928	pebA	bifunctional adhesin/ABC transporter aspartate/glutamate-binding protein	-1.0001	0.632064	n	0.999817	n	Cj0921c	peb1A	bifunctional adhesin/ABC transporter aspartate/glutamate-binding protein	-1.11311	0.61784	n	0.999202	n	HG_1256	E	T			n	n	0	0	0	Not required
HG_1257	CJM1cam_1488	blc	Outer membrane lipoprotein Blc precursor	-0.553507	0.693415	n	0.99849	n	CJJ81176_1532	-	putative homolog of BLC protein	3.07633	0.919647	n	0.993009	n	Cj1547	-	lipocalin family protein	2.96346	0.895219	n	0.983672	n	HG_1257	M				n	n	0	0	0	Not required
HG_1258	CJM1cam_1029	npdA	NAD-dependent deacetylase	3.46485	0.863849	n	0.99996	n	CJJ81176_1071	-	NAD-dependent deacetylase	0.661734	0.919647	n	0.999566	n	Cj1050c	npdA	NAD-dependent protein deacetylase	2.55768	0.895219	n	0.998371	n	HG_1258	K				n	n	0	0	0	Not required
HG_1259	CJM1cam_1356	hydA_2	Quinone-reactive Ni/Fe-hydrogenase, small subunit	2.99202	0.863849	n	1	n	CJJ81176_1398	-	hydrogenase, (NiFe)/(NiFeSe) small subunit family	3.23656	0.919647	n	1	n	Cj1399c	hydA2	Ni/Fe-hydrogenase small subunit	3.34706	0.895219	n	0.999999	n	HG_1259	C				n	n	0	0	0	Not required
HG_126	CJM1cam_1320	ppk	Polyphosphate kinase	2.27015	0.863849	n	1	n	CJJ81176_1361	ppk	polyphosphate kinase	-0.985648	0.632598	n	1	n	Cj1359	ppk	polyphosphate kinase	1.75512	0.895219	n	1	n	HG_126	P				n	n	0	0	0	Not required
HG_1260	CJM1cam_1227	CJM1cam_1227	Hypothetical protein CJM1cam_1227	1.40965	0.863849	n	1	n	CJJ81176_1260	-	hypothetical protein CJJ81176_1260	4.39945	0.920184	n	0.999998	n	Cj1245c	-	membrane protein	2.91302	0.895219	n	0.999982	n	HG_1260	S				n	n	0	0	0	Not required
HG_1261	CJM1cam_1268	upp	Uracil phosphoribosyltransferase	-8.52795	0.000209927	y	0.999883	y	CJJ81176_1303	upp	uracil phosphoribosyltransferase	-7.30092	0.00659464	y	0.999008	y	Cj1286c	upp	uracil phosphoribosyltransferase	-8.79168	0.00601435	y	0.996765	y	HG_1261	F				y	y	1	1	1	Required in M1cam, 81-176, and 11168
HG_1262	CJM1cam_0207	argC	Acetylglutamate semialdehyde dehydrogenase ArgC	2.85676	0.863849	n	1	n	CJJ81176_0249	argC	N-acetyl-gamma-glutamyl-phosphate reductase	0.871394	0.919647	n	0.999988	n	Cj0224	argC	N-acetyl-gamma-glutamyl-phosphate reductase	1.23435	0.895219	n	0.999918	n	HG_1262	E				n	n	0	0	0	Not required
HG_1263	CJM1cam_0925	CJM1cam_0925	Putative lipoprotein	3.56475	0.863849	n	1	n	CJJ81176_0970	-	putative lipoprotein	1.83266	0.919647	n	1	n	Cj0946	-	lipoprotein	3.08706	0.895219	n	0.999996	n	HG_1263	M				n	n	0	0	0	Not required
HG_1264	CJM1cam_0533	proA	Gamma-glutamyl phosphate reductase	2.79708	0.863849	n	1	n	CJJ81176_0583	proA	gamma-glutamyl phosphate reductase	1.84872	0.919647	n	0.999999	n	Cj0558c	proA	gamma-glutamyl phosphate reductase	3.36746	0.895219	n	0.999987	n	HG_1264	E				n	n	0	0	0	Not required
HG_1265	CJM1cam_0506	icd	Isocitrate dehydrogenase	-3.81412	0.0531758	n	1	n	CJJ81176_0556	icd	isocitrate dehydrogenase, NADP-dependent	-5.74968	0.0138642	y	1	y	Cj0531	icd	isocitrate dehydrogenase	-1.52606	0.508871	n	1	n	HG_1265	C				n	n	0	1	0	Required only in 81-176
HG_1266	CJM1cam_1435	CJM1cam_1435	DNA-binding response regulator	-1.91029	0.319379	n	0.999946	n	CJJ81176_1483	-	DNA-binding response regulator	1.23038	0.919647	n	0.999453	n	Cj1491c	-	two-component regulator	2.10349	0.895219	n	0.998026	n	HG_1266	T	K			n	n	0	0	0	Not required
HG_1268	CJM1cam_0884	yecS_2	Inner membrane amino-acid ABC transporter permease protein	0.219481	0.863849	n	0.999981	n	CJJ81176_0927	-	amino acid ABC transporter, permease protein PEB1	-0.824951	0.678253	n	0.999753	n	Cj0920c	-	amino acid ABC transporter permease	-1.8378	0.438318	n	0.998978	n	HG_1268	E				n	n	0	0	0	Not required
HG_127	CJM1cam_0980	CJM1cam_0980	Mechanosensitive ion channel	-6.07133	0.00301038	n	1	n	CJJ81176_1025	-	mechanosensitive ion channel family protein	-4.40481	0.0517568	n	1	n	Cj1007c	-	mechanosensitive ion channel family protein	-7.01014	0.0115786	y	0.999999	y	HG_127	M				n	n	0	0	1	Required only in 11168
HG_1270	CJM1cam_1088	CJM1cam_1088	Putative integral membrane protein	2.95309	0.863849	n	0.999901	n	CJJ81176_1129	-	MarC family integral membrane protein	1.86565	0.919647	n	0.999008	n	Cj1111c	-	MarC family integral membrane protein	2.4321	0.895219	n	0.996765	n	HG_1270	U				n	n	0	0	0	Not required
HG_1271	CJM1cam_1342	CJM1cam_1342	Lipoprotein, putative	0.194687	0.863849	n	0.999531	n	CJJ81176_1383	-	putative lipoprotein	4.01979	0.919647	n	0.997731	n	Cj1381	-	lipoprotein	1.7796	0.895219	n	0.992216	n	HG_1271	H				n	n	0	0	0	Not required
HG_1272	CJM1cam_1494	hsdM_2	Putative type I restriction enzymeP M protein	2.17109	0.863849	n	1	n	CJJ81176_1539	-	type I restriction-modification system, M subunit	1.80845	0.919647	n	1	n	Cj1553c	hsdM	type I restriction enzyme M protein	2.5154	0.895219	n	0.999999	n	HG_1272	V				n	n	0	0	0	Not required
HG_1273	CJM1cam_0837	CJM1cam_0837	Thiol:disulfide interchange protein DsbA-like precursor	2.83446	0.863849	n	0.99993	n	CJJ81176_0880	dsbA	thiol:disulfide interchange protein DsbA	0.526542	0.919647	n	0.999333	n	Cj0864	-	periplasmic protein	2.60722	0.895219	n	0.962814	n	HG_1273	O	C			n	n	0	0	0	Not required
HG_1274	CJM1cam_0579	CJM1cam_0579	MOSC domain-containing protein	1.52095	0.863849	n	0.999936	n	CJJ81176_0630	-	MOSC domain-containing protein	1.92566	0.919647	n	0.999376	n	Cj0602c	-	MOSC-domain-containing protein	1.56879	0.895219	n	0.997797	n	HG_1274	S				n	n	0	0	0	Not required
HG_1275	CJM1cam_0754	peb2	Major antigenic peptide Peb2	2.19778	0.863849	n	0.999921	n	CJJ81176_0799	-	major antigenic peptide PEB2	2.66352	0.919647	n	0.999718	n	Cj0778	peb2	major antigenic peptide PEB2	-0.570118	0.769908	n	0.998828	n	HG_1275	R				n	n	0	0	0	Not required
HG_1276	CJM1cam_0707	CJM1cam_0707	Hypothetical protein CJM1cam_0707	4.67839	0.879119	n	0.931763	n	CJJ81176_0747	-	hypothetical protein CJJ81176_0747	-0.228132	0.8223	n	0.87143	n	Cj0724	-	hypothetical protein Cj0724	1.94495	0.895219	n	0.817442	n	HG_1276	M				n	n	0	0	0	Not required
HG_1277	CJM1cam_0019	CJM1cam_0019	Fumarylacetoacetate hydrolase family protein	3.18025	0.863849	n	0.999997	n	CJJ81176_0048	-	fumarylacetoacetate hydrolase family protein	4.56543	0.920676	n	0.999938	n	Cj0021c	-	fumarylacetoacetate (FAA) hydrolase family protein	1.57457	0.895219	n	0.999677	n	HG_1277	Q				n	n	0	0	0	Not required
HG_1278	CJM1cam_0508	sucC	Succinyl-CoA ligase, subunit beta	3.16619	0.863849	n	1	n	CJJ81176_0558	sucC	succinyl-CoA synthetase subunit beta	2.43811	0.919647	n	0.999997	n	Cj0533	sucC	succinyl-CoA ligase subunit beta	3.91857	0.897627	n	0.999976	n	HG_1278	C				n	n	0	0	0	Not required
HG_1279	CJM1cam_0509	sucD	Succinyl-CoA ligase, subunit alpha	2.39435	0.863849	n	0.999996	n	CJJ81176_0559	sucD	succinyl-CoA synthase, alpha subunit	2.07982	0.919647	n	0.999932	n	Cj0534	sucD	succinyl-CoA synthetase subunit alpha	1.45399	0.895219	n	0.99965	n	HG_1279	C				n	n	0	0	0	Not required
HG_128	CJM1cam_0969	ribA	GTP cyclohydrolase-2	-8.53477	0.000193818	y	0.999696	y	CJJ81176_1014	ribA	GTP cyclohydrolase II	0.543333	0.919647	n	0.997945	n	Cj0996	ribA	GTP cyclohydrolase II	-9.05108	0.00590349	y	0.994084	y	HG_128	H				n	y	1	0	1	Required in M1cam and 11168, not in 81-176
HG_1280	CJM1cam_0209	argB	Acetylglutamate kinase ArgB	4.38644	0.872303	n	0.999995	n	CJJ81176_0251	argB	acetylglutamate kinase	3.1537	0.919647	n	0.999905	n	Cj0226	argB	acetylglutamate kinase	2.90741	0.895219	n	0.999564	n	HG_1280	E				n	n	0	0	0	Not required
HG_1281	CJM1cam_0096	proB	Glutamate 5-kinase	2.44293	0.863849	n	0.999982	n	CJJ81176_0132	proB	gamma-glutamyl kinase	3.89784	0.919647	n	0.999839	n	Cj0097	proB	glutamate 5-kinase	1.28238	0.895219	n	0.999006	n	HG_1281	E				n	n	0	0	0	Not required
HG_1282	CJM1cam_1289	pseA	CMP-pseudaminic acid C7-N-acetyl amidotransferase PseA	0.557319	0.863849	n	1	n	CJJ81176_1333	-	flagellin modification protein, PseA	4.71605	0.922588	n	0.999996	n	Cj1316c	pseA	pseudaminic acid biosynthesis protein PseA	0.417171	0.895219	n	0.99997	n	HG_1282	D				n	n	0	0	0	Not required
HG_1283	CJM1cam_1171	aer	Methyl-accepting chemotaxis protein, putative aerotaxis receptor	2.13209	0.863849	n	0.999245	n	CJJ81176_1204	-	methyl-accepting chemotaxis protein	3.1898	0.919647	n	0.995883	n	Cj1189c	cetB	bipartate energy taxis response protein CetB	2.8131	0.895219	n	0.989474	n	HG_1283	T				n	n	0	0	0	Not required
HG_1286	CJM1cam_1169	arsB	Arsenic efflux pump protein	3.12683	0.863849	n	1	n	CJJ81176_1202	arsB	arsenical pump membrane protein	2.04116	0.919647	n	0.999999	n	Cj1187c	arsB	arsenical pump membrane protein	3.34093	0.895219	n	0.999992	n	HG_1286	P				n	n	0	0	0	Not required
HG_1287	CJM1cam_0007	gltB	Ferredoxin-dependent glutamate synthase GltB	2.17825	0.863849	n	1	n	CJJ81176_0033	gltB	glutamate synthase, large subunit	3.2686	0.919647	n	1	n	Cj0007	gltB	glutamate synthase large subunit	2.68242	0.895219	n	1	n	HG_1287	E				n	n	0	0	0	Not required
HG_1288	CJM1cam_0008	gltD	Glutamate synthase subunit beta GltD	2.2521	0.863849	n	1	n	CJJ81176_0035	gltD	glutamate synthase subunit beta	4.68712	0.922588	n	1	n	Cj0009	gltD	glutamate synthase subunit beta	3.98712	0.897627	n	0.999998	n	HG_1288	E	R			n	n	0	0	0	Not required
HG_1289	CJM1cam_0655	CJM1cam_0655	Bifunctional N-acetylglucosamine-1-phosphate uridyltransferase/glucosamine-1-phosphate acetyltransferase	1.45903	0.863849	n	0.999983	n	CJJ81176_1415	-	putative sugar-1-phosphate nucleotidyltransferase	-0.906068	0.657871	n	0.999776	n	Cj1416c	-	sugar nucleotidyltransferase	1.11722	0.895219	n	0.999059	n	HG_1289	M				n	n	0	0	0	Not required
HG_129	CJM1cam_1336	CJM1cam_1336	Non-canonical purine NTP pyrophosphatase	1.84877	0.863849	n	0.999834	n	CJJ81176_1377	-	putative deoxyribonucleotide triphosphate pyrophosphatase	5.93989	0.93858	n	0.998707	n	Cj1374c	-	Non-canonical purine NTP pyrophosphatase	0.448329	0.895219	n	0.995971	n	HG_129	F				n	n	0	0	0	Not required
HG_1290	CJM1cam_0173	cfbpC	ABC-type iron-uptake transporter, ATP-binding protein	2.48811	0.863849	n	0.999998	n	CJJ81176_0209	-	iron ABC transporter, ATP binding subunit	-1.30803	0.553856	n	0.999956	n	Cj0173c	cfbpC	iron-uptake ABC transporter ATP-binding protein	1.77392	0.895219	n	0.999755	n	HG_1290	E				n	n	0	0	0	Not required
HG_1291	CJM1cam_0886	artM_2	Arginine transport ATP-binding protein	-0.964898	0.578297	n	0.999973	n	CJJ81176_0929	pebC	amino acid ABC transporter, ATP-binding protein PEB1	0.246826	0.919647	n	0.999678	n	Cj0922c	pebC	amino acid ABC transporter ATP-binding protein	0.604485	0.895219	n	0.998727	n	HG_1291	E				n	n	0	0	0	Not required
HG_1293	CJM1cam_0657	CJM1cam_0657	Hypothetical protein CJM1cam_0657	2.53735	0.863849	n	1	n	CJJ81176_1417	-	hypothetical protein CJJ81176_1417	3.44071	0.919647	n	1	n	Cj1418c	-	hypothetical protein Cj1418c	1.50242	0.895219	n	1	n	HG_1293	G				n	n	0	0	0	Not required
HG_1294	CJM1cam_0656	CJM1cam_0656	Class I glutamine amidotransferase, putative	-0.444756	0.721705	n	0.999834	n	CJJ81176_1416	-	class I glutamine amidotransferase, putative	1.55412	0.919647	n	0.998707	n	Cj1417c	-	amidotransferase	2.33689	0.895219	n	0.995971	n	HG_1294	R				n	n	0	0	0	Not required
HG_1296	CJM1cam_0424	tenA	Thiaminase-2 TenA	2.16604	0.863849	n	0.999933	n	CJJ81176_0466	-	TenA/Thi-4 family protein	1.67313	0.919647	n	0.999355	n	Cj0440c	-	transcriptional regulator	4.28046	0.898746	n	0.997797	n	HG_1296	K				n	n	0	0	0	Not required
HG_1297	CJM1cam_1006	cmeE	Putative membrane fusion component of efflux system	0.430853	0.863849	n	0.999977	n	CJJ81176_1051	-	hypothetical protein CJJ81176_1051	2.12895	0.919647	n	0.999718	n	Cj1032	cmeE	mutlidrug efflux system membrane fusion protein	0.676532	0.895219	n	0.99886	n	HG_1297	M				n	n	0	0	0	Not required
HG_1298	CJM1cam_0716	CJM1cam_0716	HAD hydrolase, family IB	3.97264	0.86741	n	0.999901	n	CJJ81176_0756	-	HAD family hydrolase	1.97003	0.919647	n	0.999131	n	Cj0733	-	HAD-superfamily hydrolase	2.60855	0.895219	n	0.997101	n	HG_1298	E				n	n	0	0	0	Not required
HG_1299	CJM1cam_0971	CJM1cam_0971	Periplasmic protein	2.9619	0.863849	n	0.999744	n	CJJ81176_1016	-	hypothetical protein CJJ81176_1016	3.11329	0.919647	n	0.9982	n	Cj0998c	-	periplasmic protein	2.95402	0.895219	n	0.994699	n	HG_1299	L	K	J		n	n	0	0	0	Not required
HG_13	CJM1cam_1240	porA	Major outer membrane protein PorA	-10.432	8.75996e-05	y	1	y	CJJ81176_1275	porA	major outer membrane protein	-8.58176	0.00494609	y	0.999999	y	Cj1259	porA	major outer membrane protein	-10.3039	0.00590349	y	0.999991	y	HG_13	J				y	y	1	1	1	Required in M1cam, 81-176, and 11168
HG_130	CJM1cam_0750	metN_1	Methionine import system ATP-binding protein	2.46713	0.863849	n	1	n	CJJ81176_0795	-	ABC transporter, ATP-binding protein	-1.3001	0.55517	n	0.999986	n	Cj0774c	-	methionine ABC transporter ATP-binding protei	-0.229941	0.845293	n	0.999904	n	HG_130	P				n	n	0	0	0	Not required
HG_1300	CJM1cam_0714	CJM1cam_0714	Spermidine/putrescine ABC transporter membrane protein	4.3968	0.872303	n	0.999987	n	CJJ81176_0754	-	ABC transporter, permease protein	2.63609	0.919647	n	0.999817	n	Cj0731	-	ABC transporter permease	3.17847	0.895219	n	0.999202	n	HG_1300	E				n	n	0	0	0	Not required
HG_1301	CJM1cam_0883	gltK	Glutamate/aspartate transport system permease protein GltK	0.40114	0.863849	n	0.999927	n	CJJ81176_0926	-	amino acid ABC transporter, permease protein PEB1	-0.130561	0.848699	n	0.999311	n	Cj0919c	-	amino acid ABC transporter permease	1.15511	0.895219	n	0.997608	n	HG_1301	E				n	n	0	0	0	Not required
HG_1302	CJM1cam_0042	CJM1cam_0042	Hypothetical protein CJM1cam_0042	1.59374	0.863849	n	0.99996	n	CJJ81176_0072	-	hypothetical protein CJJ81176_0072	2.39467	0.919647	n	0.999566	n	Cj0034c	-	periplasmic protein	2.64449	0.895219	n	0.998371	n	HG_1302	S				n	n	0	0	0	Not required
HG_1303	CJM1cam_0713	ugpA_1	Sn-glycerol-3-phosphate transport system permease protein	3.31091	0.863849	n	0.999995	n	CJJ81176_0753	-	ABC transporter, permease protein	1.45353	0.919647	n	0.999905	n	Cj0730	-	ABC transporter permease	3.37821	0.895219	n	0.999539	n	HG_1303	R				n	n	0	0	0	Not required
HG_1304	CJM1cam_0802	CJM1cam_0802	Integral membrane protein	0.643604	0.863849	n	0.997569	n	CJJ81176_0847	-	hypothetical protein CJJ81176_0847	1.96495	0.919647	n	0.98994	n	Cj0830	-	integral membrane protein	3.12407	0.895219	n	0.97792	n	HG_1304	S				n	n	0	0	0	Not required
HG_1305	CJM1cam_1436	zraS	Sensor protein ZraS	2.77734	0.863849	n	1	n	CJJ81176_1484	-	sensory box sensor histidine kinase, putative	1.54505	0.919647	n	0.999998	n	Cj1492c	-	two-component sensor	0.397424	0.895219	n	0.999985	n	HG_1305	T				n	n	0	0	0	Not required
HG_1306	CJM1cam_0139	CJM1cam_0139	5-methylcytosine-specific restriction enzyme subunit McrC	1.8532	0.863849	n	1	n	CJJ81176_0176	-	hypothetical protein CJJ81176_0176	2.59742	0.919647	n	0.99993	n	Cj0140	-	hypothetical protein Cj0140	2.723	0.895219	n	0.999995	n	HG_1306	V				n	n	0	0	0	Not required
HG_1307	CJM1cam_1005	cmeD	Outer membrane component of efflux system	2.45743	0.863849	n	1	n	CJJ81176_1050	-	hypothetical protein CJJ81176_1050	3.74549	0.919647	n	0.999999	n	Cj1031	cmeD	multidrug efflux system outer membrane protein	1.17272	0.895219	n	0.999991	n	HG_1307	M	U			n	n	0	0	0	Not required
HG_1308	CJM1cam_1355	feoB	Fe2+ transport system protein B	3.30115	0.863849	n	1	n	CJJ81176_1397	feoB	ferrous iron transport protein B	3.13495	0.919647	n	0.999995	n	Cj1398	feoB	ferrous iron transport protein	2.97771	0.895219	n	1	n	HG_1308	P				n	n	0	0	0	Not required
HG_1309	CJM1cam_0145	CJM1cam_0145	Putative phosphatase	2.9076	0.863849	n	1	n	CJJ81176_0181	-	hypothetical protein CJJ81176_0181	5.02372	0.922801	n	1	n	Cj0145	-	TAT pathway signal sequence domain-containing protein	2.47658	0.895219	n	1	n	HG_1309	R				n	n	0	0	0	Not required
HG_131	CJM1cam_0180	CJM1cam_0180	Hypothetical protein CJM1cam_0180	-0.888991	0.601442	n	0.999969	n	CJJ81176_0217	-	TerC family integral membrane protein	-1.61811	0.470897	n	0.999644	n	Cj0186c	-	TerC family integral membrane protein	-0.211717	0.847205	n	0.998618	n	HG_131	P				n	n	0	0	0	Not required
HG_1310	CJM1cam_0712	CJM1cam_0712	Type I phosphodiesterase / nucleotide pyrophosphatase	2.49291	0.863849	n	0.999991	n	CJJ81176_0752	-	hypothetical protein CJJ81176_0752	2.21347	0.919647	n	0.999864	n	Cj0729	-	type I phosphodiesterase/nucleotide pyrophosphatase	3.01132	0.895219	n	0.999393	n	HG_1310	R				n	n	0	0	0	Not required
HG_1312	CJM1cam_0710	CJM1cam_0710	ABC transporter substrate-binding protein	2.66213	0.863849	n	1	n	CJJ81176_0750	-	ABC transporter, periplasmic substrate-binding protein	4.01775	0.919647	n	0.99999	n	Cj0727	-	substrate-binding protein	0.183805	0.895219	n	0.999931	n	HG_1312	P				n	n	0	0	0	Not required
HG_1314	CJM1cam_1527	proP_2	Proline porter II	3.85194	0.866782	n	1	n	CJJ81176_1576	-	proline/betaine transporter, putative, authentic frameshift	2.44862	0.919647	n	0.999999	n	Cj1588c	-	MFS transport protein	2.64758	0.895219	n	0.999993	n	HG_1314	G	E	P	R	n	n	0	0	0	Not required
HG_1315	CJM1cam_1007	cmeF	RND pump protein	1.60468	0.863849	n	1	n	CJJ81176_1052	-	AcrB/AcrD/AcrF family protein	2.6611	0.919647	n	1	n	Cj1033	cmeF	multidrug efflux system membrane protein	2.25965	0.895219	n	1	n	HG_1315	V				n	n	0	0	0	Not required
HG_1316	CJM1cam_0018	ccp	Cytochrome c551 peroxidase precursor Ccp	1.41597	0.863849	n	0.999998	n	CJJ81176_0047	ccpA-1	cytochrome c551 peroxidase	3.1007	0.919647	n	0.999959	n	Cj0020c	-	cytochrome C551 peroxidase	1.74946	0.895219	n	0.999768	n	HG_1316	P				n	n	0	0	0	Not required
HG_1318	CJM1cam_0658	ubiE_2	Demethylmenaquinone methyltransferase	2.0173	0.863849	n	0.999983	n	CJJ81176_1418	-	putative methyltransferase	3.32816	0.919647	n	0.999817	n	Cj1419c	-	methyltransferase	2.59006	0.895219	n	0.999059	n	HG_1318	Q	R			n	n	0	0	0	Not required
HG_132	CJM1cam_0500	pbpB	Penicillin-binding protein 2 PbpB	-10.3055	8.75996e-05	y	1	y	CJJ81176_0550	-	penicillin-binding protein	-3.37036	0.132414	n	1	n	Cj0525c	pbpB	penicillin-binding protein	-10.8802	0.00590349	y	1	y	HG_132	M				n	y	1	0	1	Required in M1cam and 11168, not in 81-176
HG_1322	CJM1cam_1098	pglG	General glycosylation pathway protein PglG	1.72387	0.863849	n	0.999998	n	CJJ81176_1137	pglG	general glycosylation pathway protein	4.7516	0.922588	n	0.999948	n	Cj1119c	pglG	integral membrane protein	2.51278	0.895219	n	0.999719	n	HG_1322	N	T			n	n	0	0	0	Not required
HG_1324	CJM1cam_0659	CJM1cam_0659	Ubiquinone/menaquinone biosynthesis methyltransferase	0.579681	0.863849	n	0.998205	n	CJJ81176_1419	-	putative methyltransferase	2.16878	0.919647	n	0.999804	n	Cj1420c	-	methyltransferase	3.9023	0.897627	n	0.999157	n	HG_1324	Q	R			n	n	0	0	0	Not required
HG_133	CJM1cam_0257	fabZ	(3R)-hydroxymyristoyl-(acyl-carrier-protein) dehydratase	-9.33828	0.000142852	y	0.998281	y	CJJ81176_0300	fabZ	(3R)-hydroxymyristoyl-ACP dehydratase	-7.48882	0.00675962	y	0.99228	y	Cj0273	fabZ	3-hydroxyacyl-ACP dehydratase	-9.25251	0.00615307	y	0.982272	y	HG_133	I				y	y	1	1	1	Required in M1cam, 81-176, and 11168
HG_1330	CJM1cam_0546	CJM1cam_0546	Transcription regulator	2.48797	0.863849	n	0.999997	n	CJJ81176_0597	-	transcriptional regulator, putative	3.47862	0.919647	n	0.999656	n	Cj0571	-	transcriptional regulator	3.27446	0.895219	n	0.999659	n	HG_1330	K				n	n	0	0	0	Not required
HG_1331	CJM1cam_0393	CJM1cam_0393	Gluconate 2-dehydrogenase flavoprotein precursor	3.2439	0.863849	n	1	n	CJJ81176_0439	-	oxidoreductase, putative	3.39067	0.919647	n	1	n	Cj0415	-	GMC oxidoreductase subunit	3.35609	0.895219	n	1	n	HG_1331	E				n	n	0	0	0	Not required
HG_1332	CJM1cam_0530	CJM1cam_0530	Membrane protein	4.86781	0.885656	n	1	n	CJJ81176_0580	-	hypothetical protein CJJ81176_0580	4.89295	0.922588	n	0.999999	n	Cj0555	-	dicarboxylate carrier protein MatC	4.3545	0.898746	n	0.999993	n	HG_1332	P				n	n	0	0	0	Not required
HG_1334	CJM1cam_0225	CJM1cam_0225	Hypothetical protein CJM1cam_0225	4.58598	0.876513	n	1	n	CJJ81176_0267	-	hypothetical protein CJJ81176_0267	0.97083	0.919647	n	0.999997	n	Cj0243c	-	hypothetical protein Cj0243c	2.53406	0.895219	n	0.999977	n	HG_1334	J				n	n	0	0	0	Not required
HG_1335	CJM1cam_1165	cfa	Cyclopropane-fatty-acyl-phospholipid synthase	0.0834284	0.8521	n	1	n	CJJ81176_1198	-	cyclopropane-fatty-acyl-phospholipid synthase, putative	1.30836	0.919647	n	0.999997	n	Cj1183c	cfa	cyclopropane-fatty-acyl-phospholipid synthase	2.64276	0.895219	n	0.999976	n	HG_1335	M				n	n	0	0	0	Not required
HG_1336	CJM1cam_0281	CJM1cam_0281	Molybdopterin-binding protein	0.831613	0.863849	n	0.996981	n	CJJ81176_0324	-	TOBE domain-containing protein	0.91712	0.919647	n	0.965776	n	Cj0302c	-	molybdenum-pterin-binding protein	0.817538	0.895219	n	0.974674	n	HG_1336	H				n	n	0	0	0	Not required
HG_1337	CJM1cam_1156	mdtI	Spermidine export protein MdtI	2.98434	0.863849	n	0.988442	n	CJJ81176_1189	-	SMR family multidrug efflux pump	0.27931	0.919647	n	0.96689	n	Cj1174	-	multidrug resistance protein	1.47007	0.895219	n	0.940718	n	HG_1337	P				n	n	0	0	0	Not required
HG_1338	CJM1cam_1155	mdtJ	Spermidine export protein MdtJ	1.48148	0.863849	n	0.992822	n	CJJ81176_1188	-	SMR family multidrug efflux pump	1.4661	0.919647	n	0.976992	n	Cj1173	-	multidrug resistance protein	3.04938	0.895219	n	0.95616	n	HG_1338	P				n	n	0	0	0	Not required
HG_1339	CJM1cam_0017	mcp4_1	Methyl-accepting chemotaxis protein 4	1.83108	0.863849	n	1	n	CJJ81176_0046	-	methyl-accepting chemotaxis protein	1.95832	0.919647	n	1	n	Cj0019c	-	MCP-domain signal transduction protein	1.81162	0.895219	n	1	n	HG_1339	N	T			n	n	0	0	0	Not required
HG_134	CJM1cam_0496	htpG	Heat shock protein 90	1.61298	0.863849	n	1	n	CJJ81176_0546	htpG	heat shock protein 90	1.16383	0.919647	n	1	n	Cj0518	htpG	chaperone protein HtpG	1.64355	0.895219	n	1	n	HG_134	O				n	n	0	0	0	Not required
HG_1340	CJM1cam_1237	CJM1cam_1237	Hypothetical protein CJM1cam_1237	1.12366	0.863849	n	0.99993	n	CJJ81176_1272	-	hypothetical protein CJJ81176_1272	4.49758	0.920676	n	0.999333	n	Cj1256c	-	membrane protein	2.5992	0.895219	n	0.997673	n	HG_1340	T				n	n	0	0	0	Not required
HG_1341	CJM1cam_0082	cydB	Cytochrome d ubiquinol oxidase, subunit 2	2.22412	0.863849	n	1	n	CJJ81176_0119	cydB	cytochrome d ubiquinol oxidase, subunit II	0.473326	0.919647	n	0.999996	n	Cj0082	cydB	cytochrome bd oxidase subunit II	0.798225	0.895219	n	0.999966	n	HG_1341	C				n	n	0	0	0	Not required
HG_1342	CJM1cam_0081	cydA	Cytochrome d ubiquinol oxidase, subunit 1	1.58086	0.863849	n	1	n	CJJ81176_0118	cydA	cytochrome d ubiquinol oxidase, subunit I	1.35003	0.919647	n	1	n	Cj0081	cydA	cytochrome bd oxidase subunit I	2.51115	0.895219	n	0.999999	n	HG_1342	C				n	n	0	0	0	Not required
HG_1345	CJM1cam_1106	pglI	General glycosylation pathway protein PglI	1.10116	0.863849	n	0.999999	n	CJJ81176_1145	pglI	general glycosylation pathway protein	1.62619	0.919647	n	0.999965	n	Cj1128c	pglI	GalNAc(5)-diNAcBac-PP-undecaprenol beta-1,3-glucosyltransferase	0.467804	0.895219	n	0.999798	n	HG_1345	M				n	n	0	0	0	Not required
HG_1349	CJM1cam_0582	CJM1cam_0582	Carboxypeptidase	4.12607	0.86741	n	1	n	CJJ81176_0634	-	carboxypeptidase	3.40122	0.919647	n	0.999998	n	Cj0605	-	amidohydrolase	3.79364	0.896404	n	0.999981	n	HG_1349	R				n	n	0	0	0	Not required
HG_135	CJM1cam_0534	CJM1cam_0534	Pyridine nucleotide-disulfide oxidoreductase family protein	2.8629	0.863849	n	0.999999	n	CJJ81176_0584	-	pyridine nucleotide-disulphide oxidoreductase family protein	1.43999	0.919647	n	0.999967	n	Cj0559	-	pyridine nucleotide-disulfide oxidoreductase	4.11836	0.897759	n	0.999808	n	HG_135	O				n	n	0	0	0	Not required
HG_1351	CJM1cam_1499	adhR	HTH-type transcriptional regulator AdhR	0.700897	0.863849	n	0.998042	n	CJJ81176_1547	-	MerR family transcriptional regulator	3.17277	0.919647	n	0.991474	n	Cj1563c	-	transcriptional regulator	1.28542	0.895219	n	0.980751	n	HG_1351	K				n	n	0	0	0	Not required
HG_1352	CJM1cam_0711	CJM1cam_0711	Hypothetical protein CJM1cam_0711	2.70322	0.863849	n	1	n	CJJ81176_0751	-	hypothetical protein CJJ81176_0751	2.7799	0.919647	n	1	n	Cj0728	-	periplasmic protein	2.67575	0.895219	n	0.999995	n	HG_1352	S				n	n	0	0	0	Not required
HG_1353	CJM1cam_0044	CJM1cam_0044	Hypothetical protein CJM1cam_0044	3.25616	0.863849	n	1	n	CJJ81176_0074	-	hypothetical protein CJJ81176_0074	1.59891	0.919647	n	1	n	Cj0036	-	hypothetical protein Cj0036	3.33765	0.895219	n	0.999996	n	HG_1353	S				n	n	0	0	0	Not required
HG_1354	CJM1cam_1402	CJM1cam_1402	Putative periplasmic protein	3.0393	0.863849	n	0.996563	n	CJJ81176_1449	-	hypothetical protein CJJ81176_1449	3.64314	0.919647	n	0.862635	n	Cj1456c	-	periplasmic protein	2.21853	0.895219	n	0.943883	n	HG_1354	Q	R			n	n	0	0	0	Not required
HG_1359	CJM1cam_1480	cysW	ABC-type tungstate transport system, periplasmic component	1.03105	0.863849	n	0.999951	n	CJJ81176_1524	-	tungstate ABC transporter, permease protein, putative	2.99884	0.919647	n	0.999488	n	Cj1539c	-	anion-uptake ABC transporter permease	2.33289	0.895219	n	0.998618	n	HG_1359	H				n	n	0	0	0	Not required
HG_136	CJM1cam_0152	hom	Homoserine dehydrogenase	1.15554	0.863849	n	1	n	CJJ81176_0185	hom	homoserine dehydrogenase	1.42604	0.919647	n	0.999999	n	Cj0149c	hom	homoserine dehydrogenase	-1.02185	0.642028	n	0.999989	n	HG_136	E				n	n	0	0	0	Not required
HG_1360	CJM1cam_0246	zupT	Zinc transporter ZupT	3.18951	0.863849	n	0.999997	n	CJJ81176_0290	-	zinc transporter ZupT	2.09483	0.919647	n	0.999936	n	Cj0263	-	zinc transporter ZupT	2.57571	0.895219	n	0.999668	n	HG_1360	P				n	n	0	0	0	Not required
HG_1361	CJM1cam_0628	CJM1cam_0628	Peptidase, M24 family	3.23784	0.863849	n	1	n	CJJ81176_0681	-	M24 family peptidase	3.76413	0.919647	n	1	n	Cj0653c	-	aminopeptidase	2.72825	0.895219	n	1	n	HG_1361	E				n	n	0	0	0	Not required
HG_1366	CJM1cam_1055	CJM1cam_1055	Periplasmic protein	3.57479	0.863849	n	0.99993	n	CJJ81176_1096	-	hypothetical protein CJJ81176_1096	5.55486	0.932963	n	0.999333	n	Cj1078	-	periplasmic protein	1.84607	0.895219	n	0.997673	n	HG_1366	L				n	n	0	0	0	Not required
HG_1367	CJM1cam_1670	CJM1cam_1670	Acetyltransferase (GNAT) family protein	2.00045	0.863849	n	0.999531	n	CJJ81176_0013	-	acetyltransferase	2.43885	0.919647	n	0.997139	n	Cj1715	-	acetyltransferase	2.31748	0.895219	n	0.992216	n	HG_1367	K	R			n	n	0	0	0	Not required
HG_1368	CJM1cam_0320	rihA	Pyrimidine-specific ribonucleoside hydrolase RihA	2.33636	0.863849	n	1	n	CJJ81176_0364	-	inosine-uridine preferring nucleoside hydrolase family protein	3.0584	0.919647	n	0.999985	n	Cj0340	-	nucleoside hydrolase	1.80465	0.895219	n	0.999901	n	HG_1368	F				n	n	0	0	0	Not required
HG_137	CJM1cam_0024	thyX	Thymidylate synthase ThyX	-9.62419	0.000109962	y	0.999878	y	CJJ81176_0053	thyX	FAD-dependent thymidylate synthase	-7.76183	0.00604034	y	0.998975	y	Cj0026c	thyX	thymidylate synthase	-9.67242	0.00590349	y	0.996675	y	HG_137	F				y	y	1	1	1	Required in M1cam, 81-176, and 11168
HG_1370	CJM1cam_1238	ymfD	Bacillibactin exporter	2.4426	0.863849	n	1	n	CJJ81176_1273	-	multidrug resistance efflux transporter, authentic frameshift	2.76737	0.919647	n	0.999998	n	Cj1257c	-	efflux pump protein	2.35479	0.895219	n	0.99998	n	HG_1370	G	E	P	R	n	n	0	0	0	Not required
HG_1371	CJM1cam_0832	yicL	Putative inner membrane transporter YicL	2.87313	0.863849	n	0.999997	n	CJJ81176_0876	-	integral membrane protein	4.58428	0.921034	n	0.999934	n	Cj0860	-	integral membrane protein	2.12223	0.895219	n	0.999659	n	HG_1371	G	E	R		n	n	0	0	0	Not required
HG_1372	CJM1cam_1479	CJM1cam_1479	Putative tungsten ABC transporter, ATP-binding protein	2.87373	0.863849	n	0.999999	n	CJJ81176_1523	-	tungsten ABC transporter, ATP-binding protein, putative	2.25871	0.919647	n	0.999983	n	Cj1538c	-	anion uptake ABC transporter ATP-binding protein	3.06054	0.895219	n	0.999889	n	HG_1372	G				n	n	0	0	0	Not required
HG_1373	CJM1cam_0586	CJM1cam_0586	GDSL-like lipase/acylhydrolase	-2.40307	0.218852	n	1	n	CJJ81176_0638	-	hypothetical protein CJJ81176_0638	-5.37422	0.0200096	y	0.999998	y	Cj0609c	-	hypothetical protein Cj0609c	-5.58429	0.0336475	y	0.999979	y	HG_1373	E				n	y	0	1	1	Required in 81-176 and 11168, but not in M1cam
HG_1374	CJM1cam_1452	fdhD	Formate dehydrogenase accessory protein FdhD	2.45246	0.863849	n	0.999988	n	CJJ81176_1500	fdhD	formate dehydrogenase accessory protein	-1.85561	0.408251	n	0.999823	n	Cj1508c	fdhD	formate dehydrogenase accessory protein	1.32762	0.895219	n	0.999223	n	HG_1374	C				n	n	0	0	0	Not required
HG_1375	CJM1cam_1312	ceuD	ABC-type enterochelin transport system, ATPase component	3.19382	0.863849	n	0.999982	n	CJJ81176_1353	ceuD	enterochelin ABC transporter, ATP-binding protein	2.61341	0.919647	n	0.999761	n	Cj1354	ceuD	enterochelin uptake ATP-binding protein	1.69547	0.895219	n	0.999006	n	HG_1375	P				n	n	0	0	0	Not required
HG_1376	CJM1cam_0734	CJM1cam_0734	Metal-dependent hydrolase	4.15862	0.86741	n	1	n	CJJ81176_0781	-	hypothetical protein CJJ81176_0781	1.59442	0.919647	n	0.999976	n	Cj0760	-	hypothetical protein Cj0760	1.1622	0.895219	n	0.999914	n	HG_1376	R				n	n	0	0	0	Not required
HG_1377	CJM1cam_1481	CJM1cam_1481	Tungstate ABC transporter, periplasmic tungstate-binding protein, putative	2.31752	0.863849	n	0.999992	n	CJJ81176_1525	-	tungstate ABC transporter, periplasmic tungstate-binding protein, putative	3.17681	0.919647	n	0.999868	n	Cj1540	-	periplasmic protein	2.7328	0.895219	n	0.999393	n	HG_1377	H				n	n	0	0	0	Not required
HG_1378	CJM1cam_1485	CJM1cam_1485	Carboxylate/amino acid/amine transporter	2.14463	0.863849	n	0.999998	n	CJJ81176_1529	-	integral membrane protein	1.84144	0.919647	n	0.99995	n	Cj1544c	-	integral membrane protein	2.63714	0.895219	n	0.999726	n	HG_1378	G	E	R		n	n	0	0	0	Not required
HG_1379	CJM1cam_0080	CJM1cam_0080	Hypothetical protein CJM1cam_0080	3.72496	0.866536	n	0.965873	n	CJJ81176_0117	-	hypothetical protein CJJ81176_0117	5.87045	0.937121	n	0.949093	n	Cj0080	-	membrane protein	3.78838	0.896404	n	0.915314	n	HG_1379	I				n	n	0	0	0	Not required
HG_138	CJM1cam_0732	grpE	Heat shock protein GrpE	-8.82088	0.000236671	y	0.999531	y	CJJ81176_0774	grpE	heat shock protein GrpE	-7.04681	0.00926609	y	0.997139	y	Cj0758	grpE	heat shock protein GrpE	-7.555	0.010227	y	0.992216	y	HG_138	O				y	y	1	1	1	Required in M1cam, 81-176, and 11168
HG_1381	CJM1cam_1623	CJM1cam_1623	Putative periplasmic protein	4.14146	0.86741	n	0.999984	n	CJJ81176_1673	-	hypothetical protein CJJ81176_1673	2.5918	0.919647	n	0.999784	n	Cj1680c	-	periplasmic protein	0.702206	0.895219	n	0.999109	n	HG_1381	C				n	n	0	0	0	Not required
HG_1383	CJM1cam_0633	CJM1cam_0633	Hypothetical protein CJM1cam_0633	3.76881	0.866782	n	1	n	CJJ81176_0687	-	hypothetical protein CJJ81176_0687	5.03907	0.922801	n	0.999991	n	Cj0660c	-	transmembrane protein	5.25363	0.922726	n	0.99996	n	HG_1383	M				n	n	0	0	0	Not required
HG_1385	CJM1cam_0054	CJM1cam_0054	Bacteriohemerythrin	3.98275	0.86741	n	0.999984	n	CJJ81176_0083	-	hypothetical protein CJJ81176_0083	0.677427	0.919647	n	0.991752	n	Cj0045c	-	iron-binding protein	2.99296	0.895219	n	0.998656	n	HG_1385	P				n	n	0	0	0	Not required
HG_1386	CJM1cam_0249	torC	Cytochrome c-type protein TorC	2.36652	0.863849	n	0.999755	n	CJJ81176_0292	-	putative cytochrome C-type haem-binding periplasmic protein	4.30295	0.920184	n	0.998259	n	Cj0265c	-	cytochrome C-type heme-binding protein	1.36665	0.895219	n	0.994842	n	HG_1386	C				n	n	0	0	0	Not required
HG_1387	CJM1cam_1591	CJM1cam_1591	ABC-type uncharacterized transport system, auxiliary component	2.96167	0.863849	n	0.999827	n	CJJ81176_1640	-	putative lipoprotein	1.78878	0.919647	n	0.998664	n	Cj1649	-	lipoprotein	2.34107	0.895219	n	0.995859	n	HG_1387	R				n	n	0	0	0	Not required
HG_1388	CJM1cam_0319	CJM1cam_0319	Major facilitator family transporter	2.44128	0.863849	n	1	n	CJJ81176_0363	-	inner membrane metabolite transport protein YdfJ	3.14122	0.919647	n	0.999956	n	Cj0339	-	MFS transport protein	1.95443	0.895219	n	0.999996	n	HG_1388	G	E	P	R	n	n	0	0	0	Not required
HG_1389	CJM1cam_1487	hxlR	HTH-type transcriptional activator HxlR	2.93754	0.863849	n	0.992822	n	CJJ81176_1531	-	transcriptional regulator, putative	4.00931	0.919647	n	0.978465	n	Cj1546	-	transcriptional regulator	3.97721	0.897627	n	0.958501	n	HG_1389	K				n	n	0	0	0	Not required
HG_139	CJM1cam_1604	CJM1cam_1604	ABC transporter permease	-0.0399858	0.826187	n	1	n	CJJ81176_1653	-	ABC transporter, permease protein	2.31171	0.919647	n	0.999996	n	Cj1662	-	integral membrane protein	3.14077	0.895219	n	0.999964	n	HG_139	V				n	n	0	0	0	Not required
HG_1391	CJM1cam_0193	CJM1cam_0193	Putative periplasmic protein	4.09528	0.86741	n	1	n	CJJ81176_0230	-	hypothetical protein CJJ81176_0230	2.82228	0.919647	n	0.999996	n	Cj0199c	-	periplasmic protein	2.48654	0.895219	n	0.999965	n	HG_1391	M				n	n	0	0	0	Not required
HG_1392	CJM1cam_0564	CJM1cam_0564	Integral membrane protein	-7.75579	0.000354291	y	1	y	CJJ81176_0615	-	hypothetical protein CJJ81176_0615	-8.68521	0.00494609	y	0.999971	y	Cj0587	-	integral membrane protein	-2.31052	0.339956	n	0.999898	n	HG_1392	C				n	y	1	1	0	Required in M1cam and 81-176, not in 11168
HG_1393	CJM1cam_1478	acsA	Acetyl-coenzyme A synthetase	4.77754	0.882005	n	1	n	CJJ81176_1522	acs	acetyl-CoA synthetase	2.44487	0.919647	n	1	n	Cj1537c	acs	acetyl-CoA synthetase	3.37459	0.895219	n	1	n	HG_1393	I				n	n	0	0	0	Not required
HG_1394	CJM1cam_0053	CJM1cam_0053	Hypothetical protein CJM1cam_0053	2.5643	0.863849	n	1	n	CJJ81176_0082	-	hypothetical protein CJJ81176_0082	3.0369	0.919647	n	1	n	Cj0044c	-	hypothetical protein Cj0044c	1.64488	0.895219	n	1	n	HG_1394	S				n	n	0	0	0	Not required
HG_1395	CJM1cam_1089	msrB	Peptide methionine sulfoxide reductase MsrB	-2.03219	0.298126	n	0.994465	n	CJJ81176_1130	msrB	methionine sulfoxide reductase B	5.09755	0.922967	n	0.981135	n	Cj1112c	-	methionine sulfoxide reductase B	1.17506	0.895219	n	0.962814	n	HG_1395	O				n	n	0	0	0	Not required
HG_1396	CJM1cam_1418	ctsP	Transformation system protein	3.21639	0.863849	n	0.999848	n	CJJ81176_1466	ctsP	transformation system protein	2.59523	0.919647	n	0.99879	n	Cj1473c	ctsP	ATP/GTP-binding protein	2.43736	0.895219	n	0.996186	n	HG_1396	R				n	n	0	0	0	Not required
HG_1397	CJM1cam_1184	metF	5,10-methylenetetrahydrofolate reductase	3.29795	0.863849	n	0.999995	n	CJJ81176_1217	metF	5,10-methylenetetrahydrofolate reductase	0.965993	0.919647	n	0.999914	n	Cj1202	metF	methylenetetrahydrofolate reductase	3.26793	0.895219	n	0.999575	n	HG_1397	E				n	n	0	0	0	Not required
HG_1398	CJM1cam_1181	CJM1cam_1181	Oxidoreductase, 2OG-Fe(II) oxygenase family, partial	3.01014	0.863849	n	0.999955	n	CJJ81176_1214	-	2OG-Fe(II) oxygenase family oxidoreductase	2.86546	0.919647	n	0.999983	n	Cj1199	-	oxidoreductase	2.91199	0.895219	n	0.999886	n	HG_1398	R				n	n	0	0	0	Not required
HG_1399	CJM1cam_1311	ceuC	ABC-type enterochelin transport system, permease component	3.86456	0.866782	n	0.999999	n	CJJ81176_1352	ceuC	enterochelin ABC transporter, permease protein	2.40293	0.919647	n	0.999968	n	Cj1353	ceuC	enterochelin uptake permease	2.89006	0.895219	n	0.999814	n	HG_1399	P				n	n	0	0	0	Not required
HG_14	CJM1cam_0099	parA	Chromosome partitioning protein, ParA family	-6.62742	0.00153404	y	0.999988	y	CJJ81176_0135	-	ParA family chromosome partitioning ATPase	-8.48882	0.00494609	y	0.999828	y	Cj0100	-	ParA family protein	-10.2029	0.00590349	y	0.999244	y	HG_14	D				y	y	1	1	1	Required in M1cam, 81-176, and 11168
HG_140	CJM1cam_0920	lolE	Soluble lytic murein transglycosylase precursor	-6.47679	0.00177225	y	1	y	CJJ81176_0965	-	permease, putative	-8.54259	0.00494609	y	0.999998	y	Cj0941c	-	permease	-8.89183	0.00590349	y	0.999984	y	HG_140	M				y	y	1	1	1	Required in M1cam, 81-176, and 11168
HG_1400	CJM1cam_1149	ldh	L-lactate dehydrogenase	5.01006	0.889766	n	0.999998	n	CJJ81176_1182	ldh	L-lactate dehydrogenase	2.76238	0.919647	n	0.999964	n	Cj1167	ldh	L-lactate dehydrogenase	1.64287	0.895219	n	0.999792	n	HG_1400	C				n	n	0	0	0	Not required
HG_1401	CJM1cam_1671	leuD	3-isopropylmalate dehydratase small subunit LeuD	3.18784	0.863849	n	0.999834	n	CJJ81176_0014	leuD	isopropylmalate isomerase small subunit	0.666861	0.919647	n	0.998707	n	Cj1716c	leuD	3-isopropylmalate dehydratase small subunit	2.1421	0.895219	n	0.995971	n	HG_1401	E				n	n	0	0	0	Not required
HG_1402	CJM1cam_0208	ypeA	Acetyltransferase YpeA	3.24215	0.863849	n	0.998424	n	CJJ81176_0250	-	acetyltransferase	4.8964	0.922588	n	0.992774	n	Cj0225	-	acetyltransferase	2.70547	0.895219	n	0.983218	n	HG_1402	R				n	n	0	0	0	Not required
HG_1403	CJM1cam_0023	tcyP	Transporter of cystine TcyP	0.629757	0.863849	n	1	n	CJJ81176_0052	-	sodium/dicarboxylate symporter	0.91436	0.919647	n	1	n	Cj0025c	-	sodium:dicarboxylate family transmembrane symporter	1.9726	0.895219	n	0.999997	n	HG_1403	R				n	n	0	0	0	Not required
HG_1404	CJM1cam_1182	CJM1cam_1182	Lipoprotein, NLPA family	3.53161	0.863849	n	0.999985	n	CJJ81176_1215	-	NLPA family lipoprotein	1.97266	0.919647	n	0.999834	n	Cj1200	-	NLPA family lipoprotein	3.79968	0.896404	n	0.999265	n	HG_1404	P				n	n	0	0	0	Not required
HG_1405	CJM1cam_1484	CJM1cam_1484	Allophanate hydrolase subunit 2	2.24323	0.863849	n	0.999999	n	CJJ81176_1528	-	hypothetical protein CJJ81176_1528	1.07125	0.919647	n	0.999976	n	Cj1543	-	allophanate hydrolase subunit 2	2.82382	0.895219	n	0.999854	n	HG_1405	E				n	n	0	0	0	Not required
HG_1406	CJM1cam_0127	suhB	Inositol-1-monophosphatase	2.58525	0.863849	n	0.999971	n	CJJ81176_0163	-	inositol monophosphatase family protein	1.57508	0.919647	n	0.999656	n	Cj0128c	-	inositol monophosphatase family protein	1.46619	0.895219	n	0.998656	n	HG_1406	G				n	n	0	0	0	Not required
HG_1407	CJM1cam_0744	CJM1cam_0744	Putative periplasmic protein, partial	4.13	0.86741	n	0.998836	n	CJJ81176_0791	-	NLPA family lipoprotein	1.69176	0.919647	n	0.99981	n	Cj0770c	-	NLPA family lipoprotein	2.58608	0.895219	n	0.99918	n	HG_1407	P				n	n	0	0	0	Not required
HG_1408	CJM1cam_1483	kipI	Sporulation inhibitor KipI	1.34602	0.863849	n	0.999977	n	CJJ81176_1527	-	hypothetical protein CJJ81176_1527	1.24366	0.919647	n	0.999718	n	Cj1542	-	allophanate hydrolase subunit 1	1.89414	0.895219	n	0.99886	n	HG_1408	E				n	n	0	0	0	Not required
HG_1409	CJM1cam_1054	ctsT	Transformation system protein	2.70232	0.863849	n	0.987396	n	CJJ81176_1095	ctsT	transformation system protein	4.46647	0.920676	n	0.964624	n	Cj1077	ctsT	periplasmic protein	2.42898	0.895219	n	0.937374	n	HG_1409	L				n	n	0	0	0	Not required
HG_141	CJM1cam_1272	accC	Biotin carboxylase	-10.8899	8.75996e-05	y	1	y	CJJ81176_1307	accC-2	biotin carboxylase	-8.67885	0.00494609	y	1	y	Cj1290c	accC	biotin carboxylase	-10.183	0.00590349	y	0.999995	y	HG_141	I				y	y	1	1	1	Required in M1cam, 81-176, and 11168
HG_1410	CJM1cam_0709	corA	Magnesium transport protein CorA	-8.93489	0.000121731	y	0.999999	y	CJJ81176_0749	corA	magnesium and cobalt transport protein CorA	-7.94103	0.00494609	y	0.999981	y	Cj0726c	corA	magnesium and cobalt transport protein	-8.56605	0.00628375	y	0.999877	y	HG_1410	P				y	y	1	1	1	Required in M1cam, 81-176, and 11168
HG_1411	CJM1cam_1564	CJM1cam_1564	Hypothetical protein CJM1cam_1564	3.31662	0.863849	n	0.999466	n	CJJ81176_1614	-	hypothetical protein CJJ81176_1614	-0.0696646	0.85877	n	0.996511	n	Cj1623	-	membrane protein	0.807394	0.895219	n	0.991548	n	HG_1411	S				n	n	0	0	0	Not required
HG_1412	CJM1cam_1482	lamB	Lactam utilization protein B	2.86327	0.863849	n	0.999985	n	CJJ81176_1526	-	LamB/YcsF family protein	2.74474	0.919647	n	0.999791	n	Cj1541	-	LamB/YcsF family protein	1.79088	0.895219	n	0.999109	n	HG_1412	R				n	n	0	0	0	Not required
HG_1413	CJM1cam_0632	CJM1cam_0632	Hypothetical protein CJM1cam_0632	3.51273	0.863849	n	0.999639	n	CJJ81176_0686	-	hypothetical protein CJJ81176_0686	3.31842	0.919647	n	0.997655	n	Cj0659c	-	periplasmic protein	5.26271	0.922726	n	0.993398	n	HG_1413	R				n	n	0	0	0	Not required
HG_1417	CJM1cam_1310	ceuB	ABC-type enterochelin transport system, permease component	3.90875	0.86741	n	0.999999	n	CJJ81176_1351	ceuB	enterochelin ABC transporter, permease protein	3.00229	0.919647	n	0.999977	n	Cj1352	ceuB	enterochelin uptake permease	3.69301	0.895986	n	0.999858	n	HG_1417	P				n	n	0	0	0	Not required
HG_142	CJM1cam_0812	fbp	Fructose-1,6-bisphosphatase	-9.21965	0.000101905	y	0.999995	y	CJJ81176_0857	fbp	fructose-1,6-bisphosphatase	-6.96767	0.00702477	y	0.999908	y	Cj0840c	fbp	fructose-1,6-bisphosphatase	-9.45069	0.00590349	y	0.999551	y	HG_142	G				y	y	1	1	1	Required in M1cam, 81-176, and 11168
HG_1420	CJM1cam_1420	ctsR	Transformation system protein	0.942998	0.863849	n	0.988932	n	CJJ81176_1468	ctsR	transformation system protein	4.02905	0.919647	n	0.967967	n	Cj1475c	-	hypothetical protein Cj1475c	4.63934	0.905266	n	0.945401	n	HG_1420	E				n	n	0	0	0	Not required
HG_1421	CJM1cam_1598	CJM1cam_1598	Hypothetical protein CJM1cam_1598	-1.0833	0.546439	n	0.928744	n	CJJ81176_1647	-	hypothetical protein CJJ81176_1647	2.04333	0.919647	n	0.867105	n	Cj1656c	-	hypothetical protein Cj1656c	4.00337	0.897627	n	0.812365	n	HG_1421	H				n	n	0	0	0	Not required
HG_1422	CJM1cam_0212	CJM1cam_0212	Putative acetyltransferase	2.79626	0.863849	n	0.999639	n	CJJ81176_0254	-	hexapaptide repeat-containing transferase	2.5371	0.919647	n	0.997655	n	Cj0229	-	acetyltransferase	4.33399	0.898746	n	0.993398	n	HG_1422	R				n	n	0	0	0	Not required
HG_1423	CJM1cam_0568	CJM1cam_0568	Lipoprotein, putative	2.30886	0.863849	n	0.955747	n	CJJ81176_0619	-	putative lipoprotein	8.71321	0.975243	n	0.907649	n	Cj0591c	-	lipoprotein	5.76411	0.934536	n	0.868648	n	HG_1423	L				n	n	0	0	0	Not required
HG_1424	CJM1cam_1595	spr	Putative endopeptidase Spr precursor	-9.2332	0.000137984	y	0.998731	y	CJJ81176_1644	nlpC	lipoprotein NlpC	-4.86751	0.0339423	y	0.993876	y	Cj1653c	-	lipoprotein	-7.52192	0.0107079	y	0.984962	y	HG_1424	M				y	y	1	1	1	Required in M1cam, 81-176, and 11168
HG_1425	CJM1cam_0747	metQ_2	Methionine-binding lipoprotein metQ precursor	2.70605	0.863849	n	0.999985	n	CJJ81176_0792	-	NLPA family lipoprotein	3.44072	0.919647	n	0.999797	n	Cj0771c	-	NLPA family lipoprotein	2.52546	0.895219	n	0.999133	n	HG_1425	P				n	n	0	0	0	Not required
HG_1426	CJM1cam_0536	CJM1cam_0536	Periplasmic protein	3.02527	0.863849	n	0.999999	n	CJJ81176_0586	-	hypothetical protein CJJ81176_0586	3.37072	0.919647	n	0.999965	n	Cj0561c	-	periplasmic protein	2.48145	0.895219	n	0.999798	n	HG_1426	C				n	n	0	0	0	Not required
HG_1427	CJM1cam_0406	CJM1cam_0406	Hypothetical protein CJM1cam_0406	0.153152	0.863849	n	0.996086	n	CJJ81176_0448	-	hypothetical protein CJJ81176_0448	1.22134	0.919647	n	0.985523	n	Cj0428	-	hypothetical protein Cj0428	2.14896	0.895219	n	0.970142	n	HG_1427	E				n	n	0	0	0	Not required
HG_1428	CJM1cam_1572	CJM1cam_1572	Hypothetical protein CJM1cam_1572	2.55876	0.863849	n	0.999996	n	CJJ81176_1622	-	hypothetical protein CJJ81176_1622	1.81154	0.919647	n	0.999932	n	Cj1631c	-	hypothetical protein Cj1631c	2.59391	0.895219	n	0.99965	n	HG_1428	G				n	n	0	0	0	Not required
HG_1429	CJM1cam_0354	CJM1cam_0354	Hypothetical protein CJM1cam_0354	1.39459	0.863849	n	0.999993	n	CJJ81176_0400	-	hypothetical protein CJJ81176_0400	-0.446905	0.776166	n	0.999888	n	Cj0376	-	periplasmic protein	0.809107	0.895219	n	0.999471	n	HG_1429	P				n	n	0	0	0	Not required
HG_143	CJM1cam_0098	birA	Biotin-acetyl-CoA-carboxylase ligase BirA	-9.47428	9.91492e-05	y	0.999921	y	CJJ81176_0134	-	biotin--protein ligase	-7.60981	0.00542011	y	0.999264	y	Cj0099	birA	biotin-	-9.7435	0.00590349	y	0.997473	y	HG_143	H				y	y	1	1	1	Required in M1cam, 81-176, and 11168
HG_1430	CJM1cam_1040	CJM1cam_1040	Aminoalkylphosphonic acid N-acetyltransferase	3.22302	0.863849	n	0.997865	n	CJJ81176_1082	-	acetyltransferase	0.822434	0.919647	n	0.990891	n	Cj1063	-	acetyltransferase	-2.44353	0.317658	n	0.979665	n	HG_1430	K	R			n	n	0	0	0	Not required
HG_1431	CJM1cam_0420	CJM1cam_0420	3-oxoacyl-ACP reductase	0.461108	0.863849	n	0.997232	n	CJJ81176_0462	-	hypothetical protein CJJ81176_0462	0.551395	0.919647	n	0.98889	n	Cj0436	-	pyridoxamine 5\'-phosphate oxidase	-2.66674	0.277528	n	0.976675	n	HG_1431	S				n	n	0	0	0	Not required
HG_1432	CJM1cam_0698	CJM1cam_0698	Transthyretin	-8.24498	0.000235174	y	0.997462	y	CJJ81176_0738	-	transthyretin-like protein	-7.52834	0.00675962	y	0.989601	y	Cj0715	-	5-hydroxyisourate hydrolase	-9.29099	0.00614306	y	0.977306	y	HG_1432	R				y	y	1	1	1	Required in M1cam, 81-176, and 11168
HG_1433	CJM1cam_0958	jlpA	Surface-exposed lipoprotein JlpA	1.26978	0.863849	n	1	n	CJJ81176_1002	jlpA	surface-exposed lipoprotein	3.5044	0.919647	n	0.999996	n	Cj0983	-	lipoprotein	2.95559	0.895219	n	0.999964	n	HG_1433	R				n	n	0	0	0	Not required
HG_1434	CJM1cam_0048	CJM1cam_0048	Hypothetical protein CJM1cam_0048	2.09067	0.863849	n	0.990692	n	CJJ81176_0078	-	hypothetical protein CJJ81176_0078	3.62165	0.919647	n	0.971939	n	Cj0040	-	hypothetical protein Cj0040	-0.26129	0.83881	n	0.948316	n	HG_1434	O				n	n	0	0	0	Not required
HG_1436	CJM1cam_0587	CJM1cam_0587	Hypothetical protein CJM1cam_0587	3.34715	0.863849	n	1	n	CJJ81176_0639	-	hypothetical protein CJJ81176_0639	0.767901	0.919647	n	0.999986	n	Cj0610c	-	periplasmic protein	4.58022	0.904141	n	0.999904	n	HG_1436	S				n	n	0	0	0	Not required
HG_1437	CJM1cam_0532	CJM1cam_0532	Integral membrane protein, YccS/YhfK family	4.30758	0.871062	n	1	n	CJJ81176_0582	-	hypothetical protein CJJ81176_0582	2.29662	0.919647	n	0.999994	n	Cj0557c	-	integral membrane protein	3.55472	0.895396	n	0.999951	n	HG_1437	S				n	n	0	0	0	Not required
HG_1438	CJM1cam_0178	CJM1cam_0178	Diadenosine tetraphosphatase	2.95674	0.863849	n	1	n	CJJ81176_0215	-	Ser/Thr protein phosphatase family protein	0.493202	0.919647	n	0.999998	n	Cj0184c	-	serine/threonine protein phosphatase	3.27125	0.895219	n	0.999974	n	HG_1438	T				n	n	0	0	0	Not required
HG_1439	CJM1cam_0488	CJM1cam_0488	Hypothetical protein CJM1cam_0488	4.58614	0.876513	n	0.985012	n	CJJ81176_0538	-	hypothetical protein CJJ81176_0538	-1.66577	0.459753	n	0.959618	n	Cj0510c	-	hypothetical protein Cj0510c	1.22315	0.895219	n	0.93011	n	HG_1439	S				n	n	0	0	0	Not required
HG_144	CJM1cam_1345	CJM1cam_1345	Hypothetical protein CJM1cam_1345	3.12421	0.863849	n	0.989401	n	CJJ81176_1386	-	hypothetical protein CJJ81176_1386	2.5861	0.919647	n	0.96901	n	Cj1384c	-	hypothetical protein Cj1384c	3.00431	0.895219	n	0.943883	n	HG_144	S				n	n	0	0	0	Not required
HG_1440	CJM1cam_1313	ceuE	ABC-type enterochelin transport system, periplasmic substrate-binding component	2.13851	0.863849	n	0.999999	n	CJJ81176_1354	-	enterochelin ABC transporter, periplasmic enterochelin-binding protein, authentic frameshift	0.63558	0.919647	n	0.999983	n	Cj1355	ceuE	enterochelin uptake substrate-binding protein	1.27289	0.895219	n	0.999886	n	HG_1440	P				n	n	0	0	0	Not required
HG_1442	CJM1cam_0004	CJM1cam_0004	Putative periplasmic protein	-0.842543	0.613755	n	0.992822	n	CJJ81176_0030	-	hypothetical protein CJJ81176_0030	6.6598	0.948028	n	0.976992	n	Cj0004c	-	monoheme cytochrome C	2.21592	0.895219	n	0.95616	n	HG_1442	L				n	n	0	0	0	Not required
HG_1443	CJM1cam_0091	CJM1cam_0091	Putative periplasmic protein	1.55399	0.863849	n	1	n	CJJ81176_0127	-	hypothetical protein CJJ81176_0127	2.85675	0.919647	n	1	n	Cj0092	-	periplasmic protein	3.2126	0.895219	n	0.999995	n	HG_1443	G				n	n	0	0	0	Not required
HG_1444	CJM1cam_0373	CJM1cam_0373	Hypothetical protein CJM1cam_0373	-8.46331	0.000268122	y	0.985012	y	CJJ81176_0418	-	tram-like protein	-7.17687	0.00839342	y	0.959618	y	Cj0395c	-	hypothetical protein Cj0395c	-7.40797	0.012267	y	0.93011	n	HG_1444	N				y	y	1	1	0	Required in M1cam, 81-176, and 11168	Poisson law cut-off not passed in 11168
HG_1445	CJM1cam_0272	peb3	Major antigenic peptide Peb3	2.95184	0.863849	n	0.999981	n	CJJ81176_0315	-	major antigenic peptide PEB3	2.75627	0.919647	n	0.999753	n	Cj0289c	peb3	major antigenic peptide PEB3	2.22811	0.895219	n	0.998978	n	HG_1445	R				n	n	0	0	0	Not required
HG_1449	CJM1cam_1568	CJM1cam_1568	Hypothetical protein CJM1cam_1568	4.04028	0.86741	n	0.999978	n	CJJ81176_1618	-	hypothetical protein CJJ81176_1618	3.29887	0.919647	n	0.999727	n	Cj1627c	-	hypothetical protein Cj1627c	4.61936	0.905266	n	0.998891	n	HG_1449	J				n	n	0	0	0	Not required
HG_145	CJM1cam_1535	hisG	ATP phosphoribosyltransferase HisG	2.90086	0.863849	n	0.999998	n	CJJ81176_1584	hisG	ATP phosphoribosyltransferase	2.87399	0.919647	n	0.999951	n	Cj1597	hisG	ATP phosphoribosyltransferase	3.61569	0.89587	n	0.999734	n	HG_145	E				n	n	0	0	0	Not required
HG_1452	CJM1cam_0089	CJM1cam_0089	Putative periplasmic lipoprotein	0.578032	0.863849	n	0.995139	n	CJJ81176_0125	-	putative lipoprotein	2.8512	0.919647	n	0.982918	n	Cj0090	-	lipoprotein	-2.50002	0.308307	n	0.965752	n	HG_1452	E				n	n	0	0	0	Not required
HG_1453	CJM1cam_0005	CJM1cam_0005	Molybdopterin oxidoreductase family protein	1.85329	0.863849	n	1	n	CJJ81176_0031	-	molybdopterin oxidoreductase family protein	2.16281	0.919647	n	0.999999	n	Cj0005c	-	molydopterin containing oxidoreductase	2.50446	0.895219	n	0.999988	n	HG_1453	R				n	n	0	0	0	Not required
HG_1454	CJM1cam_1556	kgtP	Alpha-ketoglutarate permease	2.97256	0.863849	n	1	n	CJJ81176_1606	kgtP	alpha-ketoglutarate permease	4.39307	0.920184	n	0.999999	n	Cj1619	kgtP	alpha-ketoglutarate permease	3.82312	0.896724	n	0.99999	n	HG_1454	G	E	P	R	n	n	0	0	0	Not required
HG_1455	CJM1cam_0963	CJM1cam_0963	putative protein	3.68563	0.866531	n	0.999983	n	CJJ81176_1008	-	hypothetical protein CJJ81176_1008	3.43837	0.919647	n	0.999776	n	Cj0990c	-	hypothetical protein Cj0990c	3.1211	0.895219	n	0.999059	n	HG_1455	D				n	n	0	0	0	Not required
HG_1456	CJM1cam_1223	ydhP_1	Inner membrane transport protein	1.73052	0.863849	n	1	n	CJJ81176_1256	-	transporter, putative	2.17278	0.919647	n	0.999998	n	Cj1241	-	MFS transport protein	2.28069	0.895219	n	0.999983	n	HG_1456	G				n	n	0	0	0	Not required
HG_1458	CJM1cam_1573	CJM1cam_1573	Putative periplasmic protein	-7.54077	0.000798217	y	0.903512	n	CJJ81176_1623	-	putative periplasmic protein	-0.821909	0.68559	n	0.832469	n	Cj1632c	-	periplasmic protein	-6.88881	0.0186886	y	0.772643	n	HG_1458	E				n	n	0	0	0	Not required
HG_146	CJM1cam_0578	CJM1cam_0578	Na+-dependent transporter, SNF family protein	5.1237	0.893461	n	1	n	CJJ81176_0629	-	sodium-dependent transporter, putative	3.70821	0.919647	n	1	n	Cj0601c	-	sodium-dependent transmembrane transport protein	2.79001	0.895219	n	0.999995	n	HG_146	R				n	n	0	0	0	Not required
HG_1460	CJM1cam_1374	CJM1cam_1374	Capsular polysaccharide heptosyltransferase	4.40096	0.872303	n	0.988442	n	CJJ81176_1431	-	putative sugar transferase	2.46449	0.919647	n	1	n	Cj1431c	hddC	capsular polysaccharide heptosyltransferase	0.891088	0.895219	n	1	n	HG_1460	M				n	n	0	0	0	Not required
HG_1465	CJM1cam_0392	CJM1cam_0392	Putative oxidoreductase subunit	3.40176	0.863849	n	0.999973	n	CJJ81176_0438	-	hypothetical protein CJJ81176_0438	1.64887	0.919647	n	0.999678	n	Cj0414	-	oxidoreductase subunit	3.17066	0.895219	n	0.998727	n	HG_1465	E				n	n	0	0	0	Not required
HG_1467	CJM1cam_1630	CJM1cam_1630	Major facilitator superfamily protein	3.17499	0.863849	n	1	n	CJJ81176_1679	-	major facilitator superfamily protein	3.87913	0.919647	n	0.999999	n	Cj1687	-	efflux protein	2.7984	0.895219	n	0.999991	n	HG_1467	G	E	P	R	n	n	0	0	0	Not required
HG_1468	CJM1cam_1152	omp50	Outer membrane protein 50	4.70195	0.880057	n	1	n	CJJ81176_1185	-	hypothetical protein CJJ81176_1185	1.76187	0.919647	n	1	n	Cj1170c	omp50	outer membrane protein	3.20821	0.895219	n	0.999998	n	HG_1468	O				n	n	0	0	0	Not required
HG_147	CJM1cam_0825	hemL	Glutamate-1-semialdehyde 2,1-aminomutase HemL	-9.95676	8.80415e-05	y	1	y	CJJ81176_0869	hemL	glutamate-1-semialdehyde aminotransferase	-7.88961	0.00494609	y	0.999999	y	Cj0853c	hemL	glutamate-1-semialdehyde aminotransferase	-9.26807	0.00590349	y	0.999991	y	HG_147	H				y	y	1	1	1	Required in M1cam, 81-176, and 11168
HG_1471	CJM1cam_0667	cipA	Invasion protein CipA	3.6064	0.863849	n	1	n	CJJ81176_0708	-	invasion phenotype protein	4.36143	0.920184	n	1	n	Cj0685c	cipA	invasion protein CipA	4.55155	0.903493	n	0.999996	n	HG_1471	D				n	n	0	0	0	Not required
HG_1477	CJM1cam_1363	CJM1cam_1363	Hypothetical protein CJM1cam_1363	0.642896	0.863849	n	0.995731	n	CJJ81176_1405	-	hypothetical protein CJJ81176_1405	2.51626	0.919647	n	0.984532	n	Cj1406c	-	periplasmic protein	2.98111	0.895219	n	0.959624	n	HG_1477	T				n	n	0	0	0	Not required
HG_1479	CJM1cam_0531	CJM1cam_0531	Putative metal-dependent hydrolase of the TIM-barrel fold protein	3.82324	0.866782	n	0.99999	n	CJJ81176_0581	-	hypothetical protein CJJ81176_0581	3.06941	0.919647	n	0.99985	n	Cj0556	-	amidohydrolase family protein	1.79062	0.895219	n	0.999323	n	HG_1479	R				n	n	0	0	0	Not required
HG_148	CJM1cam_0416	murD	UDP-N-acetylmuramoylalanine-D-glutamate ligase MurD	-10.5646	8.75996e-05	y	1	y	CJJ81176_0458	murD	UDP-N-acetylmuramoyl-L-alanyl-D-glutamate synthetase	-8.11697	0.00494609	y	0.999998	y	Cj0432c	murD	UDP-N-acetylmuramoylalanine--D-glutamate ligase	-10.7778	0.00590349	y	0.999984	y	HG_148	M				y	y	1	1	1	Required in M1cam, 81-176, and 11168
HG_1480	CJM1cam_0529	CJM1cam_0529	Hypothetical protein CJM1cam_0529	2.59621	0.863849	n	1	n	CJJ81176_0579	-	hypothetical protein CJJ81176_0579	2.47195	0.919647	n	0.999985	n	Cj0554	-	hypothetical protein Cj0554	2.2659	0.895219	n	0.999898	n	HG_1480	E				n	n	0	0	0	Not required
HG_1481	CJM1cam_0528	CJM1cam_0528	Membrane protein	3.05855	0.863849	n	0.999999	n	CJJ81176_0578	-	hypothetical protein CJJ81176_0578	2.54463	0.919647	n	0.999973	n	Cj0553	-	integral membrane protein	1.91909	0.895219	n	0.999838	n	HG_1481	S				n	n	0	0	0	Not required
HG_1482	CJM1cam_0527	CJM1cam_0527	Membrane protein	0.612512	0.863849	n	0.999955	n	CJJ81176_0577	-	hypothetical protein CJJ81176_0577	1.97403	0.919647	n	0.999521	n	Cj0552	-	membrane protein	2.69146	0.895219	n	0.998231	n	HG_1482	S				n	n	0	0	0	Not required
HG_1483	CJM1cam_0421	sdhA	Succinate dehydrogenase, flavoprotein subunit	2.14495	0.863849	n	1	n	CJJ81176_0463	sdhA	succinate dehydrogenase, flavoprotein subunit	2.31994	0.919647	n	1	n	Cj0437	sdhA	succinate dehydrogenase flavoprotein subunit	2.63952	0.895219	n	1	n	HG_1483	C				n	n	0	0	0	Not required
HG_1484	CJM1cam_0873	CJM1cam_0873	Hypothetical protein CJM1cam_0873	3.50263	0.863849	n	0.998885	n	CJJ81176_0916	-	hypothetical protein CJJ81176_0916	3.52866	0.919647	n	0.994455	n	Cj0908	-	periplasmic protein	2.20434	0.895219	n	0.986525	n	HG_1484	S				n	n	0	0	0	Not required
HG_1485	CJM1cam_0422	sdhB	Succinate dehydrogenase, Fe-S protein subunit	2.1252	0.863849	n	0.999999	n	CJJ81176_0464	sdhB	succinate dehydrogenase, iron-sulfur protein subunit	4.87865	0.922588	n	0.999976	n	Cj0438	sdhB	succinate dehydrogenase iron-sulfur protein	2.68268	0.895219	n	0.999854	n	HG_1485	C				n	n	0	0	0	Not required
HG_1486	CJM1cam_1151	CJM1cam_1151	Hypothetical protein CJM1cam_1151	1.08025	0.863849	n	0.962786	n	CJJ81176_1184	-	hypothetical protein CJJ81176_1184	3.97097	0.919647	n	0.919098	n	Cj1169c	-	periplasmic protein	3.21129	0.895219	n	0.875661	n	HG_1486	P				n	n	0	0	0	Not required
HG_1487	CJM1cam_0569	CJM1cam_0569	Hypothetical protein CJM1cam_0569	2.06982	0.863849	n	0.998281	n	CJJ81176_0620	-	hypothetical protein CJJ81176_0620	4.95282	0.922588	n	0.99228	n	Cj0592c	-	periplasmic protein	1.18843	0.895219	n	0.981272	n	HG_1487	N				n	n	0	0	0	Not required
HG_149	CJM1cam_1251	CJM1cam_1251	Nitronate monooxygenase	-9.80596	8.80415e-05	y	1	y	CJJ81176_1286	-	2-nitropropane dioxygenase family oxidoreductase	-8.03852	0.00494609	y	0.999994	y	Cj1270c	-	2-nitropropane dioxygenase	-10.3918	0.00590349	y	0.999954	y	HG_149	R				y	y	1	1	1	Required in M1cam, 81-176, and 11168
HG_1495	CJM1cam_0960	hipO	Hippurate hydrolase	2.24201	0.863849	n	1	n	CJJ81176_1004	hipO	hippurate hydrolase	1.78303	0.919647	n	0.999997	n	Cj0985c	hipO	hippurate hydrolase	2.93589	0.895219	n	0.999973	n	HG_1495	R				n	n	0	0	0	Not required
HG_1496	CJM1cam_1528	CJM1cam_1528	Metallo-beta-lactamase superfamily protein	2.16627	0.863849	n	0.99999	n	CJJ81176_1577	-	hypothetical protein CJJ81176_1577	1.896	0.919647	n	0.99985	n	Cj1589	-	hypothetical protein Cj1589	1.61201	0.895219	n	0.999323	n	HG_1496	R				n	n	0	0	0	Not required
HG_1497	CJM1cam_0423	sdhC	Succinate dehydrogenase, subunit C	-0.233167	0.777412	n	0.999996	n	CJJ81176_0465	sdhC	succinate dehydrogenase, C subunit	1.89502	0.919647	n	0.999922	n	Cj0439	sdhC	succinate dehydrogenase subunit C	3.04258	0.895219	n	0.999609	n	HG_1497	C				n	n	0	0	0	Not required
HG_1498	CJM1cam_0045	CJM1cam_0045	Cytochrome c	2.02364	0.863849	n	1	n	CJJ81176_0075	-	cytochrome c family protein	3.35276	0.919647	n	0.99999	n	Cj0037c	-	cytochrome C	1.66251	0.895219	n	0.999929	n	HG_1498	C				n	n	0	0	0	Not required
HG_15	CJM1cam_1446	putP	Na+/proline symporter	2.29949	0.863849	n	1	n	CJJ81176_1494	putP	sodium/proline permease	3.41476	0.919647	n	1	n	Cj1502c	putP	sodium/proline symporter	3.12032	0.895219	n	0.999999	n	HG_15	E	R			n	n	0	0	0	Not required
HG_150	CJM1cam_0351	CJM1cam_0351	Putative 2-hydroxyacid dehydrogenase	-4.29756	0.0302139	n	0.999999	n	CJJ81176_0397	-	2-hydroxyacid dehydrogenase	-4.76311	0.036209	n	0.999967	n	Cj0373	-	2-hydroxyacid dehydrogenase	-1.87848	0.429933	n	0.999808	n	HG_150	C	H	R		n	n	0	0	0	Not required
HG_1507	CJM1cam_0307	CJM1cam_0307	Enamine/imine deaminase	0.0314139	0.84053	n	0.993697	n	CJJ81176_0349	-	endoribonuclease L-PSP family protein	0.825197	0.919647	n	0.979166	n	Cj0327	-	endoribonuclease L-PSP family protein	0.680478	0.895219	n	0.959624	n	HG_1507	J				n	n	0	0	0	Not required
HG_1509	CJM1cam_1571	tonB	Transport protein TonB	3.80613	0.866782	n	0.999949	n	CJJ81176_1621	-	TonB-dependent receptor, putative, authentic frameshift	3.72752	0.919647	n	0.999471	n	Cj1630	tonB2	TonB transport protein	5.42682	0.926339	n	0.998079	n	HG_1509	M				n	n	0	0	0	Not required
HG_151	CJM1cam_0374	CJM1cam_0374	Lipoprotein, putative	-9.49848	9.37787e-05	y	0.999999	y	CJJ81176_0419	-	putative lipoprotein	-3.16886	0.155315	n	0.999984	n	Cj0396c	-	lipoprotein	-10.0387	0.00590349	y	0.999892	y	HG_151	R				n	y	1	0	1	Required in M1cam and 11168, not in 81-176
HG_1511	CJM1cam_0243	CJM1cam_0243	Hypothetical protein CJM1cam_0243	1.23277	0.863849	n	0.959419	n	CJJ81176_0287	-	hypothetical protein CJJ81176_0287	-0.677685	0.715835	n	0.913563	n	Cj0260c	-	hypothetical protein Cj0260c	1.54837	0.895219	n	0.86124	n	HG_1511	V				n	n	0	0	0	Not required
HG_1513	CJM1cam_0538	CJM1cam_0538	Hypothetical protein CJM1cam_0538	-0.484485	0.711446	n	0.997956	n	CJJ81176_0588	-	hypothetical protein CJJ81176_0588	2.15864	0.919647	n	0.997945	n	Cj0563	-	hypothetical protein Cj0563	2.78914	0.895219	n	0.995971	n	HG_1513	D				n	n	0	0	0	Not required
HG_1515	CJM1cam_0170	CJM1cam_0170	Malate synthase	4.45791	0.87371	n	0.928744	n	CJJ81176_0204	-	hypothetical protein CJJ81176_0204	-1.50444	0.503961	n	0.867105	n	Cj0168c	-	periplasmic protein	3.78472	0.896404	n	0.78478	n	HG_1515	C				n	n	0	0	0	Not required
HG_1516	CJM1cam_0539	CJM1cam_0539	Membrane protein	1.82658	0.863849	n	0.949608	n	CJJ81176_0589	-	hypothetical protein CJJ81176_0589	4.22299	0.920141	n	0.898012	n	Cj0564	-	integral membrane protein	4.93158	0.91297	n	0.849337	n	HG_1516	S				n	n	0	0	0	Not required
HG_1517	CJM1cam_0233	CJM1cam_0233	Hypothetical protein CJM1cam_0233	-4.75947	0.0197629	n	0.894783	n	CJJ81176_0278	-	hypothetical protein CJJ81176_0278	-5.84245	0.0283645	y	0.821008	n	Cj0251c	-	highly acidic protein	1.74661	0.895219	n	0.759821	n	HG_1517	O				n	n	0	0	0	Not required
HG_152	CJM1cam_0748	metQ_3	Methionine-binding lipoprotein metQ precursor	1.28203	0.863849	n	0.999986	n	CJJ81176_0793	-	NLPA family lipoprotein	-0.437621	0.776166	n	0.999804	n	Cj0772c	-	NLPA family lipoprotein	1.80207	0.895219	n	0.999157	n	HG_152	P				n	n	0	0	0	Not required
HG_1522	CJM1cam_0195	CJM1cam_0195	Putative integral membrane protein	2.2684	0.863849	n	0.999841	n	CJJ81176_0232	-	hypothetical protein CJJ81176_0232	1.71257	0.919647	n	0.998749	n	Cj0201c	-	integral membrane protein	2.68624	0.895219	n	0.99608	n	HG_1522	R				n	n	0	0	0	Not required
HG_1527	CJM1cam_1142	CJM1cam_1142	Hypothetical protein CJM1cam_1142	3.44982	0.863849	n	0.999466	n	CJJ81176_1746	-	hypothetical protein CJJ81176_1746	4.53654	0.920676	n	0.996841	n	Cj1158c	-	hypothetical protein Cj1158c	3.39059	0.895219	n	0.875661	n	HG_1527	S				n	n	0	0	0	Not required
HG_1529	CJM1cam_0224	CJM1cam_0224	Bacteriohemerythrin	2.60947	0.863849	n	0.996981	n	CJJ81176_0266	-	hypothetical protein CJJ81176_0266	0.942595	0.919647	n	0.98813	n	Cj0241c	-	bacteriohemerythrin	3.21796	0.895219	n	0.974674	n	HG_1529	P				n	n	0	0	0	Not required
HG_153	CJM1cam_0440	miaB_1	(Dimethylallyl)adenosine tRNA methylthiotransferase	-9.77216	8.80415e-05	y	1	y	CJJ81176_0483	miaB	(dimethylallyl)adenosine tRNA methylthiotransferase	-7.83036	0.00494609	y	0.999999	y	Cj0458c	miaB	tRNA-2-methylthio-N(6)-dimethylallyladenosine synthase	-9.42216	0.00590349	y	0.999993	y	HG_153	J				y	y	1	1	1	Required in M1cam, 81-176, and 11168
HG_1539	CJM1cam_0646	kdpB	Potassium-transporting ATPase, subunit B KdpB	2.989	0.863849	n	1	n	CJJ81176_0700	-	potassium-transporting ATPase subunit B	3.66603	0.919647	n	1	n	Cj0677	kdpB	potassium-transporting ATPase subunit B	3.00444	0.895219	n	1	n	HG_1539	P				n	n	0	0	0	Not required
HG_154	CJM1cam_1360	gapA	Glyceraldehyde-3-phosphate dehydrogenase, type I	-4.61272	0.0206566	n	0.999999	n	CJJ81176_1402	gapA	glyceraldehyde 3-phosphate dehydrogenase A	-7.96499	0.00495708	y	0.999984	y	Cj1403c	gapA	glyceraldehyde 3-phosphate dehydrogenase	-10.3377	0.00590349	y	0.999892	y	HG_154	G				n	y	0	1	1	Required in 81-176 and 11168, but not in M1cam
HG_1545	CJM1cam_0197	citN	H+/citrate symporter	3.07451	0.863849	n	1	n	CJJ81176_0235	-	citrate transporter, authentic frameshift	2.98622	0.919647	n	1	n	Cj0203	-	citrate transporter	2.89807	0.895219	n	0.999996	n	HG_1545	C				n	n	0	0	0	Not required
HG_155	CJM1cam_0380	glyA	Serine hydroxymethyltransferase GlyA	-10.2193	8.75996e-05	y	1	y	CJJ81176_0425	glyA	serine hydroxymethyltransferase	-8.87348	0.00494609	y	0.999999	y	Cj0402	glyA	serine hydroxymethyltransferase	-10.6129	0.00590349	y	0.999989	y	HG_155	E				y	y	1	1	1	Required in M1cam, 81-176, and 11168
HG_1556	CJM1cam_0013	yagU	Inner membrane protein YagU	4.11129	0.86741	n	0.999489	n	CJJ81176_0041	-	membrane protein, putative, degenerate	2.94033	0.919647	n	0.955404	n	Cj0014c	-	integral membrane protein	3.37702	0.895219	n	0.991777	n	HG_1556	S				n	n	0	0	0	Not required
HG_156	CJM1cam_0867	artQ	Arginine transport system permease protein ArtQ	2.6841	0.863849	n	0.999978	n	CJJ81176_0910	-	His/Glu/Gln/Arg/opine amino acid ABC transporter permease	0.950665	0.919647	n	0.999727	n	Cj0901	-	amino acid ABC transporter permease	1.39671	0.895219	n	0.998891	n	HG_156	E				n	n	0	0	0	Not required
HG_1564	CJM1cam_0040	CJM1cam_0040	Putative integral membrane protein	4.33302	0.871772	n	1	n	CJJ81176_0071	-	putative integral membrane protein	3.86633	0.919647	n	1	n	Cj0033	-	integral membrane protein	2.6415	0.895219	n	1	n	HG_1564	S				n	n	0	0	0	Not required
HG_157	CJM1cam_0597	CJM1cam_0597	Hypothetical protein CJM1cam_0597	-0.0919824	0.812688	n	1	n	CJJ81176_0650	-	hypothetical protein CJJ81176_0650	-0.704859	0.704607	n	1	n	Cj0621	-	hypothetical protein Cj0621	2.97216	0.895219	n	0.999999	n	HG_157	K				n	n	0	0	0	Not required
HG_158	CJM1cam_1449	yedF_2	Selenium metabolism protein	3.44248	0.863849	n	0.999744	n	CJJ81176_1497	-	hypothetical protein CJJ81176_1497	0.0226909	0.880717	n	0.9982	n	Cj1505c	-	two-component response regulator	1.26315	0.895219	n	0.994699	n	HG_158	O				n	n	0	0	0	Not required
HG_159	CJM1cam_0378	fur	Ferric uptake regulation protein Fur	-9.04489	0.000137984	y	0.998933	y	CJJ81176_0423	fur	ferric uptake regulation protein	-7.3193	0.0065812	y	0.994635	y	Cj0400	fur	ferric uptake regulator	-7.91946	0.00776931	y	0.98689	y	HG_159	P				y	y	1	1	1	Required in M1cam, 81-176, and 11168
HG_16	CJM1cam_1278	yokD	SPBc2 prophage-derived aminoglycoside N(3')-acetyltransferase-like protein YokD	3.622	0.863849	n	0.999988	n	CJJ81176_1315	-	hypothetical protein CJJ81176_1315	0.879368	0.919647	n	0.999644	n	Cj1298	-	N-acetyltransferase	4.07534	0.897627	n	0.999285	n	HG_16	V				n	n	0	0	0	Not required
HG_160	CJM1cam_0128	omp85	Outer membrane protein 85	-3.92245	0.0468025	n	1	n	CJJ81176_0164	-	OMP85 family outer membrane protein	-6.38174	0.00824037	y	1	y	Cj0129c	-	outer membrane protein assembly factor	-10.9193	0.00590349	y	1	y	HG_160	M				n	y	0	1	1	Required in 81-176 and 11168, but not in M1cam
HG_161	CJM1cam_0997	asd	Aspartate-semialdehyde dehydrogenase	-7.44752	0.000526789	y	1	y	CJJ81176_1042	asd	aspartate-semialdehyde dehydrogenase	5.77984	0.936649	n	0.999989	n	Cj1023c	asd	aspartate-semialdehyde dehydrogenase	-5.99644	0.0257526	y	0.99992	y	HG_161	E				n	y	1	0	1	Required in M1cam and 11168, not in 81-176
HG_1611	CJM1cam_0831	CJM1cam_0831	Hypothetical protein CJM1cam_0831	1.13119	0.863849	n	0.997956	n	CJJ81176_0875	-	hypothetical protein CJJ81176_0875	3.73333	0.919647	n	0.991187	n	Cj0859c	-	hypothetical protein Cj0859c	1.54523	0.895219	n	0.980215	n	HG_1611	K				n	n	0	0	0	Not required
HG_162	CJM1cam_0897	pycB	Pyruvate/oxaloacetate carboxyltransferase	-5.40955	0.00733244	n	1	n	CJJ81176_0940	-	oxaloacetate decarboxylase, alpha subunit, putative	-4.80428	0.0350279	y	1	y	Cj0933c	pycB	pyruvate carboxylase B subunit	-10.7444	0.00590349	y	1	y	HG_162	C				n	y	0	1	1	Required in 81-176 and 11168, but not in M1cam
HG_1626	CJM1cam_0719	CJM1cam_0719	Putative periplasmic protein	0.910534	0.863849	n	0.99849	n	CJJ81176_0758	-	hypothetical protein CJJ81176_0758	4.77526	0.922588	n	0.999159	n	Cj0735	-	periplasmic protein	1.08769	0.895219	n	0.998618	n	HG_1626	E	Q			n	n	0	0	0	Not required
HG_163	CJM1cam_0129	tyrC	Prephenate dehydrogenase	-0.14478	0.801593	n	0.999994	n	CJJ81176_0165	tyrA	prephenate dehydrogenase	-1.70165	0.450751	n	0.999892	n	Cj0130	tyrA	prephenate dehydrogenase	-5.3476	0.04129	y	0.999485	y	HG_163	E				n	n	0	0	1	Required only in 11168
HG_164	CJM1cam_0473	CJM1cam_0473	Tetratricopeptide repeat protein	1.31244	0.863849	n	1	n	CJJ81176_0518	-	putative lipoprotein	-0.888039	0.662254	n	0.999999	n	Cj0497	-	lipoprotein	0.361786	0.895219	n	0.999992	n	HG_164	R				n	n	0	0	0	Not required
HG_165	CJM1cam_0771	murF	Putative bifunctional UDP-N-acetylmuramoylalanyl-D-glutamate--2, 6-diaminopimelate ligase/UDP-N-acetylmuramoyl-tripeptide:D-alanyl-D-alanine ligase MurF	-10.9016	8.75996e-05	y	1	y	CJJ81176_0816	-	Mur ligase family protein	-2.25307	0.316328	n	1	n	Cj0795c	murF	UDP-N-acetylmuramoyl-tripeptide D-alanyl-D-alanine ligase	-8.92711	0.00590349	y	0.999998	y	HG_165	M				n	y	1	0	1	Required in M1cam and 11168, not in 81-176
HG_166	CJM1cam_0510	oorD	2-oxoglutarate-acceptor oxidoreductase, subunit delta OorD	-1.94347	0.316082	n	0.988932	n	CJJ81176_0560	oorD	2-oxoglutarate-acceptor oxidoreductase subunit OorD	1.79467	0.919647	n	0.967967	n	Cj0535	oorD	2-oxoglutarate-acceptor oxidoreductase subunit OorD	1.29646	0.895219	n	0.942322	n	HG_166	C				n	n	0	0	0	Not required
HG_167	CJM1cam_1226	CJM1cam_1226	Molybdenum cofactor biosynthesis protein A	-9.37595	9.91492e-05	y	0.999998	y	CJJ81176_1259	-	radical SAM domain-containing protein	-8.53806	0.00494609	y	0.999953	y	Cj1244	-	radical SAM domain-containing protein	-9.21014	0.00590349	y	0.999741	y	HG_167	C				y	y	1	1	1	Required in M1cam, 81-176, and 11168
HG_168	CJM1cam_1549	prfA	Protein chain release factor A PrfA	-9.34309	0.000105028	y	1	y	CJJ81176_1599	prfA	peptide chain release factor 1	-8.60429	0.00494609	y	0.999992	y	Cj1612	prfA	peptide chain release factor 1	-9.76328	0.00590349	y	0.999943	y	HG_168	J				y	y	1	1	1	Required in M1cam, 81-176, and 11168
HG_169	CJM1cam_1050	lon	ATP-dependent protease La	0.253234	0.863849	n	1	n	CJJ81176_1091	lon	ATP-dependent protease La	1.21063	0.919647	n	1	n	Cj1073c	lon	ATP-dependent protease La	1.14734	0.895219	n	1	n	HG_169	O				n	n	0	0	0	Not required
HG_17	CJM1cam_1450	mcp4_4	Methyl-accepting chemotaxis protein 4	3.5802	0.863849	n	1	n	CJJ81176_1498	-	methyl-accepting chemotaxis protein	3.59534	0.919647	n	1	n	Cj1506c	-	MCP-type signal transduction protein	2.92128	0.895219	n	1	n	HG_17	N	T			n	n	0	0	0	Not required
HG_170	CJM1cam_0931	purH	Bifunctional phosphoribosylaminoimidazolecarboxamide formyltransferase/IMP cyclohydrolase PurH	0.463299	0.863849	n	1	n	CJJ81176_0976	purH	bifunctional phosphoribosylaminoimidazolecarboxamide formyltransferase/IMP cyclohydrolase	1.85208	0.919647	n	1	n	Cj0953c	purH	bifunctional phosphoribosylaminoimidazolecarboxamide formyltransferase/IMP cyclohydrolase	1.7316	0.895219	n	0.999999	n	HG_170	F				n	n	0	0	0	Not required
HG_171	CJM1cam_0020	rluD_1	Ribosomal large subunit pseudouridine synthase D	0.966849	0.863849	n	0.999995	n	CJJ81176_0049	-	RNA pseudouridine synthase family protein	0.726414	0.919647	n	0.999953	n	Cj0022c	-	pseudouridine synthase	1.00452	0.895219	n	0.999741	n	HG_171	J				n	n	0	0	0	Not required
HG_172	CJM1cam_0809	CJM1cam_0809	Hypothetical protein CJM1cam_0809	-9.40349	9.37787e-05	y	0.999999	y	CJJ81176_0854	-	hypothetical protein CJJ81176_0854	-7.06798	0.00672937	y	0.999969	y	Cj0837c	-	hypothetical protein Cj0837c	-8.22671	0.00637693	y	0.999819	y	HG_172	L				y	y	1	1	1	Required in M1cam, 81-176, and 11168
HG_173	CJM1cam_0070	sppA	Signal peptide peptidase SppA, 36K type	3.5118	0.863849	n	0.999998	n	CJJ81176_0106	sppA	signal peptide peptidase SppA, 36K type	4.31325	0.920184	n	0.99995	n	Cj0068	pspA	protease	0.854171	0.895219	n	0.999726	n	HG_173	O	U			n	n	0	0	0	Not required
HG_174	CJM1cam_0201	infC	Translation initiation factor IF-3	-9.17083	0.00016723	y	0.999443	y	CJJ81176_0239	infC	translation initiation factor IF-3	-7.29617	0.00761854	y	0.996734	y	Cj0207	infC	translation initiation factor IF-3	-9.02034	0.00668053	y	0.991313	y	HG_174	J				y	y	1	1	1	Required in M1cam, 81-176, and 11168
HG_175	CJM1cam_0554	queA	S-adenosylmethionine:tRNA-ribosyltransferase-isom erase QueA	3.01388	0.863849	n	1	n	CJJ81176_0605	queA	S-adenosylmethionine:tRNA ribosyltransferase-isomerase	0.360629	0.919647	n	0.999988	n	Cj0577c	queA	S-adenosylmethionine--tRNA ribosyltransferase-isomerase	0.98844	0.895219	n	0.999918	n	HG_175	J				n	n	0	0	0	Not required
HG_176	CJM1cam_0605	CJM1cam_0605	DNA polymerase III	-10.0545	8.75996e-05	y	0.999999	y	CJJ81176_0658	-	DNA polymerase III subunit delta	-7.84016	0.00495708	y	0.999977	y	Cj0630c	-	DNA polymerase III subunit delta	-8.84381	0.00601435	y	0.999854	y	HG_176	L				y	y	1	1	1	Required in M1cam, 81-176, and 11168
HG_177	CJM1cam_0255	bcp	Putative peroxiredoxin Bcp	1.89607	0.863849	n	0.998616	n	CJJ81176_0298	-	anti-oxidant AhpCTSA family protein	0.791171	0.919647	n	0.993457	n	Cj0271	-	bacterioferritin comigratory protein	-7.30649	0.0112267	y	0.984544	y	HG_177	O				n	n	0	0	1	Required only in 11168
HG_178	CJM1cam_1587	tkt	Transketolase	-10.6319	8.75996e-05	y	1	y	CJJ81176_1636	tkt	transketolase	-8.67644	0.00494609	y	1	y	Cj1645	tkt	transketolase	-9.76712	0.00590349	y	1	y	HG_178	G				y	y	1	1	1	Required in M1cam, 81-176, and 11168
HG_179	CJM1cam_0598	hypF	Carbamoyltransferase HypF	1.52809	0.863849	n	1	n	CJJ81176_0651	hypF	[NiFe] hydrogenase maturation protein HypF [Campylobacter jejuni subsp. jejuni 81-176]	0.628759	0.919647	n	1	n	Cj0622	hypF	carbamoyltransferase	1.13975	0.895219	n	1	n	HG_179	O				n	n	0	0	0	Not required
HG_18	CJM1cam_0899	CJM1cam_0899	Na+-dependent transporters of the SNF family protein	-1.33179	0.473692	n	1	n	CJJ81176_0942	-	sodium transporter, putative	5.46947	0.932458	n	1	n	Cj0935c	-	sodium:amino-acid symporter family protein	0.62317	0.895219	n	0.999995	n	HG_18	R				n	n	0	0	0	Not required
HG_180	CJM1cam_0185	def	Peptide deformylase	-9.13241	0.000136556	y	0.99951	y	CJJ81176_0222	def	peptide deformylase	-7.62267	0.0065812	y	0.997043	y	Cj0191c	def	peptide deformylase	-9.27188	0.00614306	y	0.992	y	HG_180	J				y	y	1	1	1	Required in M1cam, 81-176, and 11168
HG_181	CJM1cam_1656	rplD	50S ribosomal protein L4	-9.30008	0.000120134	y	0.999861	y	CJJ81176_1703	rplD	50S ribosomal protein L4	-4.78257	0.0357938	y	0.998868	y	Cj1706c	rplD	50S ribosomal protein L4	-9.16892	0.00590349	y	0.99639	y	HG_181	J				y	y	1	1	1	Required in M1cam, 81-176, and 11168
HG_182	CJM1cam_0106	atpD	F0F1-type ATP synthase, beta subunit AtpD	-1.91109	0.319379	n	1	n	CJJ81176_0142	atpD	F0F1 ATP synthase subunit beta	-7.88047	0.00494609	y	1	y	Cj0107	atpD	ATP synthase subunit beta	-8.27694	0.00648438	y	0.999997	y	HG_182	C				n	y	0	1	1	Required in 81-176 and 11168, but not in M1cam
HG_183	CJM1cam_1163	tsf	Elongation factor Ts	-10.1037	8.75996e-05	y	1	y	CJJ81176_1196	tsf	elongation factor Ts	-8.53806	0.00494609	y	0.999993	y	Cj1181c	tsf	elongation factor Ts	-9.69617	0.00590349	y	0.999946	y	HG_183	J				y	y	1	1	1	Required in M1cam, 81-176, and 11168
HG_184	CJM1cam_1422	ppaX	Pyrophosphatase PpaX	2.43817	0.863849	n	0.999906	n	CJJ81176_1470	-	HAD-superfamily hydrolase, subfamily IA, variant 1 family protein	0.576284	0.919647	n	0.999159	n	Cj1477c	-	hydrolase	0.948772	0.895219	n	0.99718	n	HG_184	R				n	n	0	0	0	Not required
HG_185	CJM1cam_1253	spoT	Guanosine-3',5'-bis(diphosphate) 3'-pyrophosphohydrolase	-3.93459	0.0460606	n	1	n	CJJ81176_1288	-	RelA/SpoT family protein	-3.63312	0.103475	n	1	n	Cj1272c	spoT	guanosine-3\',5\'-bis(diphosphate) 3\'-pyrophosphohydrolase	-0.531434	0.777149	n	1	n	HG_185	T	K			n	n	0	0	0	Not required
HG_186	CJM1cam_0900	atpE	F0F1-type ATP synthase, subunit a AtpE	-8.33821	0.000236671	y	0.992504	y	CJJ81176_0943	atpE	F0F1 ATP synthase subunit C	1.90545	0.919647	n	0.976218	n	Cj0936	atpE	ATP synthase subunit C	-8.77098	0.0075236	y	0.954941	y	HG_186	C				n	y	1	0	1	Required in M1cam and 11168, not in 81-176
HG_187	CJM1cam_0824	CJM1cam_0824	Integral membrane protein	-8.22037	0.000274061	y	0.991465	y	CJJ81176_0868	-	hypothetical protein CJJ81176_0868	-5.92842	0.0177642	y	0.907649	n	Cj0852c	-	integral membrane protein	-8.05108	0.00825958	y	0.951076	y	HG_187	G	E	P	R	y	y	1	0	1	Required in M1cam, 81-176, and 11168	Poisson law cut-off not passed in 81-176
HG_188	CJM1cam_0429	nudK	GDP-mannose pyrophosphatase nudK	2.16902	0.863849	n	0.999794	n	CJJ81176_0472	-	NUDIX domain-containing protein	3.50422	0.919647	n	0.998619	n	Cj0447	-	NUDIX hydrolase family protein	3.12476	0.895219	n	0.995744	n	HG_188	L	R			n	n	0	0	0	Not required
HG_189	CJM1cam_0332	gppA	Guanosine-5'-triphosphate,3'-diphosphate pyrophosphatase	-10.4148	8.75996e-05	y	1	y	CJJ81176_0377	-	Ppx/GppA family phosphatase	-7.96172	0.00494609	y	1	y	Cj0353c	-	phosphatase	-10.5133	0.00590349	y	0.999998	y	HG_189	F	P			y	y	1	1	1	Required in M1cam, 81-176, and 11168
HG_19	CJM1cam_0391	hcpC	Putative beta-lactamase HcpC precursor	2.23704	0.863849	n	0.999962	n	CJJ81176_0437	-	hypothetical protein CJJ81176_0437	1.23392	0.919647	n	0.99958	n	Cj0413	-	periplasmic protein	4.74864	0.908283	n	0.998415	n	HG_19	R				n	n	0	0	0	Not required
HG_190	CJM1cam_1020	thiG	Thiazole synthase ThiG	-9.68429	9.37787e-05	y	0.999987	y	CJJ81176_1066	thiG	thiazole synthase	-8.44817	0.00494609	y	0.99981	y	Cj1045c	thiG	thiazole synthase	-8.53717	0.00627219	y	0.99918	y	HG_190	H				y	y	1	1	1	Required in M1cam, 81-176, and 11168
HG_191	CJM1cam_0559	lysC	Aspartokinase 2	-9.8855	8.80415e-05	y	1	y	CJJ81176_0610	-	aspartate kinase	-8.99837	0.00494609	y	0.999998	y	Cj0582	lysC	aspartatokinase	-8.63198	0.00601435	y	0.999983	y	HG_191	E				y	y	1	1	1	Required in M1cam, 81-176, and 11168
HG_192	CJM1cam_0137	rimP	Ribosome maturation factor RimP	1.08367	0.863849	n	0.997771	n	CJJ81176_0173	-	hypothetical protein CJJ81176_0173	-6.41339	0.0123914	y	0.990584	y	Cj0138	-	hypothetical protein Cj0138	1.01768	0.895219	n	0.979099	n	HG_192	S				n	n	0	1	0	Required only in 81-176
HG_193	CJM1cam_0846	CJM1cam_0846	Putative phosphohydrolase (DHH superfamily)	-10.2568	8.75996e-05	y	1	y	CJJ81176_0889	-	hypothetical protein CJJ81176_0889	-7.50718	0.00535834	y	0.99999	y	Cj0881c	-	hypothetical protein Cj0881c	-8.88633	0.00590349	y	0.999931	y	HG_193	R				y	y	1	1	1	Required in M1cam, 81-176, and 11168
HG_194	CJM1cam_0894	engD	GTP-dependent nucleic acid-binding protein EngD	2.61358	0.863849	n	1	n	CJJ81176_0937	-	GTP-dependent nucleic acid-binding protein EngD	0.353436	0.919647	n	0.999995	n	Cj0930	-	ribosome-binding ATPase	0.788432	0.895219	n	0.999959	n	HG_194	J				n	n	0	0	0	Not required
HG_195	CJM1cam_0078	cdtB	Cytolethal distending toxin, subunit B CdtB	2.10189	0.863849	n	0.99999	n	CJJ81176_0115	cdtB	cytolethal distending toxin, subunit B	3.85942	0.919647	n	0.99985	n	Cj0078c	cdtB	cytolethal distending toxin B	2.19253	0.895219	n	0.999323	n	HG_195	E				n	n	0	0	0	Not required
HG_196	CJM1cam_1095	prmA	Ribosomal protein L11 methyltransferase	2.18077	0.863849	n	0.999995	n	CJJ81176_1135	prmA	ribosomal protein L11 methyltransferase	-0.710662	0.704607	n	0.999911	n	Cj1117c	prmA	50S ribosomal protein L11 methyltransferase	1.04109	0.895219	n	0.999564	n	HG_196	J				n	n	0	0	0	Not required
HG_197	CJM1cam_0308	fabH	3-oxoacyl-(acyl-carrier-protein) synthase FabH	-9.70743	8.88548e-05	y	0.999999	y	CJJ81176_0350	fabH	3-oxoacyl-(acyl carrier protein) synthase III	-8.22278	0.00494609	y	0.999979	y	Cj0328c	fabH	3-oxoacyl-ACP synthase	-10.3285	0.00590349	y	0.999866	y	HG_197	I				y	y	1	1	1	Required in M1cam, 81-176, and 11168
HG_198	CJM1cam_0517	hemA	Glutamyl-tRNA reductase HemA	-10.835	8.75996e-05	y	1	y	CJJ81176_0567	hemA	glutamyl-tRNA reductase	-8.11697	0.00494609	y	0.999999	y	Cj0542	hemA	glutamyl-tRNA reductase	-10.7504	0.00590349	y	0.999993	y	HG_198	H				y	y	1	1	1	Required in M1cam, 81-176, and 11168
HG_199	CJM1cam_1534	rplQ	50S ribosomal protein L17	-9.07919	0.000183039	y	0.993964	y	CJJ81176_1583	rplQ	50S ribosomal protein L17	-7.20153	0.00823835	y	0.979844	y	Cj1596	rplQ	50S ribosomal protein L17	-8.87595	0.00709951	y	0.960717	y	HG_199	J				y	y	1	1	1	Required in M1cam, 81-176, and 11168
HG_20	CJM1cam_0469	fusA	Elongation factor G	-10.8392	8.75996e-05	y	1	y	CJJ81176_0513	fusA	elongation factor G	-9.42218	0.00494609	y	1	y	Cj0493	fusA	elongation factor G	-10.1435	0.00590349	y	1	y	HG_20	J				y	y	1	1	1	Required in M1cam, 81-176, and 11168
HG_200	CJM1cam_0270	greA	Transcription elongation factor GreA	-8.92982	0.000210645	y	0.999102	y	CJJ81176_0313	greA	transcription elongation factor GreA	-6.65705	0.0104581	y	0.995301	y	Cj0287c	greA	transcription elongation factor GreA	-8.27786	0.0072756	y	0.988253	y	HG_200	K				y	y	1	1	1	Required in M1cam, 81-176, and 11168
HG_201	CJM1cam_1104	pglB	Putative oligosaccharide transferase PglB	-2.88631	0.140859	n	1	n	CJJ81176_1143	pglB	general glycosylation pathway protein	-0.688341	0.70824	n	1	n	Cj1126c	pglB	undecaprenyl-diphosphooligosaccharide--protein glycotransferase	-2.57259	0.293014	n	1	n	HG_201	R				n	n	0	0	0	Not required
HG_202	CJM1cam_0327	trpB	Tryptophan synthase, subunit beta	2.61461	0.863849	n	1	n	CJJ81176_0372	trpB	tryptophan synthase subunit beta	1.81079	0.919647	n	0.999998	n	Cj0348	trpB	tryptophan synthase subunit beta	2.58918	0.895219	n	0.999979	n	HG_202	E				n	n	0	0	0	Not required
HG_203	CJM1cam_0863	pheS	Phenylalanyl-tRNA synthetase, alpha subunit PheS	-9.19853	0.000101905	y	0.999999	y	CJJ81176_0906	pheS	phenylalanyl-tRNA synthetase subunit alpha	-2.33013	0.300659	n	0.999983	n	Cj0897c	pheS	phenylalanine--tRNA ligase subunit alpha	-9.12622	0.00590349	y	0.999886	y	HG_203	J				n	y	1	0	1	Required in M1cam and 11168, not in 81-176
HG_204	CJM1cam_0994	CJM1cam_0994	Putative bifunctional cbb3-type cytochrome c oxidase subunit II/cytochrome c	3.21998	0.863849	n	0.998125	n	CJJ81176_1039	-	cytochrome c family protein	1.02907	0.919647	n	0.991752	n	Cj1020c	-	cytochrome C	3.30627	0.895219	n	0.981272	n	HG_204	C				n	n	0	0	0	Not required
HG_205	CJM1cam_0101	atpF_2	F0F1-type ATP synthase, subunit b	-8.97334	0.000176916	y	0.997865	y	CJJ81176_0137	-	F0F1 ATP synthase subunit B\'	-7.56682	0.00672937	y	0.990891	y	Cj0102	atpF'	ATP synthase subunit B\'	-8.66457	0.00614306	y	0.979665	y	HG_205	C				y	y	1	1	1	Required in M1cam, 81-176, and 11168
HG_206	CJM1cam_0297	hisC	Histidinol-phosphate aminotransferase HisC	0.789076	0.863849	n	1	n	CJJ81176_0339	hisC	histidinol-phosphate aminotransferase	-1.43281	0.520386	n	0.999994	n	Cj0317	hisC	histidinol-phosphate aminotransferase	0.825055	0.895219	n	0.999955	n	HG_206	E				n	n	0	0	0	Not required
HG_207	CJM1cam_0526	efp	Elongation factor P	-9.15592	0.000123763	y	0.999733	y	CJJ81176_0576	efp	elongation factor P	-4.595	0.0431172	n	0.99814	n	Cj0551	efp	elongation factor P	-3.68894	0.141522	n	0.994551	n	HG_207	J				n	n	1	0	0	Required only in M1cam
HG_208	CJM1cam_1503	nuoM	NADH-quinone oxidoreductase, subunit M	-1.27768	0.486057	n	1	n	CJJ81176_1552	nuoM	NADH-quinone oxidoreductase, M subunit	-1.03335	0.625271	n	1	n	Cj1567c	nuoM	NADH-quinone oxidoreductase I subunit M	-3.83787	0.12604	n	0.999999	n	HG_208	C				n	n	0	0	0	Not required
HG_209	CJM1cam_0640	CJM1cam_0640	Hypothetical protein CJM1cam_0640	-8.82088	0.000236671	y	0.997232	y	CJJ81176_0694	-	hypothetical protein CJJ81176_0694	-6.99132	0.00969386	y	0.98889	y	Cj0668	-	ATP/GTP-binding protein	-8.65777	0.00797976	y	0.976026	y	HG_209	R				y	y	1	1	1	Required in M1cam, 81-176, and 11168
HG_21	CJM1cam_0428	CJM1cam_0428	Colicin I receptor precursor	2.56283	0.863849	n	1	n	CJJ81176_0471	-	TonB-dependent receptor, putative, degenerate	3.21209	0.919647	n	1	n	Cj0755	cfrA	ferric enterobactin uptake receptor	2.88119	0.895219	n	1	n	HG_21	P				n	n	0	0	0	Not required
HG_210	CJM1cam_0553	lpxD	UDP-3-O-acylglucosamine N-acyltransferase LpxD	-10.6642	8.75996e-05	y	0.999999	y	CJJ81176_0604	lpxD	UDP-3-O	-7.69995	0.00523395	y	0.999976	y	Cj0576	lpxD	UDP-3-O-acylglucosamine N-acyltransferase	-9.2152	0.00590349	y	0.999854	y	HG_210	M				y	y	1	1	1	Required in M1cam, 81-176, and 11168
HG_211	CJM1cam_0799	lptF	lipopolysaccharide ABC transporter permease LptF	-10.703	8.75996e-05	y	1	y	CJJ81176_0843	-	hypothetical protein CJJ81176_0843	-8.15081	0.00494609	y	0.999988	y	Cj0826	-	integral membrane protein	-10.628	0.00590349	y	0.999916	y	HG_211	R				y	y	1	1	1	Required in M1cam, 81-176, and 11168
HG_212	CJM1cam_1510	CJM1cam_1510	Hypothetical protein CJM1cam_1510	-4.10096	0.0383678	n	0.999955	n	CJJ81176_1559	-	hypothetical protein CJJ81176_1559	-2.90934	0.197257	n	0.999521	n	Cj1574c	-	hypothetical protein Cj1574c	-8.9471	0.00601435	y	0.998231	y	HG_212	S				n	n	0	0	1	Required only in 11168
HG_213	CJM1cam_0498	CJM1cam_0498	Hypothetical protein CJM1cam_0498	2.16204	0.863849	n	0.998125	n	CJJ81176_0548	-	hypothetical protein CJJ81176_0548	-7.12405	0.00694707	y	0.991752	y	Cj0520	-	membrane protein	1.67589	0.895219	n	0.981272	n	HG_213	E				n	n	0	1	0	Required only in 81-176
HG_214	CJM1cam_0490	purC	Phosphoribosylaminoimidazolesuccinocarboxamide (SAICAR) synthase PurC	-9.67743	9.37787e-05	y	0.999965	y	CJJ81176_0540	purC	phosphoribosylaminoimidazole-succinocarboxamide synthase	-7.25232	0.00586649	y	0.999607	y	Cj0512	purC	phosphoribosylaminoimidazolesuccinocarboxamide synthase	-8.14413	0.00713978	y	0.9985	y	HG_214	F				y	y	1	1	1	Required in M1cam, 81-176, and 11168
HG_215	CJM1cam_0584	macB	Macrolide export ATP-binding/permease protein MacB	3.23898	0.863849	n	1	n	CJJ81176_0636	-	macrolide-specific efflux protein macB	4.19648	0.919647	n	1	n	Cj0607	-	macrolide export ATP-binding protein/permease	3.23069	0.895219	n	1	n	HG_215	V				n	n	0	0	0	Not required
HG_216	CJM1cam_0780	msbA	Lipid A export ATP-binding/permease protein MsbA	-9.90445	8.75996e-05	y	1	y	CJJ81176_0824	-	ABC transporter, ATP-binding protein/permease MsbA, putative	-2.12038	0.343613	n	1	n	Cj0803	msbA	lipid ABC transporter ATP-binding protein/permease	-7.9747	0.00685019	y	1	y	HG_216	V				n	y	1	0	1	Required in M1cam and 11168, not in 81-176
HG_217	CJM1cam_0966	CJM1cam_0966	4-hydroxy-3-methylbut-2-en-1-yl diphosphate synthase	-8.90334	0.000218427	y	0.999177	y	CJJ81176_1011	-	hypothetical protein CJJ81176_1011	-7.01933	0.00950224	y	0.995602	y	Cj0993c	-	hypothetical protein Cj0993c	-8.85042	0.00717756	y	0.98888	y	HG_217	E				y	y	1	1	1	Required in M1cam, 81-176, and 11168
HG_218	CJM1cam_1651	rpsC	30S ribosomal protein S3	-9.68762	0.000105178	y	0.99996	y	CJJ81176_1698	rpsC	30S ribosomal protein S3	-7.81074	0.00586649	y	0.999566	y	Cj1701c	rpsC	30S ribosomal protein S3	-9.56662	0.00590349	y	0.998371	y	HG_218	J				y	y	1	1	1	Required in M1cam, 81-176, and 11168
HG_219	CJM1cam_0790	kdsB	3-deoxy-manno-octulosonate cytidylyltransferase KdsB	-9.60805	0.000101905	y	0.999969	y	CJJ81176_0834	kdsB	3-deoxy-manno-octulosonate cytidylyltransferase	-8.20153	0.00495708	y	0.999644	y	Cj0813	kdsB	3-deoxy-manno-octulosonate cytidylyltransferase	-7.99623	0.00699091	y	0.998618	y	HG_219	M				y	y	1	1	1	Required in M1cam, 81-176, and 11168
HG_22	CJM1cam_1204	dccR	Two-component system, regulator subunit	1.17291	0.863849	n	0.999933	n	CJJ81176_1236	-	DNA-binding response regulator	0.747123	0.919647	n	0.999355	n	Cj1223c	dccR	two-component regulator	2.37096	0.895219	n	0.997736	n	HG_22	T	K			n	n	0	0	0	Not required
HG_220	CJM1cam_0686	glyQ	Glycyl-tRNA synthetase, alpha subunit GlyQ	-9.48465	9.16615e-05	y	0.999996	y	CJJ81176_0727	glyQ	glycyl-tRNA synthetase subunit alpha	-7.85485	0.00495708	y	0.999927	y	Cj0704	glyQ	glycine--tRNA ligase alpha subunit	-9.70595	0.00590349	y	0.99963	y	HG_220	J				y	y	1	1	1	Required in M1cam, 81-176, and 11168
HG_221	CJM1cam_1109	galE_1	UDP-glucose 4-epimerase	0.907928	0.863849	n	0.999999	n	CJJ81176_1148	galE	UDP-glucose 4-epimerase	0.442557	0.919647	n	0.999981	n	Cj1131c	gne	UDP-GlcNAc/Glc 4-epimerase	-8.14128	0.00685019	y	0.99988	y	HG_221	M				n	n	0	0	1	Required only in 11168
HG_222	CJM1cam_0312	ndk	Nucleoside diphosphate kinase	-8.98135	0.000202613	y	0.997462	y	CJJ81176_0354	ndk	nucleoside diphosphate kinase	-7.15178	0.00850399	y	0.989601	y	Cj0332c	ndk	nucleoside diphosphate kinase	-8.9738	0.00685019	y	0.977306	y	HG_222	F				y	y	1	1	1	Required in M1cam, 81-176, and 11168
HG_223	CJM1cam_1652	rplV	50S ribosomal protein L22	-9.17083	0.00016723	y	0.998354	y	CJJ81176_1699	rplV	50S ribosomal protein L22	-6.23918	0.0135135	y	0.992531	y	Cj1702c	rplV	50S ribosomal protein L22	-8.47378	0.00668053	y	0.979665	y	HG_223	J				y	y	1	1	1	Required in M1cam, 81-176, and 11168
HG_224	CJM1cam_0567	cmoA	tRNA (cmo5U34)-methyltransferase	0.442244	0.863849	n	0.999964	n	CJJ81176_0618	-	methyltransferase, putative	0.113859	0.899653	n	0.999594	n	Cj0590	-	tRNA (cmo5U34)-methyltransferase	-4.36187	0.0858805	n	0.9985	n	HG_224	Q	R			n	n	0	0	0	Not required
HG_225	CJM1cam_0893	pepA	Cytosol aminopeptidase PepA	1.87757	0.863849	n	1	n	CJJ81176_0936	-	leucyl aminopeptidase	-0.33599	0.797578	n	1	n	Cj0929	pepA	cytosol aminopeptidase	-0.173527	0.856518	n	0.999998	n	HG_225	E				n	n	0	0	0	Not required
HG_226	CJM1cam_1185	atpB	F0F1-type ATP synthase, subunit a AtpB	-10.1929	8.80415e-05	y	0.999946	y	CJJ81176_1219	atpB	F0F1 ATP synthase subunit A	1.65358	0.919647	n	0.999453	n	Cj1204c	atpB	ATP synthase subunit A	-9.11703	0.00590349	y	0.998026	y	HG_226	C				n	y	1	0	1	Required in M1cam and 11168, not in 81-176
HG_227	CJM1cam_0386	frdC	Fumarate reductase, cytochrome b subunit	0.937871	0.863849	n	0.999988	n	CJJ81176_0432	frdC	fumarate reductase cytochrome b-556 subunit	-5.17577	0.0249971	y	0.999823	y	Cj0408	frdC	fumarate reductase cytochrome B subunit	-1.61685	0.488311	n	0.999223	n	HG_227	C				n	n	0	1	0	Required only in 81-176
HG_228	CJM1cam_0362	kdsA	2-dehydro-3-deoxyphosphooctonate aldolase KdsA	-9.44222	0.000101558	y	0.999992	y	CJJ81176_0407	kdsA	2-dehydro-3-deoxyphosphooctonate aldolase	-8.21371	0.00495708	y	0.999877	y	Cj0384c	kdsA	2-dehydro-3-deoxyphosphooctonate aldolase	-9.35916	0.00590349	y	0.999426	y	HG_228	M				y	y	1	1	1	Required in M1cam, 81-176, and 11168
HG_229	CJM1cam_1339	selA	L-seryl-tRNA(Sec) selenium transferase SelA	2.93931	0.863849	n	1	n	CJJ81176_1380	selA	selenocysteine synthase	1.69118	0.919647	n	1	n	Cj1378	selA	L-seryl-tRNA(Sec) selenium transferase	1.0429	0.895219	n	0.999994	n	HG_229	E				n	n	0	0	0	Not required
HG_23	CJM1cam_1300	CJM1cam_1300	Transformation system protein	1.1192	0.863849	n	0.999418	n	CJJ81176_1342	ctsG	transformation system protein	2.07259	0.919647	n	0.996625	n	Cj1343c	-	periplasmic protein	4.2875	0.898746	n	0.991072	n	HG_23	N	U			n	n	0	0	0	Not required
HG_230	CJM1cam_0976	aarA	Rhomboid protease AarA	4.11291	0.86741	n	0.999443	n	CJJ81176_1021	-	rhomboid family protein	3.24126	0.919647	n	0.996734	n	Cj1003c	-	integral membrane protein	2.80617	0.895219	n	0.991313	n	HG_230	R				n	n	0	0	0	Not required
HG_231	CJM1cam_1618	eno	Enolase	-10.4522	8.75996e-05	y	1	y	CJJ81176_1668	eno	phosphopyruvate hydratase	-8.68521	0.00494609	y	0.999999	y	Cj1672c	eno	enolase	-9.10231	0.00590349	y	0.999989	y	HG_231	G				y	y	1	1	1	Required in M1cam, 81-176, and 11168
HG_232	CJM1cam_1477	galU	UTP-glucose-1-phosphate uridylyltransferase GalU	-0.235726	0.777412	n	0.999993	n	CJJ81176_1521	galU	UTP-glucose-1-phosphate uridylyltransferase	0.619494	0.919647	n	0.999888	n	Cj1536c	galU	UTP-glucose-1-phosphate uridylyltransferase	-8.91058	0.00601435	y	0.999471	y	HG_232	M				n	n	0	0	1	Required only in 11168
HG_233	CJM1cam_1101	pglD	UDP-3-O-[3-hydroxymyristoyl] glucosamine N-acyltransferase PglD	0.17909	0.863849	n	0.999803	n	CJJ81176_1140	pglD	general glycosylation pathway protein	-6.31553	0.0104531	y	0.998829	y	Cj1123c	pglD	UDP-N-acetylbacillosamine N-acetyltransferase	-9.62802	0.00590349	y	0.995378	y	HG_233	R				n	y	0	1	1	Required in 81-176 and 11168, but not in M1cam
HG_234	CJM1cam_0372	coaX	Type III pantothenate kinase	-9.5583	0.000105178	y	0.999888	y	CJJ81176_0417	-	pantothenate kinase	-8.17687	0.00495829	y	0.99904	y	Cj0394c	-	pantothenate kinase	-9.87595	0.00590349	y	0.996853	y	HG_234	K				y	y	1	1	1	Required in M1cam, 81-176, and 11168
HG_235	CJM1cam_1442	purA	Adenylosuccinate synthase PurA	-5.85166	0.00410748	n	1	n	CJJ81176_1490	purA	adenylosuccinate synthetase	1.58701	0.919647	n	0.999999	n	Cj1498c	purA	adenylosuccinate synthetase	-0.101399	0.869519	n	0.999989	n	HG_235	F				n	n	0	0	0	Not required
HG_236	CJM1cam_0269	CJM1cam_0269	Putative UDP-2,3-diacylglucosamine hydrolase	-10.0553	8.90248e-05	y	0.999897	y	CJJ81176_0312	-	hypothetical protein CJJ81176_0312	-6.28206	0.0107285	y	0.999102	y	Cj0286c	-	hypothetical protein Cj0286c	-4.67232	0.0687909	n	0.996487	n	HG_236	S				n	y	1	1	0	Required in M1cam and 81-176, not in 11168
HG_237	CJM1cam_0159	rsmE	Ribosomal RNA small subunit methyltransferase E	2.26871	0.863849	n	1	n	CJJ81176_0192	-	16S ribosomal RNA methyltransferase RsmE	3.11551	0.919647	n	0.999287	n	Cj0156c	-	rRNA small subunit methyltransferase E	1.05662	0.895219	n	0.997541	n	HG_237	S				n	n	0	0	0	Not required
HG_238	CJM1cam_0613	ppa	Inorganic pyrophosphatase	-9.35791	0.000139913	y	0.999443	y	CJJ81176_0666	ppa	inorganic pyrophosphatase	-7.48882	0.00675962	y	0.996734	y	Cj0638c	ppa	inorganic pyrophosphatase	-9.32846	0.00609815	y	0.991313	y	HG_238	C				y	y	1	1	1	Required in M1cam, 81-176, and 11168
HG_239	CJM1cam_0733	dnaK	Chaperone protein DnaK	-4.1898	0.0342289	n	1	n	CJJ81176_0775	dnaK	molecular chaperone DnaK	-6.97761	0.0065812	y	1	y	Cj0759	dnaK	chaperone DnaK	-5.09277	0.0495426	y	1	y	HG_239	O				n	y	0	1	1	Required in 81-176 and 11168, but not in M1cam
HG_24	CJM1cam_0836	xerD	Tyrosine recombinase XerD	-1.12046	0.535162	n	1	n	CJJ81176_0879	-	phage integrase family site specific recombinase	-4.3917	0.0517568	n	0.999992	n	Cj0863c	xerD	DNA recombinase	-3.08102	0.21327	n	0.999941	n	HG_24	L				n	n	0	0	0	Not required
HG_240	CJM1cam_0126	accD	Acetyl-coenzyme A carboxylase carboxyl transferase, subunit beta	-9.91791	8.80415e-05	y	0.999995	y	CJJ81176_0162	accD	acetyl-CoA carboxylase subunit beta	-7.71883	0.00536272	y	0.999908	y	Cj0127c	accD	acetyl-CoA carboxylase carboxyl transferase subunit beta	-8.99441	0.00601435	y	0.999551	y	HG_240	I				y	y	1	1	1	Required in M1cam, 81-176, and 11168
HG_241	CJM1cam_1067	CJM1cam_1067	Lipoprotein	-9.74837	0.000101905	y	0.999392	y	CJJ81176_1108	-	putative lipoprotein	-7.42742	0.00694707	y	0.977741	y	Cj1090c	-	lipoprotein	-9.21074	0.00590349	y	0.990823	y	HG_241	E				y	y	1	1	1	Required in M1cam, 81-176, and 11168
HG_242	CJM1cam_1662	CJM1cam_1662	Purine nucleoside phosphorylase PunB	-8.71523	0.0001973	y	0.99957	y	CJJ81176_0006	-	hypothetical protein CJJ81176_0006	-7.22578	0.00809052	y	0.997323	y	Cj1712	-	hypothetical protein Cj1712	-8.47378	0.00668053	y	0.992632	y	HG_242	F				y	y	1	1	1	Required in M1cam, 81-176, and 11168
HG_243	CJM1cam_1438	carA	Carbamoyl-phosphate synthase small chain	-2.63178	0.179781	n	1	n	CJJ81176_1486	carA	carbamoyl phosphate synthase small subunit	-1.824	0.416068	n	0.999996	n	Cj1494c	carA	carbamoyl phosphate synthase small subunit	-5.30193	0.0417569	y	0.999964	y	HG_243	E	F			n	n	0	0	1	Required only in 11168
HG_244	CJM1cam_0889	rpiB	Ribose-5-phosphate isomerase B	-3.66618	0.0648747	n	0.998205	n	CJJ81176_0932	rpiB	ribose 5-phosphate isomerase B	-7.22578	0.00809052	y	0.99202	y	Cj0925	rpiB	ribose 5-phosphate isomerase	-7.88336	0.00930043	y	0.981778	y	HG_244	G				n	y	0	1	1	Required in 81-176 and 11168, but not in M1cam
HG_245	CJM1cam_0800	truA	tRNA pseudouridine synthase A	2.83595	0.863849	n	0.999971	n	CJJ81176_0844	truA	tRNA pseudouridine synthase A	4.64238	0.922014	n	0.999667	n	Cj0827	truA	tRNA pseudouridine synthase A	0.233432	0.895219	n	0.998692	n	HG_245	J				n	n	0	0	0	Not required
HG_246	CJM1cam_0784	fabL	Enoyl-[acyl-carrier-protein] reductase (NADPH) FabL	1.49325	0.863849	n	0.999987	n	CJJ81176_0828	-	7-alpha-hydroxysteroid dehydrogenase	-8.34126	0.00495708	y	0.999817	y	Cj0807	-	oxidoreductase	-10.0875	0.00590349	y	0.999202	y	HG_246	I	Q	R		n	y	0	1	1	Required in 81-176 and 11168, but not in M1cam
HG_247	CJM1cam_1191	yohD_2	Inner membrane protein	1.87411	0.863849	n	0.999683	n	CJJ81176_1224	-	DedA family protein	2.52106	0.919647	n	0.997876	n	Cj1210	-	integral membrane protein	3.40549	0.895219	n	0.993919	n	HG_247	S				n	n	0	0	0	Not required
HG_248	CJM1cam_0921	secA	Preprotein translocase subunit SecA	-11.1205	8.75996e-05	y	1	y	CJJ81176_0966	secA	preprotein translocase subunit SecA	-8.10676	0.00494609	y	1	y	Cj0942c	secA	protein translocase subunit SecA	-11.7084	0.00590349	y	1	y	HG_248	U				y	y	1	1	1	Required in M1cam, 81-176, and 11168
HG_249	CJM1cam_1167	petB	Ubiquinol-cytochrome C reductase cytochrome B subunit PetB	-1.93011	0.316247	n	1	n	CJJ81176_1200	petB	ubiquinol--cytochrome c reductase, cytochrome b subunit	0.0723565	0.891919	n	0.999999	n	Cj1185c	petB	ubiquinol-cytochrome C reductase cytochrome B subunit	-0.408982	0.805539	n	0.999989	n	HG_249	C				n	n	0	0	0	Not required
HG_25	CJM1cam_1291	maf3	Motility accessory factor 3 Maf3	2.41651	0.863849	n	1	n	CJJ81176_1335	-	motility accessory factor	3.8986	0.919647	n	1	n	Cj1334	-	hypothetical protein Cj1334	2.10724	0.895219	n	1	n	HG_25	S				n	n	0	0	0	Not required
HG_250	CJM1cam_1647	rplN	50S ribosomal protein L14	-8.92982	0.000210645	y	0.995139	y	CJJ81176_1694	rplN	50S ribosomal protein L14	-7.04681	0.00926609	y	0.982918	y	Cj1697c	rplN	50S ribosomal protein L14	-8.77098	0.0075236	y	0.965752	y	HG_250	J				y	y	1	1	1	Required in M1cam, 81-176, and 11168
HG_251	CJM1cam_0221	CJM1cam_0221	Mechanosensitive ion channel family protein	2.22399	0.863849	n	1	n	CJJ81176_0263	-	mechanosensitive ion channel family protein	2.36098	0.919647	n	1	n	Cj0238	-	mechanosensitive ion channel family protein	2.80227	0.895219	n	1	n	HG_251	M				n	n	0	0	0	Not required
HG_252	CJM1cam_0983	tgt	Queuine tRNA-ribosyltransferase	1.64624	0.863849	n	1	n	CJJ81176_1028	tgt	queuine tRNA-ribosyltransferase	1.36519	0.919647	n	0.999996	n	Cj1010	tgt	queuine tRNA-ribosyltransferase	1.75983	0.895219	n	0.999965	n	HG_252	J				n	n	0	0	0	Not required
HG_253	CJM1cam_0244	CJM1cam_0244	Bifunctional 3-demethylubiquinone-9 3-methyltransferase/2-octaprenyl-6-hydroxy phenol methylase	3.53714	0.863849	n	0.999969	n	CJJ81176_0288	-	hypothetical protein CJJ81176_0288	3.7103	0.919647	n	0.999644	n	Cj0261c	-	SAM-dependent methyltransferase	3.00851	0.895219	n	0.998618	n	HG_253	Q	R			n	n	0	0	0	Not required
HG_254	CJM1cam_1105	pglJ	GDP-mannose-dependent alpha-(1-2)-phosphatidylinositol mannosyltransferase PglJ	-4.4325	0.0255603	n	1	n	CJJ81176_1144	pglJ	general glycosylation pathway protein	-3.51549	0.114701	n	0.999995	n	Cj1127c	pglJ	N-acetylgalactosamine-N,N\'-diacetylbacillosaminyl-diphospho-undecaprenol 4-alpha-N-acetylgalactosaminyltransferase	-1.24416	0.583406	n	0.999956	n	HG_254	M				n	n	0	0	0	Not required
HG_255	CJM1cam_1340	selB	L-seryl-tRNA(Sec) selenium transferase SelB	3.4042	0.863849	n	1	n	CJJ81176_1381	selB	selenocysteine-specific elongation factor	5.69946	0.936012	n	1	n	Cj1379	selB	selenocysteine-specific elongation factor	1.83292	0.895219	n	1	n	HG_255	J				n	n	0	0	0	Not required
HG_256	CJM1cam_0616	ppnK	Iorganic polyphosphate/ATP-NAD kinase	-9.34095	9.91492e-05	y	0.999996	y	CJJ81176_0669	pnk	inorganic polyphosphate/ATP-NAD kinase	-6.82745	0.00675962	y	0.999925	y	Cj0641	pnk	NAD kinase	-10.1928	0.00590349	y	0.99962	y	HG_256	G				y	y	1	1	1	Required in M1cam, 81-176, and 11168
HG_257	CJM1cam_0761	napD	Nitrate reductase subunit NapD	-1.31314	0.477776	n	0.992504	n	CJJ81176_0806	napD	napD protein	4.49182	0.920676	n	0.976218	n	Cj0785	napD	nitrate reductase assembly protein NapD	0.664283	0.895219	n	0.954941	n	HG_257	P				n	n	0	0	0	Not required
HG_258	CJM1cam_1343	fldA	Flavodoxin FldA	-9.17083	0.00016723	y	0.999177	y	CJJ81176_1384	fldA	flavodoxin FldA	-6.95975	0.00742276	y	0.995602	y	Cj1382c	fldA	flavodoxin FldA	-8.06258	0.00866522	y	0.98888	y	HG_258	C				y	y	1	1	1	Required in M1cam, 81-176, and 11168
HG_259	CJM1cam_0675	mraW	S-adenosyl-L-methionine-dependent methyltransferase MraW	-10.288	8.80415e-05	y	0.999999	y	CJJ81176_0716	mraW	S-adenosyl-methyltransferase MraW	-5.86843	0.0127472	y	0.999966	y	Cj0693c	-	rRNA small subunit methyltransferase H	-8.42686	0.00601435	y	0.999814	y	HG_259	M				y	y	1	1	1	Required in M1cam, 81-176, and 11168
HG_260	CJM1cam_0585	cusC	Cation efflux system protein CusC precursor	2.36101	0.863849	n	1	n	CJJ81176_0637	-	outer membrane efflux protein	1.55281	0.919647	n	1	n	Cj0608	-	outer membrane efflux protein	2.08866	0.895219	n	0.999996	n	HG_260	M	U			n	n	0	0	0	Not required
HG_261	CJM1cam_1247	hydB	Quinone-reactive Ni/Fe-hydrogenase, large subunit HydB	1.87717	0.863849	n	1	n	CJJ81176_1282	hydB	quinone-reactive Ni/Fe-hydrogenase, large subunit	0.489702	0.919647	n	1	n	Cj1266c	hydB	Ni/Fe-hydrogenase large subunit	2.61602	0.895219	n	1	n	HG_261	C				n	n	0	0	0	Not required
HG_262	CJM1cam_1401	prfB_flgY	Protein chain release factor B, motility protein (role unknown) FlgY	-2.02431	0.29676	n	1	n	CJJ81176_1448	prfB	peptide chain release factor 2	-3.12335	0.165349	n	0.999995	n	Cj1455	prfB	peptide chain release factor 2	-10.0765	0.00590349	y	0.999956	y	HG_262	J				n	n	0	0	1	Required only in 11168
HG_263	CJM1cam_0316	motB	Flagellar motor protein MotB	0.88376	0.863849	n	0.999978	n	CJJ81176_0358	motB	flagellar motor protein MotB	5.01256	0.922801	n	0.999727	n	Cj0336c	motB	flagellar motor protein MotB	3.13198	0.895219	n	0.998891	n	HG_263	N				n	n	0	0	0	Not required
HG_264	CJM1cam_0360	nusB	Transcription antitermination protein NusB	-5.40138	0.00786246	n	0.996848	n	CJJ81176_0405	nusB	transcription antitermination protein NusB	-7.40635	0.00704193	y	0.98773	y	Cj0382c	nusB	transcription antitermination protein NusB	-8.62578	0.00633881	y	0.973969	y	HG_264	K				n	y	0	1	1	Required in 81-176 and 11168, but not in M1cam
HG_265	CJM1cam_0065	flhG	Flagellar biosynthesis protein FlhG	-3.51059	0.0745614	n	0.999996	n	CJJ81176_0101	-	ParaA family ATPase	-0.432478	0.776166	n	0.99993	n	Cj0063c	-	ATP-binding protein	-0.484598	0.787834	n	0.99964	n	HG_265	D				n	n	0	0	0	Not required
HG_266	CJM1cam_0583	macA	Macrolide-specific efflux protein macA precursor	3.15671	0.863849	n	1	n	CJJ81176_0635	-	macrolide-specific efflux protein macA	2.96675	0.919647	n	0.999998	n	Cj0606	-	secretion protein HlyD	3.18168	0.895219	n	0.999978	n	HG_266	M				n	n	0	0	0	Not required
HG_267	CJM1cam_1228	uvrC	UvrABC system protein C, nuclease subunit	2.37779	0.863849	n	1	n	CJJ81176_1261	uvrC	excinuclease ABC subunit C	2.71346	0.919647	n	1	n	Cj1246c	uvrC	excinuclease ABC subunit C	1.77768	0.895219	n	1	n	HG_267	L				n	n	0	0	0	Not required
HG_268	CJM1cam_0521	ubiD	3-octaprenyl-4-hydroxybenzoate carboxy-lyase	-9.07053	0.000106624	y	1	y	CJJ81176_0571	-	3-octaprenyl-4-hydroxybenzoate carboxy-lyase, putative	-8.05259	0.00494609	y	1	y	Cj0546	ubiD	3-octaprenyl-4-hydroxybenzoate carboxy-lyase	-10.6814	0.00590349	y	1	y	HG_268	H				y	y	1	1	1	Required in M1cam, 81-176, and 11168
HG_269	CJM1cam_0970	rsmG	Ribosomal RNA small subunit methyltransferase G	-0.723395	0.64898	n	0.999721	n	CJJ81176_1015	gidB	methyltransferase GidB	2.8522	0.919647	n	0.998077	n	Cj0997	-	rRNA small subunit methyltransferase G	2.92512	0.895219	n	0.9944	n	HG_269	M				n	n	0	0	0	Not required
HG_27	CJM1cam_1107	pglH_capM	UDP-D-galactose:(glucosyl)lipopolysaccharide-1, 6-D-galactosyltransferase PglH/CapM	1.81809	0.863849	n	1	n	CJJ81176_1146	pglH	general glycosylation pathway protein	3.4886	0.919647	n	0.999993	n	Cj1129c	pglH	GalNAc-alpha-(1->4)-GalNAc-alpha-(1->3)-diNAcBac-PP-undecaprenol alpha-1,4-N-acetyl-D-galactosaminyltransferase	2.19538	0.895219	n	0.999949	n	HG_27	M				n	n	0	0	0	Not required
HG_270	CJM1cam_0677	ftsA	Cell division protein FtsA	-10.2823	8.75996e-05	y	1	y	CJJ81176_0718	ftsA	cell division protein FtsA	-8.06231	0.00494609	y	1	y	Cj0695	ftsA	cell division protein FtsA	-9.52354	0.00590349	y	0.999997	y	HG_270	D				y	y	1	1	1	Required in M1cam, 81-176, and 11168
HG_271	CJM1cam_0456	tuf	Elongation factor Tu	-10.6798	8.75996e-05	y	1	y	CJJ81176_0499	tuf	elongation factor Tu	-8.46876	0.00494609	y	0.999998	y	Cj0470	tuf	elongation factor Tu	-10.5509	0.00590349	y	0.999983	y	HG_271	J				y	y	1	1	1	Required in M1cam, 81-176, and 11168
HG_272	CJM1cam_0687	CJM1cam_0687	Hypothetical protein CJM1cam_0687	4.33971	0.871772	n	0.999972	n	CJJ81176_0728	-	hypothetical protein CJJ81176_0728	1.74332	0.919647	n	0.999667	n	Cj0705	-	hypothetical protein Cj0705	3.30974	0.895219	n	0.998692	n	HG_272	S				n	n	0	0	0	Not required
HG_273	CJM1cam_0237	exoA	Exodeoxyribonuclease III	1.25634	0.863849	n	0.999819	n	CJJ81176_0282	xth	exodeoxyribonuclease III	0.765382	0.919647	n	0.999817	n	Cj0255c	exoA	exodeoxyribonuclease	0.26917	0.895219	n	0.999033	n	HG_273	L				n	n	0	0	0	Not required
HG_274	CJM1cam_0462	rplA	50S ribosomal protein L1	-9.55691	9.91492e-05	y	0.99996	y	CJJ81176_0506	rplA	50S ribosomal protein L1	-7.15833	0.00659464	y	0.999566	y	Cj0475	rplA	50S ribosomal protein L1	-9.71549	0.00590349	y	0.998371	y	HG_274	J				y	y	1	1	1	Required in M1cam, 81-176, and 11168
HG_275	CJM1cam_1060	CJM1cam_1060	Nuclease	-1.97767	0.307037	n	0.999951	n	CJJ81176_1101	-	endonuclease III, putative	0.641711	0.919647	n	0.999488	n	Cj1083c	-	endonuclease III	-2.47503	0.310402	n	0.998131	n	HG_275	L				n	n	0	0	0	Not required
HG_276	CJM1cam_0093	rplU	50S ribosomal protein L21	-8.43386	0.000387096	y	0.988442	y	CJJ81176_0129	rplU	50S ribosomal protein L21	-6.60429	0.0131027	y	0.96689	y	Cj0094	rplU	50S ribosomal protein L21	-8.32846	0.00966673	y	0.940718	n	HG_276	J				y	y	1	1	0	Required in M1cam, 81-176, and 11168	Poisson law cut-off not passed in 11168
HG_277	CJM1cam_0130	CJM1cam_0130	M23/M37 family peptidase	-10.7027	8.75996e-05	y	1	y	CJJ81176_0166	-	M24/M37 family peptidase	-7.27118	0.00554108	y	1	y	Cj0131	-	peptidase M23 family protein	-10.4565	0.00590349	y	0.999997	y	HG_277	M				y	y	1	1	1	Required in M1cam, 81-176, and 11168
HG_278	CJM1cam_0371	mqo	Malate:quinone oxidoreductase	-2.28502	0.241079	n	1	n	CJJ81176_0416	-	malate:quinone oxidoreductase, putative	-1.37162	0.536207	n	1	n	Cj0393c	mqo	malate:quinone oxidoreductase	-6.62837	0.0157439	y	0.999996	y	HG_278	R				n	n	0	0	1	Required only in 11168
HG_279	CJM1cam_1139	CJM1cam_1139	Transcription termination factor	-9.90328	8.75996e-05	y	1	y	CJJ81176_1173	rho	transcription termination factor Rho	-8.11062	0.00494609	y	0.999999	y	Cj1156	rho	transcription termination factor Rho	-10.5509	0.00590349	y	0.999993	y	HG_279	K				y	y	1	1	1	Required in M1cam, 81-176, and 11168
HG_28	CJM1cam_1569	exbB2	Biopolymer transport protein ExbB2	5.25744	0.897777	n	0.997865	n	CJJ81176_1619	exbB-2	TonB system transport protein ExbB	3.78832	0.919647	n	0.99202	n	Cj1628	exbB2	ExbB/TolQ family transport protein	5.52048	0.928085	n	0.979665	n	HG_28	U				n	n	0	0	0	Not required
HG_280	CJM1cam_1032	CJM1cam_1032	Integral membrane protein, partial	0.847849	0.863849	n	0.993697	n	CJJ81176_1073	-	hypothetical protein CJJ81176_1073	-6.75154	0.0086382	y	0.979166	y	Cj1053c	-	integral membrane protein	-7.90863	0.00826404	y	0.959624	y	HG_280	V				n	y	0	1	1	Required in 81-176 and 11168, but not in M1cam
HG_281	CJM1cam_0764	terC	Membrane protein TerC, possibly involved in tellurium resistance	-9.08296	0.000159953	y	0.999177	y	CJJ81176_0809	-	hypothetical protein CJJ81176_0809	-3.54878	0.115603	n	0.995602	n	Cj0788	-	hypothetical protein Cj0788	-9.27188	0.00614306	y	0.98888	y	HG_281	K				n	y	1	0	1	Required in M1cam and 11168, not in 81-176
HG_282	CJM1cam_1657	rplC	50S ribosomal protein L3	-9.87638	9.46397e-05	y	0.999755	y	CJJ81176_0001	rplC	50S ribosomal protein L3	-8.01933	0.00536272	y	0.998259	y	Cj1707c	rplC	50S ribosomal protein L3	-9.21074	0.00590349	y	0.994842	y	HG_282	J				y	y	1	1	1	Required in M1cam, 81-176, and 11168
HG_283	CJM1cam_1390	kpsF	Arabinose 5-phosphate isomerase KpsF	-9.37459	0.000105178	y	0.999999	y	CJJ81176_1437	kpsF	arabinose-5-phosphate isomerase	-7.67361	0.00536272	y	0.999971	y	Cj1443c	kpsF	D-arabinose 5-phosphate isomerase	-8.66813	0.00628375	y	0.999828	y	HG_283	M				y	y	1	1	1	Required in M1cam, 81-176, and 11168
HG_284	CJM1cam_0114	slyD	FKBP-type peptidyl-prolyl cis-trans isomerase SlyD	-9.39638	0.000136556	y	0.999733	y	CJJ81176_0150	slyD	FKBP-type peptidyl-prolyl cis-trans isomerase SlyD	-6.78155	0.00761854	y	0.998259	y	Cj0115	slyD	FKBP-type peptidyl-prolyl cis-trans isomerase	-9.30985	0.00614306	y	0.994551	y	HG_284	O				y	y	1	1	1	Required in M1cam, 81-176, and 11168
HG_285	CJM1cam_1659	rluB	Ribosomal large subunit pseudouridine synthase B	1.0838	0.863849	n	0.999983	n	CJJ81176_0003	-	RNA pseudouridine synthase family protein	-2.26187	0.316328	n	0.999776	n	Cj1709c	-	pseudouridine synthase	-1.91802	0.422708	n	0.999059	n	HG_285	J				n	n	0	0	0	Not required
HG_286	CJM1cam_1038	ileS	Isoleucyl-tRNA synthetase	-7.59537	0.000407574	y	1	y	CJJ81176_1080	ileS	isoleucyl-tRNA synthetase	-4.53642	0.0455432	n	1	n	Cj1061c	ileS	isoleucine--tRNA ligase	-6.43541	0.0174396	y	1	y	HG_286	J				n	y	1	0	1	Required in M1cam and 11168, not in 81-176
HG_287	CJM1cam_1230	guaA	GMP synthase (glutamine-hydrolyzing)	-9.83817	8.75996e-05	y	1	y	CJJ81176_1264	guaA	GMP synthase	-8.50502	0.00494609	y	1	y	Cj1248	guaA	GMP synthase	-10.5299	0.00590349	y	0.999999	y	HG_287	F				y	y	1	1	1	Required in M1cam, 81-176, and 11168
HG_288	CJM1cam_0860	ispH	4-hydroxy-3-methylbut-2-enyl diphosphate reductase	-9.57435	9.37787e-05	y	0.999994	y	CJJ81176_0903	ispH	4-hydroxy-3-methylbut-2-enyl diphosphate reductase	-5.31724	0.0218209	y	0.999899	y	Cj0894c	ispH	4-hydroxy-3-methylbut-2-enyl diphosphate reductase	-9.64624	0.00590349	y	0.999513	y	HG_288	I	M			y	y	1	1	1	Required in M1cam, 81-176, and 11168
HG_289	CJM1cam_0697	rplS	50S ribosomal protein L19	-8.1522	0.000375346	y	0.99422	y	CJJ81176_0737	rplS	50S ribosomal protein L19	-6.51781	0.0107285	y	0.9805	y	Cj0714	rplS	50S ribosomal protein L19	-8.9257	0.00699091	y	0.96178	y	HG_289	J				y	y	1	1	1	Required in M1cam, 81-176, and 11168
HG_29	CJM1cam_0142	znuA	High-affinity zinc uptake system protein ZnuA precursor	-1.38559	0.459753	n	0.999997	n	CJJ81176_0179	-	cation ABC transporter, periplasmic cation-binding protein	-1.27459	0.563447	n	0.999946	n	Cj0143c	-	ABC transporter substrate-binding protein	-0.856118	0.688473	n	0.999711	n	HG_29	P				n	n	0	0	0	Not required
HG_290	CJM1cam_0252	hflC	FtsH protease regulator HflC	0.249016	0.863849	n	1	n	CJJ81176_0295	-	SPFH domain-containing protein	3.60829	0.919647	n	0.999994	n	Cj0268c	-	transmembrane protein	0.137513	0.895219	n	0.999953	n	HG_290	O				n	n	0	0	0	Not required
HG_291	CJM1cam_1537	hisB	Imidazole glycerol-phosphate dehydratase/histidinol phosphatase HisB	3.32377	0.863849	n	1	n	CJJ81176_1586	hisB	imidazole glycerol-phosphate dehydratase/histidinol phosphatase	4.08033	0.919647	n	0.999992	n	Cj1599	hisB	bifunctional imidazole glycerol-phosphate dehydratase/histidinol phosphatase	2.80698	0.895219	n	0.999938	n	HG_291	E				n	n	0	0	0	Not required
HG_292	CJM1cam_0303	CJM1cam_0303	Hypothetical protein CJM1cam_0303	2.99528	0.863849	n	1	n	CJJ81176_0345	-	hypothetical protein CJJ81176_0345	2.57244	0.919647	n	0.999998	n	Cj0323	-	hypothetical protein Cj0323	1.90242	0.895219	n	0.999982	n	HG_292	P	H			n	n	0	0	0	Not required
HG_293	CJM1cam_1070	secD	Preprotein translocase subunit SecD	-5.13345	0.0105392	n	1	n	CJJ81176_1111	secD	preprotein translocase subunit SecD	-8.5474	0.00494609	y	1	y	Cj1093c	secD	protein translocase subunit SecD	-9.86557	0.00590349	y	0.999999	y	HG_293	U				n	y	0	1	1	Required in 81-176 and 11168, but not in M1cam
HG_294	CJM1cam_0153	dapL	LL-diaminopimelate aminotransferase DapL	3.45212	0.863849	n	1	n	CJJ81176_0186	-	aspartate aminotransferase	3.22491	0.919647	n	0.999998	n	Cj0150c	-	aminotransferase	0.223412	0.895219	n	0.999983	n	HG_294	E				n	n	0	0	0	Not required
HG_295	CJM1cam_0331	fliO	Flagellar export apparatus protein FliO	2.59033	0.863849	n	0.99999	n	CJJ81176_0376	-	hypothetical protein CJJ81176_0376	2.86858	0.919647	n	0.99985	n	Cj0352	-	transmembrane protein	1.36483	0.895219	n	0.999323	n	HG_295	J				n	n	0	0	0	Not required
HG_296	CJM1cam_0177	CJM1cam_0177	Transporter	2.84951	0.863849	n	1	n	CJJ81176_0214	-	transporter, putative	-2.35971	0.295723	n	0.999999	n	Cj0183	-	integral membrane protein	-2.36729	0.328303	n	0.999996	n	HG_296	R				n	n	0	0	0	Not required
HG_297	CJM1cam_0695	rimM	Ribosome maturation factor RimM	-8.19346	0.000268122	y	0.999588	y	CJJ81176_0735	rimM	16S rRNA processing protein RimM	-6.87847	0.00794955	y	0.99741	y	Cj0712	rimM	ribosome maturation factor RimM	-8.40274	0.00702984	y	0.992831	y	HG_297	J				y	y	1	1	1	Required in M1cam, 81-176, and 11168
HG_298	CJM1cam_1582	CJM1cam_1582	Hypothetical protein CJM1cam_1582	-8.78937	0.000175709	y	0.999654	y	CJJ81176_1631	-	hypothetical protein CJJ81176_1631	-7.44518	0.00586649	y	0.997731	y	Cj1640	-	hypothetical protein Cj1640	-9.50249	0.00590349	y	0.993576	y	HG_298	G				y	y	1	1	1	Required in M1cam, 81-176, and 11168
HG_299	CJM1cam_0445	CJM1cam_0445	Peptidase M16 inactive domain protein	0.822021	0.863849	n	1	n	CJJ81176_0488	-	peptidase, putative	-2.16709	0.335944	n	0.999999	n	Cj0463	-	zinc protease-like protein	-1.84661	0.436808	n	0.999986	n	HG_299	R				n	n	0	0	0	Not required
HG_30	CJM1cam_0497	CJM1cam_0497	Putative ATPase	2.04314	0.863849	n	0.98985	n	CJJ81176_0547	-	hypothetical protein CJJ81176_0547	-1.48447	0.509733	n	0.970019	n	Cj0519	-	rhodanese-like domain-containing protein	3.48362	0.895219	n	0.945401	n	HG_30	P				n	n	0	0	0	Not required
HG_300	CJM1cam_1051	CJM1cam_1051	DNA uptake lipoprotein	-9.3785	9.91492e-05	y	0.999913	y	CJJ81176_1092	-	putative lipoprotein	-7.56188	0.00549748	y	0.999213	y	Cj1074c	-	lipoprotein	-9.98558	0.00590349	y	0.99733	y	HG_300	R				y	y	1	1	1	Required in M1cam, 81-176, and 11168
HG_301	CJM1cam_0100	parB	Putative chromosome-partitioning protein ParB	2.94852	0.863849	n	0.999994	n	CJJ81176_0136	-	ParB family chromosome partitioning protein	2.44757	0.919647	n	0.999902	n	Cj0101	-	chromosome-partitioning protein ParB	1.01325	0.895219	n	0.999526	n	HG_301	K				n	n	0	0	0	Not required
HG_302	CJM1cam_0059	CJM1cam_0059	Putative lysine decarboxylase family protein	-8.9914	0.000151455	y	0.999841	y	CJJ81176_0091	-	lysine decarboxylase family protein	-5.61446	0.0193533	y	0.998749	y	Cj0054c	-	lysine decarboxylase family protein	-8.82603	0.00601435	y	0.99608	y	HG_302	R				y	y	1	1	1	Required in M1cam, 81-176, and 11168
HG_303	CJM1cam_0468	rpsG	30S ribosomal protein S7	-9.27774	0.00015108	y	0.998885	y	CJJ81176_0512	rpsG	30S ribosomal protein S7	-6.19845	0.012417	y	0.994455	y	Cj0492	rpsG	30S ribosomal protein S7	-8.56639	0.00628375	y	0.986525	y	HG_303	J				y	y	1	1	1	Required in M1cam, 81-176, and 11168
HG_304	CJM1cam_0305	xseA	Exodeoxyribonuclease 7 large subunit XseA	5.03224	0.89016	n	1	n	CJJ81176_0347	xseA	exodeoxyribonuclease VII large subunit	4.07514	0.919647	n	0.999997	n	Cj0325	xseA	exodeoxyribonuclease VII large subunit	2.51111	0.895219	n	0.999976	n	HG_304	L				n	n	0	0	0	Not required
HG_305	CJM1cam_0941	CJM1cam_0941	Uracil-DNA glycosylase, family 4	0.411666	0.863849	n	0.999848	n	CJJ81176_0986	-	hypothetical protein CJJ81176_0986	4.90439	0.922588	n	0.998315	n	Cj0963	-	hypothetical protein Cj0963	-9.61292	0.00590349	y	0.996186	y	HG_305	L				n	n	0	0	1	Required only in 11168
HG_306	CJM1cam_0361	ribH	6,7-dimethyl-8-ribityllumazine synthase	-9.23592	0.000157523	y	0.998784	y	CJJ81176_0406	ribH	6,7-dimethyl-8-ribityllumazine synthase	-7.36329	0.00731125	y	0.994075	y	Cj0383c	ribH	6,7-dimethyl-8-ribityllumazine synthase	-9.08746	0.0065835	y	0.985765	y	HG_306	H				y	y	1	1	1	Required in M1cam, 81-176, and 11168
HG_307	CJM1cam_1331	mlaA	Putative phospholipid-binding lipoprotein MlaA precursor	3.49954	0.863849	n	0.999959	n	CJJ81176_1374	-	VacJ family lipoprotein	3.16269	0.919647	n	0.999552	n	Cj1371	-	periplasmic protein	3.11947	0.895219	n	0.998326	n	HG_307	M				n	n	0	0	0	Not required
HG_308	CJM1cam_1103	pglA	D-inositol-3-phosphate glycosyltransferase PglA	-9.61936	8.80415e-05	y	1	y	CJJ81176_1142	pglA	general glycosylation pathway protein	-8.85805	0.00494609	y	0.999996	y	Cj1125c	pglA	N,N\'-diacetylbacillosaminyl-diphospho-undecaprenol alpha-1,3-N-acetylgalactosaminyltransferase	-8.56179	0.00614306	y	0.999968	y	HG_308	M				y	y	1	1	1	Required in M1cam, 81-176, and 11168
HG_309	CJM1cam_0691	truC	tRNA pseudouridine synthase C	-1.62218	0.393386	n	0.999981	n	CJJ81176_0731	-	RNA pseudouridine synthase family protein	1.99523	0.919647	n	0.999753	n	Cj0708	-	pseudouridine synthase	0.0126829	0.895219	n	0.998978	n	HG_309	J				n	n	0	0	0	Not required
HG_310	CJM1cam_0868	glnQ	Glutamine transporter ATP-binding protein GlnQ	1.18896	0.863849	n	0.999973	n	CJJ81176_0911	-	amino acid ABC transporter, ATP-binding protein	2.19251	0.919647	n	0.999678	n	Cj0902	glnQ	glutamine transporter ATP-binding protein	1.60885	0.895219	n	0.998727	n	HG_310	E				n	n	0	0	0	Not required
HG_311	CJM1cam_0122	dus	tRNA-dihydrouridine synthase	2.31825	0.863849	n	0.999998	n	CJJ81176_0158	dusB	tRNA-dihydrouridine synthase B	1.5444	0.919647	n	0.99996	n	Cj0123c	-	tRNA-dihydrouridine synthase	1.81392	0.895219	n	0.999792	n	HG_311	J				n	n	0	0	0	Not required
HG_312	CJM1cam_1359	pgk	Phosphoglycerate kinase	-10.5914	8.75996e-05	y	1	y	CJJ81176_1401	pgk	phosphoglycerate kinase	-8.21735	0.00494609	y	0.999998	y	Cj1402c	pgk	phosphoglycerate kinase	-9.91435	0.00590349	y	0.999983	y	HG_312	G				y	y	1	1	1	Required in M1cam, 81-176, and 11168
HG_313	CJM1cam_1601	CJM1cam_1601	Hypothetical protein CJM1cam_1601	2.68133	0.863849	n	0.999588	n	CJJ81176_1650	-	hypothetical protein CJJ81176_1650	6.14696	0.94009	n	0.99741	n	Cj1659	p19	hypothetical protein Cj1659	0.468727	0.895219	n	0.992831	n	HG_313	P				n	n	0	0	0	Not required
HG_314	CJM1cam_0216	pyrE	Orotate phosphoribosyltransferase PyrE	-9.31075	0.000113758	y	0.999848	y	CJJ81176_0258	pyrE	orotate phosphoribosyltransferase	-7.76183	0.00604034	y	0.99879	y	Cj0233c	pyrE	orotate phosphoribosyltransferase	-9.55086	0.00590349	y	0.996186	y	HG_314	F				y	y	1	1	1	Required in M1cam, 81-176, and 11168
HG_315	CJM1cam_1073	metK	S-adenosylmethionine synthase	-9.9034	8.80415e-05	y	1	y	CJJ81176_1114	metK	S-adenosylmethionine synthetase	-8.48176	0.00494609	y	0.999998	y	Cj1096c	metK	S-adenosylmethionine synthetase	-9.50747	0.00590349	y	0.999982	y	HG_315	H				y	y	1	1	1	Required in M1cam, 81-176, and 11168
HG_316	CJM1cam_0979	miaB_2	(Dimethylallyl)adenosine tRNA methylthiotransferase	-9.49153	9.37787e-05	y	1	y	CJJ81176_1024	-	MiaB-like tRNA modifying enzyme	-7.85116	0.00495708	y	0.999999	y	Cj1006c	-	MiaB-like tRNA modifying enzyme	-10.2514	0.00590349	y	0.999989	y	HG_316	J				y	y	1	1	1	Required in M1cam, 81-176, and 11168
HG_317	CJM1cam_0108	exbB3	Biopolymer transport protein ExbB3	-9.88992	9.46034e-05	y	0.999669	y	CJJ81176_0144	-	MotA/TolQ/ExbB proton channel family protein	-0.654406	0.718853	n	0.997805	n	Cj0109	exbB3	MotA/TolQ/ExbB proton channel family protein	-9.81125	0.00590349	y	0.99375	y	HG_317	U				n	y	1	0	1	Required in M1cam and 11168, not in 81-176
HG_318	CJM1cam_1333	CJM1cam_1333	Putative exporter	1.55553	0.863849	n	1	n	CJJ81176_1376	-	hypothetical protein CJJ81176_1376	2.71522	0.919647	n	1	n	Cj1373	-	integral membrane protein	1.88947	0.895219	n	1	n	HG_318	R				n	n	0	0	0	Not required
HG_319	CJM1cam_0803	trmA	tRNA (uracil-5-)-methyltransferase	3.82949	0.866782	n	1	n	CJJ81176_0848	trmA	tRNA (uracil-5-)-methyltransferase	3.02905	0.919647	n	0.999993	n	Cj0831c	trmA	tRNA/tmRNA (uracil-C(5))-methyltransferase	0.950893	0.895219	n	0.999946	n	HG_319	J				n	n	0	0	0	Not required
HG_32	CJM1cam_0910	aas	2-acylglycerophosphoethanolamine acyltransferase	2.96831	0.863849	n	1	n	CJJ81176_0955	aas	2-acyl-glycerophospho-ethanolamine acyltransferase	2.90044	0.919647	n	1	n	Cj0938c	aas	2-acylglycerophosphoethanolamine acyltransferase	2.79438	0.895219	n	1	n	HG_32	I	Q			n	n	0	0	0	Not required
HG_320	CJM1cam_1178	gpsA	Glycerol-3-phosphate dehydrogenase [NAD(P)+]	-1.37971	0.46073	n	0.999998	n	CJJ81176_1211	gpsA	NAD(P)H-dependent glycerol-3-phosphate dehydrogenase	-7.44485	0.00586649	y	0.999948	y	Cj1196c	gpsA	glycerol-3-phosphate dehydrogenase	-8.31334	0.00660908	y	0.999726	y	HG_320	C				n	y	0	1	1	Required in 81-176 and 11168, but not in M1cam
HG_321	CJM1cam_1069	secF	Preprotein translocase subunit SecF	-10.1824	8.75996e-05	y	0.999999	y	CJJ81176_1110	secF	preprotein translocase subunit SecF	-8.05125	0.00494609	y	0.999978	y	Cj1092c	secF	protein translocase subunit SecF	-9.21796	0.00590349	y	0.999862	y	HG_321	U				y	y	1	1	1	Required in M1cam, 81-176, and 11168
HG_322	CJM1cam_0827	folD	Bifunctional protein FolD	-10.4246	8.75996e-05	y	0.999995	y	CJJ81176_0871	folD	bifunctional 5,10-methylene-tetrahydrofolate dehydrogenase/ 5,10-methylene-tetrahydrofolate cyclohydrolase	-8.58568	0.00494609	y	0.999914	y	Cj0855	folD	bifunctional 5,10-methylene-tetrahydrofolate dehydrogenase/ 5,10-methylene-tetrahydrofolate cyclohydrolase	-9.77262	0.00590349	y	0.999575	y	HG_322	H				y	y	1	1	1	Required in M1cam, 81-176, and 11168
HG_323	CJM1cam_1138	CJM1cam_1138	Copper-exporting P-type ATPase A	-0.499509	0.706321	n	1	n	CJJ81176_1172	-	heavy metal translocating P-type ATPase	-0.477548	0.765974	n	1	n	Cj1155c	-	cation-transporting ATPase	-0.518253	0.780681	n	1	n	HG_323	P				n	n	0	0	0	Not required
HG_324	CJM1cam_1113	CJM1cam_1113	Putative glycosyl transferase	2.11151	0.863849	n	0.99996	n	CJJ81176_1152	-	lipooligosaccharide biosynthesis glycosyltransferase, putative	3.44161	0.919647	n	1	n	Cj1135	-	glucosyltransferase	2.43126	0.895219	n	0.999999	n	HG_324	M				n	n	0	0	0	Not required
HG_325	CJM1cam_0191	dapB	Dihydrodipicolinate reductase DapB	-1.32673	0.474325	n	0.999973	n	CJJ81176_0228	dapB	dihydrodipicolinate reductase	-2.96668	0.184072	n	0.999678	n	Cj0197c	dapB	4-hydroxy-tetrahydrodipicolinate reductase	0.492791	0.895219	n	0.998727	n	HG_325	E				n	n	0	0	0	Not required
HG_326	CJM1cam_0049	fliK	Flagellar hook-length control protein FliK	1.735	0.863849	n	1	n	CJJ81176_0079	-	hypothetical protein CJJ81176_0079	2.42125	0.919647	n	1	n	Cj0041	fliK	flagellar hook-length control protein	1.07406	0.895219	n	1	n	HG_326	O	C			n	n	0	0	0	Not required
HG_327	CJM1cam_1150	CJM1cam_1150	Hypothetical protein CJM1cam_1150	2.65409	0.863849	n	0.999834	n	CJJ81176_1183	-	DedA family protein	2.64653	0.919647	n	0.998707	n	Cj1168c	-	integral membrane protein	2.45053	0.895219	n	0.995971	n	HG_327	S				n	n	0	0	0	Not required
HG_328	CJM1cam_1326	glmS	Glucosamine-fructose-6-phosphate aminotransferase GlmS	-11.1428	8.75996e-05	y	1	y	CJJ81176_1368	glmS	glucosamine--fructose-6-phosphate aminotransferase	-6.0761	0.0107609	y	1	y	Cj1366c	glmS	glucosamine--fructose-6-phosphate aminotransferase	-9.50919	0.00590349	y	1	y	HG_328	M				y	y	1	1	1	Required in M1cam, 81-176, and 11168
HG_329	CJM1cam_0339	lspA	Lipoprotein signal peptidase	-9.5235	0.000120134	y	0.998885	y	CJJ81176_0384	lspA	lipoprotein signal peptidase	-6.78643	0.00911949	y	0.994455	y	Cj0361	lspA	lipoprotein signal peptidase	-9.38291	0.00601435	y	0.986525	y	HG_329	M	U			y	y	1	1	1	Required in M1cam, 81-176, and 11168
HG_33	CJM1cam_0430	mcp4_2	Methyl-accepting chemotaxis protein 4	0.556838	0.863849	n	1	n	CJJ81176_0473	-	methyl-accepting chemotaxis protein	4.40115	0.920184	n	0.999995	n	Cj0448c	-	MCP-type signal transduction protein	2.365	0.895219	n	0.999956	n	HG_33	N	T			n	n	0	0	0	Not required
HG_330	CJM1cam_1403	truD	tRNA pseudouridine synthase D	-3.49806	0.0753314	n	1	n	CJJ81176_1450	truD	tRNA pseudouridine synthase D	-1.23793	0.572951	n	0.999996	n	Cj1457c	truD	tRNA pseudouridine synthase D	-2.01556	0.401529	n	0.999964	n	HG_330	S				n	n	0	0	0	Not required
HG_331	CJM1cam_1427	CJM1cam_1427	Inactivated superfamily I helicase	0.273956	0.863849	n	1	n	CJJ81176_1475	-	hypothetical protein CJJ81176_1475	-7.30995	0.00536272	y	1	y	Cj1482c	-	hypothetical protein Cj1482c	-1.77575	0.451646	n	1	n	HG_331	L				n	n	0	1	0	Required only in 81-176
HG_332	CJM1cam_0512	oorB	2-oxoglutarate-acceptor oxidoreductase, subunit beta OorB	-0.317224	0.755975	n	0.999995	n	CJJ81176_0562	oorB	2-oxoglutarate-acceptor oxidoreductase subunit OorB	2.21932	0.919647	n	0.999911	n	Cj0537	oorB	2-oxoglutarate-acceptor oxidoreductase subunit OorB	0.342902	0.895219	n	0.999564	n	HG_332	C				n	n	0	0	0	Not required
HG_333	CJM1cam_1406	CJM1cam_1406	Hypothetical protein CJM1cam_1406	-2.76202	0.16225	n	0.996086	n	CJJ81176_1453	-	hypothetical protein CJJ81176_1453	6.20584	0.94009	n	0.985523	n	Cj1460	-	hypothetical protein Cj1460	1.84531	0.895219	n	0.970142	n	HG_333	J				n	n	0	0	0	Not required
HG_334	CJM1cam_1242	racR	Two-component regulator RacR	-9.57149	9.61364e-05	y	0.999939	y	CJJ81176_1277	racR	DNA-binding response regulator	-7.11698	0.00676273	y	0.999396	y	Cj1261	racR	two-component regulator	1.231	0.895219	n	0.997857	n	HG_334	T	K			n	y	1	1	0	Required in M1cam and 81-176, not in 11168
HG_335	CJM1cam_0309	plsX	Glycerol-3-phosphate acyltransferase PlsX	-9.45282	9.37787e-05	y	0.999999	y	CJJ81176_0351	plsX	putative glycerol-3-phosphate acyltransferase PlsX	-7.4755	0.00535834	y	0.999981	y	Cj0329c	plsX	phosphate acyltransferase	-10.365	0.00590349	y	0.99988	y	HG_335	I				y	y	1	1	1	Required in M1cam, 81-176, and 11168
HG_336	CJM1cam_1459	nspC	Bifunctional aspartate kinase/diaminopimelate decarboxylase protein NspC	-4.52838	0.0230541	n	1	n	CJJ81176_1507	nspC	carboxynorspermidine decarboxylase	-8.33745	0.00494609	y	0.999997	y	Cj1515c	-	carboxynorspermidine/carboxyspermidine decarboxylase	-9.11299	0.00590349	y	0.999973	y	HG_336	E				n	y	0	1	1	Required in 81-176 and 11168, but not in M1cam
HG_337	CJM1cam_0882	prs	Ribose-phosphate pyrophosphokinase	-4.38897	0.0271306	n	0.999999	n	CJJ81176_0925	prsA	ribose-phosphate pyrophosphokinase	-8.11119	0.00494609	y	0.999965	y	Cj0918c	prsA	ribose-phosphate pyrophosphokinase	-9.42768	0.00590349	y	0.999798	y	HG_337	F	E			n	y	0	1	1	Required in 81-176 and 11168, but not in M1cam
HG_338	CJM1cam_1057	hemD	Uroporphyrinogen-III synthase HemD	-4.6725	0.0194166	n	0.999888	n	CJJ81176_1098	hemD	uroporphyrinogen-III synthase	-7.63238	0.00573028	y	0.99904	y	Cj1080c	hemD	uroporphyrinogen-III synthase	-9.14035	0.00590349	y	0.996853	y	HG_338	H				n	y	0	1	1	Required in 81-176 and 11168, but not in M1cam
HG_339	CJM1cam_0095	obg	GTP-binding protein Obg	-4.17437	0.0352068	n	1	n	CJJ81176_0131	obgE	GTPase ObgE	-8.47876	0.00494609	y	0.999993	y	Cj0096	obgE	GTPase ObgE	-10.1411	0.00590349	y	0.999934	y	HG_339	R				n	y	0	1	1	Required in 81-176 and 11168, but not in M1cam
HG_34	CJM1cam_0337	ccpA	Cytochrome c551 peroxidase precursor CcpA	1.8798	0.863849	n	1	n	CJJ81176_0382	ccpA-2	cytochrome c551 peroxidase	5.13489	0.923399	n	0.999988	n	Cj0358	-	cytochrome C551 peroxidase	2.13796	0.895219	n	0.999916	n	HG_34	P				n	n	0	0	0	Not required
HG_340	CJM1cam_1358	tpiA	Triosephosphate isomerase	-7.88176	0.000380921	y	0.999939	y	CJJ81176_1400	tpiA	triosephosphate isomerase	-8.04681	0.00535834	y	0.999396	y	Cj1401c	tpiA	triosephosphate isomerase	-8.86038	0.00621554	y	0.997857	y	HG_340	G				y	y	1	1	1	Required in M1cam, 81-176, and 11168
HG_341	CJM1cam_0113	ybgF	Tol-pal system protein YbgF	-10.1176	8.80415e-05	y	0.999999	y	CJJ81176_0149	-	hypothetical protein CJJ81176_0149	-8.19946	0.00494609	y	0.999971	y	Cj0114	-	periplasmic protein	-9.58931	0.00590349	y	0.999828	y	HG_341	S				y	y	1	1	1	Required in M1cam, 81-176, and 11168
HG_342	CJM1cam_0787	nadE	NH(3)-dependent NAD(+) synthetase	-8.30995	0.000210645	y	0.999977	y	CJJ81176_0831	nadE	NAD synthetase	-7.9771	0.00542011	y	0.999718	y	Cj0810	nadE	NH(3)-dependent NAD(+) synthetase	-8.7637	0.00637693	y	0.99886	y	HG_342	H				y	y	1	1	1	Required in M1cam, 81-176, and 11168
HG_343	CJM1cam_0795	dfp	DNA/pantothenate metabolism flavoprotein	-5.28019	0.00875844	n	1	n	CJJ81176_0839	coaBC	bifunctional phosphopantothenoylcysteine decarboxylase/phosphopantothenate synthase	-2.1481	0.339658	n	0.999997	n	Cj0822	dfp	bifunctional phosphopantothenoylcysteine decarboxylase/phosphopantothenate synthase	-9.26771	0.00590349	y	0.999974	y	HG_343	H				n	n	0	0	1	Required only in 11168
HG_344	CJM1cam_1626	CJM1cam_1626	Transporter, monovalent cation:proton antiporter-2 (CPA2) family	-0.250994	0.774135	n	1	n	CJJ81176_1676	-	sodium/hydrogen exchanger family protein	-2.34529	0.296631	n	0.999998	n	Cj1684c	-	transmembrane transport protein	1.34183	0.895219	n	0.999979	n	HG_344	P				n	n	0	0	0	Not required
HG_345	CJM1cam_1628	CJM1cam_1628	Biotin synthase	0.861397	0.863849	n	0.999994	n	CJJ81176_1677	bioB	biotin synthase	-3.70044	0.100622	n	0.999902	n	Cj1685c	bioB	biotin synthase	1.17574	0.895219	n	0.999526	n	HG_345	H				n	n	0	0	0	Not required
HG_346	CJM1cam_1463	moeA_2	Molybdopterin molybdenumtransferase	2.92499	0.863849	n	1	n	CJJ81176_1511	-	molybdopterin biosynthesis MoeA protein, putative	2.24636	0.919647	n	0.999998	n	Cj1519	moeA2	molybdopterin biosynthesis protein	1.56077	0.895219	n	0.999981	n	HG_346	H				n	n	0	0	0	Not required
HG_347	CJM1cam_0103	atpH	F0F1-type ATP synthase, delta subunit AtpH	-8.94362	0.000146931	y	0.999466	y	CJJ81176_0139	atpH	F0F1 ATP synthase subunit delta	-7.69393	0.00625268	y	0.996841	y	Cj0104	atpH	ATP synthase subunit delta	-8.87153	0.00601435	y	0.991548	y	HG_347	C				y	y	1	1	1	Required in M1cam, 81-176, and 11168
HG_348	CJM1cam_1577	rnhA	Ribonuclease HI	-4.28178	0.0315119	n	0.998281	n	CJJ81176_1627	rnhA	ribonuclease H	-7.48882	0.00675962	y	0.99228	y	Cj1636c	rnhA	ribonuclease H	-9.21299	0.00627219	y	0.982272	y	HG_348	L				n	y	0	1	1	Required in 81-176 and 11168, but not in M1cam
HG_349	CJM1cam_0829	moeA_1	Molybdopterin molybdenumtransferase	2.49323	0.863849	n	1	n	CJJ81176_0873	-	molybdopterin biosynthesis MoeA protein, putative	1.29683	0.919647	n	0.999997	n	Cj0857c	moeA	molybdopterin biosynthesis protein	2.3365	0.895219	n	0.999976	n	HG_349	H				n	n	0	0	0	Not required
HG_35	CJM1cam_0571	nucA	DNA/RNA non-specific endonuclease	-1.25026	0.494657	n	0.999917	n	CJJ81176_0622	-	DNA/RNA non-specific endonuclease	-0.324524	0.799991	n	0.999239	n	Cj0594c	-	DNA/RNA non-specific endonuclease	0.764765	0.895219	n	0.997403	n	HG_35	F				n	n	0	0	0	Not required
HG_350	CJM1cam_1589	iamA	ABC-type transport system involved in resistance to organic solvent, ATPase subunit	3.05252	0.863849	n	0.999971	n	CJJ81176_1638	-	ABC transporter, ATP-binding protein	2.03146	0.919647	n	0.999656	n	Cj1647	iamA	ABC transporter ATP-binding protein	4.05806	0.897627	n	0.998656	n	HG_350	Q				n	n	0	0	0	Not required
HG_351	CJM1cam_0603	hypA	Hydrogenase nickel incorporation protein HypA	0.179504	0.863849	n	0.993126	n	CJJ81176_0656	hypA	hydrogenase nickel insertion protein HypA	0.938455	0.919647	n	0.977741	n	Cj0627	hypA	hydrogenase nickel incorporation protein HypA	-7.88336	0.00930043	y	0.957347	y	HG_351	R				n	n	0	0	1	Required only in 11168
HG_352	CJM1cam_0166	ubiA	4-hydroxybenzoate octaprenyltransferase	-5.06284	0.0116446	n	0.999997	n	CJJ81176_0200	ubiA	prenyltransferase	-8.85805	0.00494609	y	0.999942	y	Cj0164c	ubiA	4-hydroxybenzoate octaprenyltransferase	-9.53206	0.00590349	y	0.999695	y	HG_352	H				n	y	0	1	1	Required in 81-176 and 11168, but not in M1cam
HG_353	CJM1cam_0951	cmoB	tRNA (mo5U34)-methyltransferase	1.3905	0.863849	n	0.999997	n	CJJ81176_0995	-	methyltransferase, putative	0.320752	0.919647	n	0.999936	n	Cj0976	-	tRNA (mo5U34)-methyltransferase	-1.64028	0.482959	n	0.999711	n	HG_353	Q	R			n	n	0	0	0	Not required
HG_354	CJM1cam_0200	thrS	Threonyl-tRNA synthetase ThrS	-10.4368	8.75996e-05	y	1	y	CJJ81176_0238	thrS	threonyl-tRNA synthetase	-8.25573	0.00494609	y	1	y	Cj0206	thrS	threonine--tRNA ligase	-10.4965	0.00590349	y	1	y	HG_354	J				y	y	1	1	1	Required in M1cam, 81-176, and 11168
HG_355	CJM1cam_0385	lgt	Prolipoprotein diacylglyceryl transferase	-1.35047	0.46909	n	0.999992	n	CJJ81176_0431	lgt	prolipoprotein diacylglyceryl transferase	-6.4364	0.00845345	y	0.999877	y	Cj0407	lgt	prolipoprotein diacylglyceryl transferase	-3.54458	0.155442	n	0.999426	n	HG_355	M				n	n	0	1	0	Required only in 81-176
HG_356	CJM1cam_0932	djlA	DnaJ-like protein DjlA	0.502772	0.863849	n	0.999985	n	CJJ81176_0977	-	DnaJ domain-containing protein	-6.41909	0.00996335	y	0.999131	y	Cj0954c	-	DnaJ-like protein	-0.306546	0.828386	n	0.999133	n	HG_356	O				n	n	0	1	0	Required only in 81-176
HG_357	CJM1cam_0314	tsaA	Peroxiredoxin	3.29144	0.863849	n	0.999819	n	CJJ81176_0356	-	anti-oxidant AhpCTSA family protein	-2.08615	0.353023	n	0.998619	n	Cj0334	ahpC	alkyl hydroperoxide reductase	0.14313	0.895219	n	0.995744	n	HG_357	O				n	n	0	0	0	Not required
HG_358	CJM1cam_1212	glnR	HTH-type transcriptional regulator GlnR	-1.01386	0.562853	n	0.995543	n	CJJ81176_1244	-	MerR family transcriptional regulator	-6.94626	0.00794955	y	0.984012	y	Cj1230	hspR	heat shock transcriptional regulator	-3.05208	0.220402	n	0.967581	n	HG_358	K				n	n	0	1	0	Required only in 81-176
HG_359	CJM1cam_0271	lpxB	Lipid-A-disaccharide synthase LpxB	-5.37663	0.00779208	n	1	n	CJJ81176_0314	lpxB	ipid-A-disaccharide synthase	-8.23951	0.00494609	y	0.999994	y	Cj0288c	lpxB	ipid-A-disaccharide synthase	-9.56893	0.00590349	y	0.999955	y	HG_359	M				n	y	0	1	1	Required in 81-176 and 11168, but not in M1cam
HG_36	CJM1cam_0248	torZ	Trimethylamine-N-oxide reductase 2 precursor	3.97504	0.86741	n	1	n	CJJ81176_0291	-	biotin sulfoxide reductase	2.27892	0.919647	n	1	n	Cj0264c	-	molybdopterin containing oxidoreductase	1.99813	0.895219	n	1	n	HG_36	C				n	n	0	0	0	Not required
HG_360	CJM1cam_0706	htpX	Protease HtpX	-1.77551	0.354384	n	1	n	CJJ81176_0746	-	M48 family peptidase	-2.01685	0.367069	n	0.999998	n	Cj0723c	-	integral membrane zinc-metalloprotease	-8.90621	0.00590349	y	0.999981	y	HG_360	O				n	n	0	0	1	Required only in 11168
HG_361	CJM1cam_0828	lepB	Signal peptidase I LepB	-10.2777	8.80415e-05	y	0.999995	y	CJJ81176_0872	lepB	signal peptidase I	-8.50872	0.00494609	y	0.999914	y	Cj0856	lepP	signal peptidase I	-10.2427	0.00590349	y	0.999575	y	HG_361	U				y	y	1	1	1	Required in M1cam, 81-176, and 11168
HG_362	CJM1cam_0164	flgW	Motility protein (role unknown) FlgW	0.671393	0.863849	n	0.999418	n	CJJ81176_0198	-	hypothetical protein CJJ81176_0198	0.316765	0.919647	n	0.996625	n	Cj0162c	-	periplasmic protein	-0.864026	0.688473	n	0.991072	n	HG_362	K				n	n	0	0	0	Not required
HG_363	CJM1cam_1141	dnaX	DNA polymerase III, subunits gamma and tau DnaX	-9.98266	8.75996e-05	y	1	y	CJJ81176_1174	dnaX	DNA polymerase III subunits gamma and tau	-1.31099	0.552849	n	1	n	Cj1157	dnaX	DNA polymerase III subunits gamma and tau	-10.373	0.00590349	y	0.999999	y	HG_363	L				n	y	1	0	1	Required in M1cam and 11168, not in 81-176
HG_364	CJM1cam_0258	lpxA	Acyl-[acyl-carrier-protein]-UDP-N- acetylglucosamine O-acyltransferase LpxA	-9.84702	8.88548e-05	y	0.999989	y	CJJ81176_0301	lpxA	UDP-N-acetylglucosamine acyltransferase	-7.92677	0.00495708	y	0.999839	y	Cj0274	lpxA	acyl-ACP--UDP-N-acetylglucosamine O-acyltransferase	-9.25938	0.00590349	y	0.999285	y	HG_364	M				y	y	1	1	1	Required in M1cam, 81-176, and 11168
HG_365	CJM1cam_1274	dcd	Deoxycytidine triphosphate deaminase	2.9998	0.863849	n	0.999696	n	CJJ81176_1309	dcd	deoxycytidine triphosphate deaminase	0.735179	0.919647	n	0.997945	n	Cj1292	dcd	deoxycytidine triphosphate deaminase	2.17274	0.895219	n	0.994084	n	HG_365	F				n	n	0	0	0	Not required
HG_366	CJM1cam_0673	CJM1cam_0673	Hypothetical protein CJM1cam_0673	1.4758	0.863849	n	0.999177	n	CJJ81176_0714	-	hypothetical protein CJJ81176_0714	2.49402	0.919647	n	0.995602	n	Cj0691	-	membrane protein	0.715409	0.895219	n	0.98888	n	HG_366	U				n	n	0	0	0	Not required
HG_367	CJM1cam_1640	rpsE	30S ribosomal protein S5	-8.90018	0.000146931	y	0.998354	y	CJJ81176_1687	rpsE	30S ribosomal protein S5	-6.43223	0.00981273	y	0.992531	y	Cj1690c	rpsE	30S ribosomal protein S5	-8.83635	0.00601435	y	0.982751	y	HG_367	J				y	y	1	1	1	Required in M1cam, 81-176, and 11168
HG_368	CJM1cam_0120	CJM1cam_0120	Putative metalloprotease	-8.33356	0.000274937	y	0.997109	y	CJJ81176_0156	-	putative metalloprotease	-7.22578	0.00809052	y	0.988516	y	Cj0121	-	metalloprotease	-8.32939	0.00709951	y	0.976026	y	HG_368	R				y	y	1	1	1	Required in M1cam, 81-176, and 11168
HG_369	CJM1cam_1541	hisI	Phosphoribosyl-ATP pyrophosphatase HisI	3.46081	0.863849	n	0.999878	n	CJJ81176_1591	hisI	bifunctional phosphoribosyl-AMP cyclohydrolase/phosphoribosyl-ATP pyrophosphatase protein	3.27299	0.919647	n	0.998975	n	Cj1604	hisI	bifunctional phosphoribosyl-AMP cyclohydrolase/phosphoribosyl-ATP pyrophosphatase	1.36019	0.895219	n	0.996675	n	HG_369	E				n	n	0	0	0	Not required
HG_37	CJM1cam_1341	CJM1cam_1341	Disulfide isomerase/thiol-disulfide oxidase	1.19343	0.863849	n	0.999965	n	CJJ81176_1382	-	hypothetical protein CJJ81176_1382	0.223028	0.919647	n	0.999607	n	Cj1380	-	periplasmic protein	-0.135108	0.864705	n	0.9985	n	HG_37	O				n	n	0	0	0	Not required
HG_370	CJM1cam_1301	gcp	t(6)A37 threonylcarbamoyladenosine biosynthesis protein	-2.19952	0.258532	n	1	n	CJJ81176_1343	gcp	putative DNA-binding/iron metalloprotein/AP endonuclease	-8.81074	0.00494609	y	0.999985	y	Cj1344c	-	tRNA N6-adenosine threonylcarbamoyltransferase	-0.837274	0.692513	n	0.999901	n	HG_370	O				n	n	0	1	0	Required only in 81-176
HG_371	CJM1cam_0859	rpsA	30S ribosomal protein S1	-2.32244	0.23428	n	1	n	CJJ81176_0902	rpsA	30S ribosomal protein S1	-3.63799	0.104538	n	1	n	Cj0893c	rpsA	30S ribosomal protein S1	-9.99978	0.00590349	y	1	y	HG_371	J				n	n	0	0	1	Required only in 11168
HG_372	CJM1cam_0383	aroE	Shikimate 5-dehydrogenase	-10.2243	8.75996e-05	y	0.999989	y	CJJ81176_0429	aroE	shikimate 5-dehydrogenase	-8.19477	0.00494609	y	0.999834	y	Cj0405	aroE	shikimate 5-dehydrogenase	-9.84522	0.00590349	y	0.999265	y	HG_372	E				y	y	1	1	1	Required in M1cam, 81-176, and 11168
HG_373	CJM1cam_0621	rlpA	RlpA-like protein precursor	-9.70043	8.84212e-05	y	0.999994	y	CJJ81176_0674	rlpA	rare lipoprotein A	-7.8846	0.00495708	y	0.999855	y	Cj0646	-	lipoprotein	-9.2526	0.00590349	y	0.999485	y	HG_373	M				y	y	1	1	1	Required in M1cam, 81-176, and 11168
HG_374	CJM1cam_0263	CJM1cam_0263	Hypothetical protein CJM1cam_0263	-9.03423	0.000147412	y	0.997771	y	CJJ81176_0306	-	hypothetical protein CJJ81176_0306	-7.44817	0.00690461	y	0.990584	y	Cj0280	-	hypothetical protein Cj0280	-8.54593	0.00633881	y	0.979099	y	HG_374	J				y	y	1	1	1	Required in M1cam, 81-176, and 11168
HG_375	CJM1cam_1075	pyrB	Aspartate carbamoyltransferase PyrB	-6.24354	0.00252045	y	0.999997	y	CJJ81176_1116	pyrB	aspartate carbamoyltransferase catalytic subunit	-2.37008	0.292617	n	0.999944	n	Cj1098	pyrB	aspartate carbamoyltransferase	1.10218	0.895219	n	0.999703	n	HG_375	F				n	n	1	0	0	Required only in M1cam
HG_376	CJM1cam_0696	trmD	tRNA (guanine-N(1)-)-methyltransferase	-9.64031	0.000109635	y	0.999827	y	CJJ81176_0736	trmD	tRNA (guanine-N(1)-)-methyltransferase	0.642013	0.919647	n	0.99958	n	Cj0713	trmD	tRNA (guanine-N(1)-)-methyltransferase	-9.23796	0.00590349	y	0.998415	y	HG_376	J				n	y	1	0	1	Required in M1cam and 11168, not in 81-176
HG_377	CJM1cam_1234	lptD	Organic solvent tolerance protein LptD	-11.4659	8.75996e-05	y	1	y	CJJ81176_1268	-	organic solvent tolerance protein, putative	-1.99555	0.372751	n	1	n	Cj1252	-	hypothetical protein Cj1252	-7.4879	0.00849607	y	1	y	HG_377	M				n	y	1	0	1	Required in M1cam and 11168, not in 81-176
HG_378	CJM1cam_1208	cpxA	Sensor protein CpxA	-2.01054	0.298738	n	1	n	CJJ81176_1240	-	sensor histidine kinase	-5.37225	0.0201197	y	0.999998	y	Cj1226c	-	two-component sensor histidine kinase	-1.96627	0.411923	n	0.999989	n	HG_378	T				n	n	0	1	0	Required only in 81-176
HG_379	CJM1cam_1036	guaB	Inosine-5'-monophosphate dehydrogenase	-10.5175	8.75996e-05	y	1	y	CJJ81176_1078	guaB	inosine 5\'-monophosphate dehydrogenase	-8.14264	0.00494609	y	1	y	Cj1058c	guaB	inosine 5\'-monophosphate dehydrogenase	-10.8948	0.00590349	y	0.999998	y	HG_379	F				y	y	1	1	1	Required in M1cam, 81-176, and 11168
HG_38	CJM1cam_0426	fabF	3-oxoacyl-(acyl-carrier-protein) synthase FabF	-10.4339	8.75996e-05	y	1	y	CJJ81176_0469	fabF	3-oxoacyl-(acyl carrier protein) synthase II	-8.60429	0.00494609	y	0.999998	y	Cj0442	fabF	3-oxoacyl-ACP synthase	-10.3918	0.00590349	y	0.999985	y	HG_38	I	Q			y	y	1	1	1	Required in M1cam, 81-176, and 11168
HG_380	CJM1cam_0572	nth	Endonuclease III	1.33146	0.863849	n	0.999883	n	CJJ81176_0623	nth	endonuclease III	1.69827	0.919647	n	0.999008	n	Cj0595c	nth	endonuclease III	1.55992	0.895219	n	0.996765	n	HG_380	L				n	n	0	0	0	Not required
HG_381	CJM1cam_0690	kdtA	3-deoxy-D-manno-octulosonic-acid transferase KdtA	-3.61649	0.0672691	n	0.999872	n	CJJ81176_0730	waaA	3-deoxy-D-manno-octulosonic-acid transferase	4.52367	0.920676	n	0.999997	n	Cj0707	kdtA	3-deoxy-D-manno-octulosonic-acid transferase	-6.36974	0.0185935	y	0.999975	y	HG_381	M				n	n	0	0	1	Required only in 11168
HG_382	CJM1cam_0188	folE	GTP cyclohydrolase 1 FolE	-9.45224	0.000129322	y	0.999744	y	CJJ81176_0225	folE	GTP cyclohydrolase I	-7.58568	0.00668004	y	0.9982	y	Cj0194	folE	GTP cyclohydrolase I	-9.27188	0.00614306	y	0.994699	y	HG_382	H				y	y	1	1	1	Required in M1cam, 81-176, and 11168
HG_383	CJM1cam_0002	dnaN	DNA polymerase III, subunit beta DnaN	-9.86267	8.80415e-05	y	1	y	CJJ81176_0028	dnaN	DNA polymerase III subunit beta	-6.7825	0.00714112	y	0.999992	y	Cj0002	dnaN	DNA polymerase III subunit beta	-10.6205	0.00590349	y	0.999943	y	HG_383	L				y	y	1	1	1	Required in M1cam, 81-176, and 11168
HG_384	CJM1cam_0602	hypE	Hydrogenase isoenzymes formation protein HypE	1.6867	0.863849	n	0.999999	n	CJJ81176_0655	hypE	hydrogenase expression/formation protein HypE	-1.0028	0.632064	n	0.999979	n	Cj0626	hypE	hydrogenase isoenzymes formation protein	-0.692463	0.734863	n	0.999866	n	HG_384	O				n	n	0	0	0	Not required
HG_385	CJM1cam_0311	CJM1cam_0311	mRNA capping enzyme, guanylyltransferase, alpha subunit	-9.14846	0.000170416	y	0.993964	y	CJJ81176_0353	-	hypothetical protein CJJ81176_0353	-6.93738	0.00758914	y	0.979844	y	Cj0331c	-	hypothetical protein Cj0331c	-9.06543	0.0065835	y	0.960717	y	HG_385	A				y	y	1	1	1	Required in M1cam, 81-176, and 11168
HG_386	CJM1cam_0253	ilvE	Branched-chain amino acid aminotransferase	2.20741	0.863849	n	0.999998	n	CJJ81176_0296	ilvE	branched-chain amino acid aminotransferase	2.34717	0.919647	n	0.999959	n	Cj0269c	ilvE	branched-chain amino acid aminotransferase	0.472575	0.895219	n	0.999768	n	HG_386	E	H			n	n	0	0	0	Not required
HG_387	CJM1cam_0638	argG	Argininosuccinate synthase ArgG	-1.28119	0.485953	n	1	n	CJJ81176_0692	argG	argininosuccinate synthase	-0.943397	0.647193	n	0.999999	n	Cj0665c	argG	argininosuccinate synthase	-4.351	0.0866957	n	0.999986	n	HG_387	E				n	n	0	0	0	Not required
HG_388	CJM1cam_0672	ackA	Acetate kinase	2.22171	0.863849	n	1	n	CJJ81176_0712	ackA	acetate kinase	1.78041	0.919647	n	0.999998	n	Cj0689	ackA	acetate kinase	1.85336	0.895219	n	0.999981	n	HG_388	C				n	n	0	0	0	Not required
HG_389	CJM1cam_1533	rpoA	DNA-directed RNA polymerase, alpha subunit RpoA	-10.5211	8.75996e-05	y	1	y	CJJ81176_1582	rpoA	DNA-directed RNA polymerase subunit alpha	-8.89632	0.00494609	y	0.999986	y	Cj1595	rpoA	DNA-directed RNA polymerase subunit alpha	-10.0091	0.00590349	y	0.999906	y	HG_389	K				y	y	1	1	1	Required in M1cam, 81-176, and 11168
HG_39	CJM1cam_1136	cyf	Cytochrome c553	-8.23592	0.000501935	y	0.987396	y	CJJ81176_1170	cyf	cytochrome c553	-6.40635	0.0162991	y	0.964624	y	Cj1153	-	cytochrome C	-8.25251	0.0101883	y	0.937374	n	HG_39	C				y	y	1	1	0	Required in M1cam, 81-176, and 11168	Poisson law cut-off not passed in 11168
HG_390	CJM1cam_1307	CJM1cam_1307	Fibronectin/fibrinogen-binding protein	1.44039	0.863849	n	1	n	CJJ81176_1348	-	fibronectin/fibrinogen binding protein, putative	2.30563	0.919647	n	0.999999	n	Cj1349c	-	fibronectin/fibrinogen-binding protein	0.504974	0.895219	n	0.999994	n	HG_390	K				n	n	0	0	0	Not required
HG_391	CJM1cam_1110	CJM1cam_1110	Putative 3'-5' exonuclease related to the exonuclease domain of PolB	0.177624	0.863849	n	0.99999	n	CJJ81176_1149	wlaX	polysaccharide biosynthesis protein	2.73681	0.919647	n	0.999845	n	Cj1132c	-	hypothetical protein Cj1132c	1.09669	0.895219	n	0.999304	n	HG_391	L				n	n	0	0	0	Not required
HG_392	CJM1cam_1013	ftsW	Cell division protein FtsW	-10.617	8.75996e-05	y	1	y	CJJ81176_1057	-	cell cycle protein FtsW	-8.41963	0.00494609	y	0.999997	y	Cj1038	-	cell division/peptidoglycan biosynthesis protein	-8.44102	0.00615307	y	0.999976	y	HG_392	D				y	y	1	1	1	Required in M1cam, 81-176, and 11168
HG_393	CJM1cam_1031	mutS	Putative mismatch repair protein	-0.30594	0.758896	n	1	n	CJJ81176_1072	mutS	recombination and DNA strand exchange inhibitor protein	0.734138	0.919647	n	1	n	Cj1052c	mutS	endonuclease MutS2	0.528872	0.895219	n	1	n	HG_393	L				n	n	0	0	0	Not required
HG_394	CJM1cam_0388	frdB	Fumarate reductase, Fe-S protein subunit	1.95872	0.863849	n	0.999972	n	CJJ81176_0434	frdB	fumarate reductase iron-sulfur subunit	-3.3051	0.140613	n	0.999667	n	Cj0410	frdB	fumarate reductase iron-sulfur subunit	-1.1917	0.597334	n	0.998692	n	HG_394	C				n	n	0	0	0	Not required
HG_395	CJM1cam_0211	pcm	Protein-L-isoaspartate O-methyltransferase	1.03606	0.863849	n	0.999888	n	CJJ81176_0253	pcm	protein-L-isoaspartate O-methyltransferase	-0.289438	0.808404	n	0.99904	n	Cj0228c	pcm	protein-L-isoaspartate O-methyltransferase	-1.77119	0.453526	n	0.996853	n	HG_395	O				n	n	0	0	0	Not required
HG_396	CJM1cam_0464	rplL	50S ribosomal protein L7/L12	-8.47039	0.000371491	y	0.995731	y	CJJ81176_0508	rplL	50S ribosomal protein L7/L12	-6.64082	0.0127742	y	0.984532	y	Cj0477	rplL	50S ribosomal protein L7/L12	-8.40061	0.00923922	y	0.968458	y	HG_396	J				y	y	1	1	1	Required in M1cam, 81-176, and 11168
HG_397	CJM1cam_1332	mlaC	Putative phospholipid-binding protein MlaC precursor	4.20011	0.867643	n	0.999733	n	CJJ81176_1375	-	toluene tolerance protein, putative	2.94702	0.919647	n	0.99814	n	Cj1372	-	periplasmic protein	-0.107316	0.868892	n	0.994551	n	HG_397	Q				n	n	0	0	0	Not required
HG_398	CJM1cam_1639	rplO	50S ribosomal protein L15	-8.34012	0.000367926	y	0.996563	y	CJJ81176_1686	rplO	50S ribosomal protein L15	-6.87348	0.0105211	y	0.986891	y	Cj1689c	rplO	50S ribosomal protein L15	-8.59765	0.00825958	y	0.972501	y	HG_398	J				y	y	1	1	1	Required in M1cam, 81-176, and 11168
HG_399	CJM1cam_1645	rplE	50S ribosomal protein L5	-9.24234	0.000113758	y	0.999606	y	CJJ81176_1692	rplE	50S ribosomal protein L5	-7.38033	0.00604034	y	0.997576	y	Cj1695c	rplE	50S ribosomal protein L5	-9.51879	0.00590349	y	0.993214	y	HG_399	J				y	y	1	1	1	Required in M1cam, 81-176, and 11168
HG_40	CJM1cam_0798	CJM1cam_0798	Peptidase, A24 family	1.94306	0.863849	n	0.999987	n	CJJ81176_0842	-	A24 family peptidase	1.3263	0.919647	n	0.99981	n	Cj0825	-	processing peptidase	4.86084	0.911398	n	0.99918	n	HG_40	N	O	U		n	n	0	0	0	Not required
HG_400	CJM1cam_0390	CJM1cam_0390	ATP/GTP binding protein	2.81436	0.863849	n	1	n	CJJ81176_0436	-	GTP-binding protein	1.26236	0.919647	n	1	n	Cj0412	-	ATP/GTP binding protein	-1.07455	0.62758	n	1	n	HG_400	R				n	n	0	0	0	Not required
HG_401	CJM1cam_0345	cmeA	RND efflux system, membrane fusion protein CmeA	0.524032	0.863849	n	1	n	CJJ81176_0390	cmeA	RND efflux system, membrane fusion protein CmeA	-5.57529	0.016427	y	0.999995	y	Cj0367c	cmeA	multidrug efflux pump protein CmeA	-1.31053	0.564968	n	0.999959	n	HG_401	M				n	n	0	1	0	Required only in 81-176
HG_402	CJM1cam_1324	amaA	Putative inner membrane protein, predicted permease protein	-9.60806	8.88548e-05	y	1	y	CJJ81176_1365	-	hypothetical protein CJJ81176_1365	-8.19262	0.00494609	y	0.99999	y	Cj1363	amaA	acid membrane antigen A	-10.1446	0.00590349	y	0.999929	y	HG_402	R				y	y	1	1	1	Required in M1cam, 81-176, and 11168
HG_403	CJM1cam_0492	purQ	Phosphoribosylformylglycinamidine synthase 1 PurQ	-9.16835	0.000146931	y	0.999913	y	CJJ81176_0542	purQ	phosphoribosylformylglycinamidine synthase I	-7.76183	0.00604034	y	0.999213	y	Cj0514	purQ	phosphoribosylformylglycinamidine synthase I	-9.56662	0.00590349	y	0.997857	y	HG_403	F				y	y	1	1	1	Required in M1cam, 81-176, and 11168
HG_404	CJM1cam_1082	smpB	SsrA-binding protein	-9.50601	0.000121389	y	0.998554	y	CJJ81176_1123	smpB	SsrA-binding protein	-7.67644	0.00632542	y	0.993237	y	Cj1105	smpB	SsrA-binding protein	-8.88881	0.00601435	y	0.984114	y	HG_404	O				y	y	1	1	1	Required in M1cam, 81-176, and 11168
HG_405	CJM1cam_0150	trxM	Thioredoxin M-type TrxM	-8.24204	0.000354292	y	0.989401	y	CJJ81176_0183	trx	thioredoxin	-6.67644	0.0124364	y	0.96901	y	Cj0147c	trxA	thioredoxin	-7.85405	0.00923922	y	0.943883	n	HG_405	O	C			y	y	1	1	0	Required in M1cam, 81-176, and 11168	Poisson law cut-off not passed in 11168
HG_406	CJM1cam_0504	CJM1cam_0504	Hypothetical protein CJM1cam_0504	2.16471	0.863849	n	0.999987	n	CJJ81176_0554	-	hypothetical protein CJJ81176_0554	0.334961	0.919647	n	0.999994	n	Cj0529c	-	aminodeoxychorismate lyase family protein	0.48592	0.895219	n	0.999895	n	HG_406	R				n	n	0	0	0	Not required
HG_407	CJM1cam_0365	aroK	Shikimate kinase	-8.99324	0.00015733	y	0.999245	y	CJJ81176_0410	aroK	shikimate kinase	-6.97033	0.00760599	y	0.995883	y	Cj0387	aroK	shikimate kinase	-8.75649	0.00601435	y	0.989474	y	HG_407	E				y	y	1	1	1	Required in M1cam, 81-176, and 11168
HG_408	CJM1cam_1305	cdsA	Phosphatidate cytidylyltransferase	-9.65447	8.84212e-05	y	0.999972	y	CJJ81176_1346	cdsA	phosphatidate cytidylyltransferase	-3.77425	0.0928093	n	0.999667	n	Cj1347c	cdsA	phosphatidate cytidylyltransferase	-9.47378	0.00590349	y	0.998692	y	HG_408	I				n	y	1	0	1	Required in M1cam and 11168, not in 81-176
HG_409	CJM1cam_1515	nuoA	NADH-quinone oxidoreductase, subunit A	-8.95058	0.000160028	y	0.99641	y	CJJ81176_1564	nuoA	NADH dehydrogenase subunit A	-6.70729	0.00932531	y	0.98645	y	Cj1579c	nuoA	NADH-quinone oxidoreductase subunit A	-9.06543	0.0065835	y	0.971736	y	HG_409	C				y	y	1	1	1	Required in M1cam, 81-176, and 11168
HG_410	CJM1cam_1270	gltX2	Glutamyl-tRNA synthetase 2 GltX2	-6.69341	0.00131798	y	1	y	CJJ81176_1305	gltX	glutamyl-tRNA synthetase	0.222508	0.919647	n	1	n	Cj1288c	gltX	glutamate--tRNA ligase	-10.7504	0.00590349	y	0.999997	y	HG_410	J				n	y	1	0	1	Required in M1cam and 11168, not in 81-176
HG_411	CJM1cam_0186	clpP	ATP-dependent Clp protease proteolytic subunit	-9.38362	0.000120134	y	0.999785	y	CJJ81176_0223	clpP	ATP-dependent Clp protease proteolytic subunit	-7.9771	0.00542011	y	0.998423	y	Cj0192c	clpP	ATP-dependent Clp protease proteolytic subunit	-8.02259	0.00782397	y	0.99525	y	HG_411	O	U			y	y	1	1	1	Required in M1cam, 81-176, and 11168
HG_412	CJM1cam_0551	ilvB	Acetolactate synthase 3, catalytic subunit	2.23888	0.863849	n	1	n	CJJ81176_0602	ilvB	acetolactate synthase 3 catalytic subunit	3.19519	0.919647	n	1	n	Cj0574	ilvI	acetolactate synthase 3 catalytic subunit	4.29981	0.898746	n	1	n	HG_412	E	H			n	n	0	0	0	Not required
HG_413	CJM1cam_0965	hemN_2	Oxygen-independent coproporphyrinogen-III oxidase	-9.86947	8.80415e-05	y	1	y	CJJ81176_1010	hemN	coproporphyrinogen III oxidase	-8.02785	0.00494609	y	1	y	Cj0992c	hemN	coproporphyrinogen III oxidase	-7.77444	0.00782397	y	0.999996	y	HG_413	H				y	y	1	1	1	Required in M1cam, 81-176, and 11168
HG_414	CJM1cam_1364	algC	Phosphomannomutase/phosphoglucomutase	-7.49079	0.000477264	y	1	y	CJJ81176_1406	algC	phosphomannomutase/phosphoglucomutase	-2.92386	0.191024	n	1	n	Cj1407c	-	phospho-sugar mutase	-6.64929	0.0154947	y	0.999997	y	HG_414	G				n	y	1	0	1	Required in M1cam and 11168, not in 81-176
HG_415	CJM1cam_1544	ispDF	Bifunctional 2-C-methyl-D-erythritol 4-phosphate cytidylyltransferase/2-C-methyl-D-erythritol 2,4-cyclodiphosphate synthase	-9.98903	8.80415e-05	y	1	y	CJJ81176_1594	ispDF	bifunctional 2-C-methyl-D-erythritol 4-phosphate cytidylyltransferase/2-C-methyl-D-erythritol 2,4-cyclodiphosphate synthase protein	-2.41482	0.286645	n	0.999995	n	Cj1607	ispDF	bifunctional 2-C-methyl-D-erythritol 4-phosphate cytidylyltransferase/2-C-methyl-D-erythritol 2,4-cyclodiphosphate synthase	-9.8802	0.00590349	y	0.999963	y	HG_415	I				n	y	1	0	1	Required in M1cam and 11168, not in 81-176
HG_416	CJM1cam_1434	ccoN	Cytochrome c oxidase, Cbb3-type, subunit I CcoN	-3.15362	0.107567	n	1	n	CJJ81176_1482	ccoN	cbb3-type cytochrome c oxidase subunit I	-3.58969	0.10765	n	1	n	Cj1490c	ccoN	cbb3-type cytochrome c oxidase subunit I	-4.35528	0.0857828	n	0.999999	n	HG_416	O				n	n	0	0	0	Not required
HG_417	CJM1cam_0347	CJM1cam_0347	Polyferredoxin	0.636884	0.863849	n	1	n	CJJ81176_0392	-	iron-sulfur cluster-binding domain-containing protein	-3.20826	0.149538	n	1	n	Cj0369c	-	ferredoxin domain-containing integral membrane protein	2.02414	0.895219	n	0.999997	n	HG_417	C				n	n	0	0	0	Not required
HG_418	CJM1cam_0788	lpxK	Tetraacyldisaccharide 4'-kinase LpxK	-2.67667	0.173218	n	0.999998	n	CJJ81176_0832	lpxK	tetraacyldisaccharide 4\'-kinase	-6.04235	0.0114123	y	0.999964	y	Cj0811	lpxK	tetraacyldisaccharide 4\'-kinase	-4.70307	0.0666064	n	0.999792	n	HG_418	M				n	n	0	1	0	Required only in 81-176
HG_419	CJM1cam_0227	rplT	50S ribosomal protein L20	-8.82088	0.000236671	y	0.993964	y	CJJ81176_0270	rplT	50S ribosomal protein L20	-6.81074	0.0110758	y	0.979844	y	Cj0245	rplT	50S ribosomal protein L20	-7.9085	0.00849607	y	0.960717	y	HG_419	J				y	y	1	1	1	Required in M1cam, 81-176, and 11168
HG_42	CJM1cam_0618	CJM1cam_0618	Response regulator/GGDEF domain protein	-6.6927	0.00134162	y	1	y	CJJ81176_0671	-	response regulator/GGDEF domain-containing protein	-2.6016	0.249194	n	0.999999	n	Cj0643	cbrR	two-component response regulator	-9.15863	0.00590349	y	0.999989	y	HG_42	T				n	y	1	0	1	Required in M1cam and 11168, not in 81-176
HG_420	CJM1cam_1166	petC	Ubiquinol-cytochrome C reductase cytochrome C subunit PetC	-1.01801	0.562151	n	1	n	CJJ81176_1199	petC	ubiquinol--cytochrome c reductase, cytochrome c1 subunit	-1.20399	0.578341	n	0.999996	n	Cj1184c	petC	ubiquinol-cytochrome C reductase cytochrome C subunit	-1.74316	0.45955	n	0.999966	n	HG_420	C				n	n	0	0	0	Not required
HG_421	CJM1cam_0015	queC	Queuosine biosynthesis protein QueC	4.51477	0.874481	n	0.999941	n	CJJ81176_0043	-	exsB protein	2.70664	0.919647	n	0.999416	n	Cj0016	-	7-cyano-7-deazaguanine synthase	2.8414	0.895219	n	0.997915	n	HG_421	R				n	n	0	0	0	Not required
HG_422	CJM1cam_0109	exbD3	Biopolymer transport protein ExbD3	-8.77525	0.00019229	y	0.99641	y	CJJ81176_0145	-	TonB system transport protein ExbD, putative	-6.35742	0.0122175	y	0.98645	y	Cj0110	exbD3	ExbD/TolR family transport protein	-9.13052	0.00642174	y	0.971736	y	HG_422	U				y	y	1	1	1	Required in M1cam, 81-176, and 11168
HG_423	CJM1cam_0184	comM	Competence protein ComM	2.37391	0.863849	n	1	n	CJJ81176_0221	-	Mg chelatase-related protein	3.97752	0.919647	n	1	n	Cj0190c	-	hypothetical protein Cj0190c	2.43499	0.895219	n	0.999999	n	HG_423	O				n	n	0	0	0	Not required
HG_424	CJM1cam_0625	engB	GTP-binding protein EngB	-8.63032	0.000209927	y	0.999819	y	CJJ81176_0678	engB	ribosome biogenesis GTP-binding protein YsxC	-0.0756648	0.85877	n	0.998619	n	Cj0650	engB	GTP-binding protein EngB	-9.56662	0.00590349	y	0.995744	y	HG_424	R				n	y	1	0	1	Required in M1cam and 11168, not in 81-176
HG_425	CJM1cam_0417	mraY	Phospho-N-acetylmuramoyl-pentapeptide-transferase MraY	-4.89146	0.0144182	n	1	n	CJJ81176_0459	mraY	phospho-N-acetylmuramoyl-pentapeptide-transferase	-2.213	0.324947	n	0.999992	n	Cj0433c	mraY	phospho-N-acetylmuramoyl-pentapeptide-transferase	-9.74212	0.00590349	y	0.99994	y	HG_425	M				n	n	0	0	1	Required only in 11168
HG_426	CJM1cam_0810	metG	Methionyl-tRNA synthetase	-7.97241	0.000265769	y	1	y	CJJ81176_0855	metS	methionyl-tRNA synthetase	1.12438	0.919647	n	1	n	Cj0838c	metG	methionine--tRNA ligase	-9.16065	0.00590349	y	1	y	HG_426	J				n	y	1	0	1	Required in M1cam and 11168, not in 81-176
HG_427	CJM1cam_1079	truB	tRNA pseudouridine synthase B	4.05784	0.86741	n	0.999993	n	CJJ81176_1120	truB	tRNA pseudouridine synthase B	2.24123	0.919647	n	0.999881	n	Cj1102	truB	tRNA pseudouridine synthase B	2.09117	0.895219	n	0.999441	n	HG_427	J				n	n	0	0	0	Not required
HG_428	CJM1cam_1509	nuoG	NADH-quinone oxidoreductase, subunit G	-0.132208	0.804451	n	1	n	CJJ81176_1558	nuoG	NADH dehydrogenase subunit G	-0.365874	0.791271	n	1	n	Cj1573c	nuoG	NADH-quinone oxidoreductase subunit G	-0.74926	0.717885	n	1	n	HG_428	C				n	n	0	0	0	Not required
HG_429	CJM1cam_0105	atpG	F0F1-type ATP synthase, gamma subunit AtpG	-9.42216	0.000101558	y	0.999997	y	CJJ81176_0141	atpG	F0F1 ATP synthase subunit gamma	-8.64981	0.00494609	y	0.999942	y	Cj0106	atpG	ATP synthase subunit gamma	-9.82741	0.00590349	y	0.999695	y	HG_429	C				y	y	1	1	1	Required in M1cam, 81-176, and 11168
HG_43	CJM1cam_0717	hisJ	Histidine-binding protein HisK	0.78448	0.863849	n	0.999982	n	CJJ81176_0757	cjaC	cjaC protein	1.18707	0.919647	n	0.999761	n	Cj0734c	hisJ	histidine-binding protein	0.992335	0.895219	n	0.999006	n	HG_43	E	T			n	n	0	0	0	Not required
HG_430	CJM1cam_1470	purM	Phosphoribosylformylglycinamidine cyclo-ligase PurM	2.52216	0.863849	n	0.999999	n	CJJ81176_1514	purM	phosphoribosylaminoimidazole synthetase	6.72091	0.948219	n	0.999982	n	Cj1529c	purM	phosphoribosylformylglycinamidine cyclo-ligase	4.00629	0.897627	n	0.999883	n	HG_430	F				n	n	0	0	0	Not required
HG_431	CJM1cam_1508	nuoH	NADH-quinone oxidoreductase, subunit H	0.0286455	0.840512	n	0.999999	n	CJJ81176_1557	nuoH	NADH dehydrogenase subunit H	0.687889	0.919647	n	0.999984	n	Cj1572c	nuoH	NADH-quinone oxidoreductase subunit H	0.922701	0.895219	n	0.999892	n	HG_431	C				n	n	0	0	0	Not required
HG_432	CJM1cam_0975	sixA	Phosphohistidine phosphatase SixA	2.67087	0.863849	n	0.999392	n	CJJ81176_1020	sixA	phosphohistidine phosphatase SixA	-0.769415	0.69145	n	0.996511	n	Cj1002c	-	phosphoglycerate/bisphosphoglycerate mutase	2.78865	0.895219	n	0.990823	n	HG_432	T				n	n	0	0	0	Not required
HG_433	CJM1cam_1004	lepA	GTP-binding protein LepA	0.923229	0.863849	n	1	n	CJJ81176_1049	lepA	GTP-binding protein LepA	0.0873256	0.893159	n	1	n	Cj1030c	lepA	elongation factor EF-4	-0.343892	0.819666	n	1	n	HG_433	M				n	n	0	0	0	Not required
HG_434	CJM1cam_0219	yccA	Modulator of FtsH protease YccA	-0.602718	0.679103	n	0.999957	n	CJJ81176_0261	-	hypothetical protein CJJ81176_0261	-0.238431	0.821593	n	0.999537	n	Cj0236c	-	integral membrane protein	-0.643993	0.747705	n	0.998279	n	HG_434	R				n	n	0	0	0	Not required
HG_435	CJM1cam_1189	CJM1cam_1189	5,10-methenyltetrahydrofolate synthetase	-3.52576	0.0731204	n	1	n	CJJ81176_1223	-	phosphodiesterase	-1.0002	0.632064	n	1	n	Cj1209	-	ribonuclease Y	-2.37455	0.327583	n	0.999999	n	HG_435	R				n	n	0	0	0	Not required
HG_436	CJM1cam_0202	fokI	Modification methylase FokI	0.0783533	0.8521	n	1	n	CJJ81176_0240	-	D12 class N6 adenine-specific DNA methyltransferase	-1.18496	0.583796	n	0.999994	n	Cj0208	-	DNA modification methylase	0.305367	0.895219	n	0.999954	n	HG_436	L				n	n	0	0	0	Not required
HG_437	CJM1cam_1507	nuoI	NADH-quinone oxidoreductase, subunit I	-0.655916	0.665194	n	0.999906	n	CJJ81176_1556	nuoI	NADH dehydrogenase subunit I	-1.59789	0.475516	n	0.999159	n	Cj1571c	nuoI	NADH-quinone oxidoreductase subunit I	-0.65305	0.746011	n	0.99718	n	HG_437	C				n	n	0	0	0	Not required
HG_438	CJM1cam_0366	trpS	Tryptophanyl-tRNA synthetase	-2.64091	0.179034	n	0.999999	n	CJJ81176_0411	trpS	tryptophanyl-tRNA synthetase	-7.70459	0.00495708	y	0.999975	y	Cj0388	trpS	tryptophan--tRNA ligase	-8.55523	0.00614306	y	0.999846	y	HG_438	J				n	y	0	1	1	Required in 81-176 and 11168, but not in M1cam
HG_439	CJM1cam_1262	mrdB	Rod shape-determining protein RodA/MrdB	-10.1707	8.75996e-05	y	1	y	CJJ81176_1297	-	rod shape-determining protein RodA, putative	-8.47934	0.00494609	y	0.999995	y	Cj1282	mrdB	rod shape-determining protein RodA	-9.21524	0.00590349	y	0.999958	y	HG_439	D				y	y	1	1	1	Required in M1cam, 81-176, and 11168
HG_44	CJM1cam_1235	pnp	Polyribonucleotide nucleotidyltransferase	0.270141	0.863849	n	1	n	CJJ81176_1269	pnp	polynucleotide phosphorylase/polyadenylase	-1.73639	0.438213	n	1	n	Cj1253	pnp	polynucleotide phosphorylase	-2.10082	0.382518	n	1	n	HG_44	J				n	n	0	0	0	Not required
HG_440	CJM1cam_0427	accA	Acetyl-coenzyme A carboxylase carboxyl transferase, subunit alpha	-9.24984	0.000101905	y	0.999999	y	CJJ81176_0470	accA	acetyl-CoA carboxylase carboxyltransferase subunit alpha	-8.41692	0.00494609	y	0.999968	y	Cj0443	accA	acetyl-CoA carboxylase carboxyltransferase subunit alpha	-10.1092	0.00590349	y	0.999814	y	HG_440	I				y	y	1	1	1	Required in M1cam, 81-176, and 11168
HG_441	CJM1cam_1512	nuoD	NADH-quinone oxidoreductase, subunit D	-3.25163	0.0971204	n	1	n	CJJ81176_1561	nuoD	NADH dehydrogenase subunit D	-8.41496	0.00494609	y	0.999999	y	Cj1576c	nuoD	NADH-quinone oxidoreductase subunit D	-10.7435	0.00590349	y	0.999987	y	HG_441	C				n	y	0	1	1	Required in 81-176 and 11168, but not in M1cam
HG_442	CJM1cam_0214	nrdB	Ribonucleoside-diphosphate reductase, subunit beta	-6.83205	0.00111988	y	1	y	CJJ81176_0256	nrdF	ribonucleotide-diphosphate reductase subunit beta	-7.94601	0.00495708	y	0.999987	y	Cj0231c	nrdF	ribonucleotide-diphosphate reductase subunit beta	-9.76328	0.00590349	y	0.999914	y	HG_442	F				y	y	1	1	1	Required in M1cam, 81-176, and 11168
HG_443	CJM1cam_1663	rlmN	Ribosomal RNA large subunit methyltransferase N	1.54599	0.863849	n	1	n	CJJ81176_0007	-	ribosomal RNA large subunit methyltransferase N	-0.88263	0.663543	n	0.999993	n	Cj1713	-	dual-specificity RNA methyltransferase RlmN	1.80631	0.895219	n	0.999944	n	HG_443	R				n	n	0	0	0	Not required
HG_444	CJM1cam_0684	purE	Phosphoribosylcarboxyaminoimidazole mutase PurE	-6.90907	0.00109928	y	0.999212	y	CJJ81176_0725	purE	phosphoribosylaminoimidazole carboxylase catalytic subunit	-7.04591	0.00694707	y	0.995745	y	Cj0702	purE	N5-carboxyaminoimidazole ribonucleotide mutase	-8.60502	0.00637693	y	0.989181	y	HG_444	F				y	y	1	1	1	Required in M1cam, 81-176, and 11168
HG_445	CJM1cam_0982	CJM1cam_0982	TrkA-C domain protein	-2.11022	0.276726	n	1	n	CJJ81176_1027	-	TrkA domain-containing protein	1.63895	0.919647	n	1	n	Cj1009c	-	hypothetical protein Cj1009c	0.648779	0.895219	n	0.999997	n	HG_445	S				n	n	0	0	0	Not required
HG_446	CJM1cam_0805	ydfG	NADP-dependent 3-hydroxy acid dehydrogenase YdfG	3.28487	0.863849	n	0.99998	n	CJJ81176_0850	-	short chain dehydrogenase/reductase family oxidoreductase	-0.13746	0.848699	n	0.999745	n	Cj0833c	-	oxidoreductase	3.03626	0.895219	n	0.99895	n	HG_446	R				n	n	0	0	0	Not required
HG_447	CJM1cam_1267	CJM1cam_1267	Hypothetical protein CJM1cam_1267	-9.31346	9.91492e-05	y	0.999939	y	CJJ81176_1302	-	hypothetical protein CJJ81176_1302	-1.60858	0.471841	n	0.999396	n	Cj1285c	-	hypothetical protein Cj1285c	-10.223	0.00590349	y	0.997857	y	HG_447	R				n	y	1	0	1	Required in M1cam and 11168, not in 81-176
HG_448	CJM1cam_1229	CJM1cam_1229	Hypothetical protein CJM1cam_1229	-9.73342	0.000101905	y	0.999212	y	CJJ81176_1262	-	hypothetical protein CJJ81176_1262	-7.61543	0.00553962	y	0.995745	y	Cj1247c	-	hypothetical protein Cj1247c	-9.03135	0.00590349	y	0.989181	y	HG_448	C				y	y	1	1	1	Required in M1cam, 81-176, and 11168
HG_449	CJM1cam_1620	CJM1cam_1620	Putative periplasmic solute-binding protein	-7.55253	0.000445664	y	0.999996	y	CJJ81176_1670	-	hypothetical protein CJJ81176_1670	-8.02484	0.00494609	y	0.999925	y	Cj1674	-	hypothetical protein Cj1674	-9.50772	0.00590349	y	0.99962	y	HG_449	R				y	y	1	1	1	Required in M1cam, 81-176, and 11168
HG_45	CJM1cam_0850	ftsK	Cell division protein FtsK	-7.50347	0.000452895	y	1	y	CJJ81176_0893	-	cell division protein FtsK, putative	-8.92001	0.00494609	y	1	y	Cj0886c	ftsK	DNA translocase FtsK	-10.7717	0.00590349	y	1	y	HG_45	D				y	y	1	1	1	Required in M1cam, 81-176, and 11168
HG_450	CJM1cam_0781	pyrD	Dihydroorotate dehydrogenase PyrD	-3.56869	0.07007	n	1	n	CJJ81176_0825	pyrD	dihydroorotate dehydrogenase 2	1.69188	0.919647	n	0.999992	n	Cj0804	pyrD	dihydroorotate dehydrogenase 2	-1.43981	0.530936	n	0.999938	n	HG_450	F				n	n	0	0	0	Not required
HG_451	CJM1cam_0789	thrC	Threonine synthase ThrC	-3.68552	0.0621025	n	1	n	CJJ81176_0833	thrC	threonine synthase	-7.23577	0.00604034	y	1	y	Cj0812	thrC	threonine synthase	-6.87951	0.0127534	y	0.999998	y	HG_451	E				n	y	0	1	1	Required in 81-176 and 11168, but not in M1cam
HG_452	CJM1cam_0857	serA	Selenide, water dikinase SerA	1.33334	0.863849	n	1	n	CJJ81176_0900	serA	D-3-phosphoglycerate dehydrogenase	1.07656	0.919647	n	1	n	Cj0891c	serA	D-3-phosphoglycerate dehydrogenase	-2.56424	0.29446	n	0.999999	n	HG_452	H	E			n	n	0	0	0	Not required
HG_453	CJM1cam_0448	vfr	Cyclic AMP receptor-like protein	0.485495	0.863849	n	0.999819	n	CJJ81176_0491	-	putative transcriptional regulator	-0.774899	0.690665	n	0.998749	n	Cj0466	nssR	transcriptional regulator	-0.112444	0.868043	n	0.995744	n	HG_453	T				n	n	0	0	0	Not required
HG_454	CJM1cam_1654	rplB	50S ribosomal protein L2	-8.31695	0.000210632	y	0.999994	y	CJJ81176_1701	rplB	50S ribosomal protein L2	-7.30035	0.00622496	y	0.999896	y	Cj1704c	rplB	50S ribosomal protein L2	-8.85539	0.00590349	y	0.999499	y	HG_454	J				y	y	1	1	1	Required in M1cam, 81-176, and 11168
HG_455	CJM1cam_0518	proS	Prolyl-tRNA synthetase	-10.204	8.75996e-05	y	1	y	CJJ81176_0568	proS	prolyl-tRNA synthetase	-9.34126	0.00494609	y	1	y	Cj0543	proS	proline--tRNA ligase	-10.1117	0.00590349	y	1	y	HG_455	J				y	y	1	1	1	Required in M1cam, 81-176, and 11168
HG_456	CJM1cam_0549	ribB	3,4-dihydroxy-2-butanone 4-phosphate synthase	-0.588095	0.683088	n	1	n	CJJ81176_0600	ribB	bifunctional 3,4-dihydroxy-2-butanone 4-phosphate synthase/GTP cyclohydrolase II protein	-0.392369	0.788089	n	0.999992	n	Cj0572	ribA	bifunctional 3,4-dihydroxy-2-butanone 4-phosphate synthase/GTP cyclohydrolase II protein	0.490123	0.895219	n	0.999911	n	HG_456	H				n	n	0	0	0	Not required
HG_457	CJM1cam_0819	psd	Phosphatidylserine decarboxylase	-7.7238	0.000388019	y	0.99999	y	CJJ81176_0863	psd	phosphatidylserine decarboxylase	-7.80783	0.00535834	y	0.999855	y	Cj0847	psd	phosphatidylserine decarboxylase	-6.84987	0.013649	y	0.999341	y	HG_457	I				y	y	1	1	1	Required in M1cam, 81-176, and 11168
HG_458	CJM1cam_1100	pglE	UDP-4-keto-6-deoxy-GlcNAc C4 aminotransferase PglE	0.595935	0.863849	n	1	n	CJJ81176_1139	pglE	general glycosylation pathway protein	1.66676	0.919647	n	0.999997	n	Cj1121c	pglE	UDP-N-acetylbacillosamine transaminase	0.842073	0.895219	n	0.999976	n	HG_458	M				n	n	0	0	0	Not required
HG_459	CJM1cam_0576	CJM1cam_0576	Putative membrane protein (OmpA/MotB domain)	2.35149	0.863849	n	0.999999	n	CJJ81176_0627	-	chemotaxis protein MotB, putative	2.81449	0.919647	n	0.999973	n	Cj0599	-	OmpA family membrane protein	2.921	0.895219	n	0.999838	n	HG_459	M				n	n	0	0	0	Not required
HG_46	CJM1cam_1059	thiD	Hydroxymethylpyrimidine/phosphomethylpyrimidine kinase ThiD	-10.257	8.80415e-05	y	0.999995	y	CJJ81176_1100	thiD	phosphomethylpyrimidine kinase	-8.4988	0.00494609	y	0.999873	y	Cj1082c	thiD	phosphomethylpyrimidine kinase	-9.69617	0.00590349	y	0.99941	y	HG_46	H				y	y	1	1	1	Required in M1cam, 81-176, and 11168
HG_460	CJM1cam_1081	ispE	4-diphosphocytidyl-2-C-methyl-D-erythritol kinase	-2.97109	0.130517	n	0.999985	n	CJJ81176_1122	ispE	4-diphosphocytidyl-2-C-methyl-D-erythritol kinase	-1.33414	0.550487	n	0.999791	n	Cj1104	-	4-diphosphocytidyl-2-C-methyl-D-erythritol kinase	-10.1723	0.00590349	y	0.999109	y	HG_460	I				n	n	0	0	1	Required only in 11168
HG_461	CJM1cam_1209	CJM1cam_1209	DNA-binding response regulator	-10.024	8.80415e-05	y	0.999941	y	CJJ81176_1241	-	DNA-binding response regulator	-8.43783	0.00494609	y	0.999416	y	Cj1227c	-	two-component regulator	-9.61544	0.00590349	y	0.997915	y	HG_461	T	K			y	y	1	1	1	Required in M1cam, 81-176, and 11168
HG_462	CJM1cam_1102	pglC	Putative colanic biosynthesis UDP-glucose lipid carrier transferase, general glycosylation pathway protein PglC	-7.67582	0.000464186	y	0.999834	y	CJJ81176_1141	pglC	general glycosylation pathway protein	1.54015	0.919647	n	0.998707	n	Cj1124c	pglC	undecaprenyl phosphate N,N\'-diacetylbacillosamine 1-phosphate transferase	-8.81842	0.00601435	y	0.995971	y	HG_462	M				n	y	1	0	1	Required in M1cam and 11168, not in 81-176
HG_463	CJM1cam_0574	fba	Fructose-bisphosphate aldolase	-4.73962	0.0176144	n	1	n	CJJ81176_0625	fbaA	fructose-bisphosphate aldolase	-8.28611	0.00494609	y	0.999992	y	Cj0597	fba	fructose-bisphosphate aldolase	-9.35151	0.00590349	y	0.999941	y	HG_463	G				n	y	0	1	1	Required in 81-176 and 11168, but not in M1cam
HG_464	CJM1cam_0607	ilvC	Ketol-acid reductoisomerase	1.86029	0.863849	n	1	n	CJJ81176_0660	ilvC	ketol-acid reductoisomerase	0.343851	0.919647	n	0.999987	n	Cj0632	ilvC	ketol-acid reductoisomerase	2.23457	0.895219	n	0.999914	n	HG_464	E	H			n	n	0	0	0	Not required
HG_465	CJM1cam_0296	pheA	Chorismate mutase/prephenate dehydratase PheA	-1.50015	0.428419	n	1	n	CJJ81176_0338	pheA	chorismate mutase/prephenate dehydratase	-1.09487	0.611211	n	0.999993	n	Cj0316	pheA	bifunctional chorismate mutase/prephenate dehydratase	-3.38686	0.172899	n	0.999946	n	HG_465	E				n	n	0	0	0	Not required
HG_466	CJM1cam_0318	polA	DNA polymerase I	-5.81414	0.00429469	n	1	n	CJJ81176_0360	polA	DNA polymerase I	-8.76291	0.00494609	y	1	y	Cj0338c	polA	DNA polymerase I	-10.2312	0.00590349	y	1	y	HG_466	L				n	y	0	1	1	Required in 81-176 and 11168, but not in M1cam
HG_467	CJM1cam_0561	CJM1cam_0561	DNA polymerase III subunit delta'	-9.76317	0.000101905	y	0.999827	y	CJJ81176_0612	-	DNA polymerase III subunit delta\'	-7.94825	0.00548206	y	0.998664	y	Cj0584	-	DNA polymerase III subunit delta\'	-8.47253	0.00637693	y	0.995859	y	HG_467	L				y	y	1	1	1	Required in M1cam, 81-176, and 11168
HG_468	CJM1cam_0928	aguA	Agmatine deiminase	-1.92933	0.316255	n	0.999999	n	CJJ81176_0973	-	peptidyl-arginine deiminase family protein	-1.21232	0.578341	n	0.999979	n	Cj0949c	-	peptidyl-arginine deiminase family protein	-1.37215	0.548663	n	0.99987	n	HG_468	E				n	n	0	0	0	Not required
HG_469	CJM1cam_0922	lolA	Outer-membrane lipoprotein carrier protein	-9.80667	9.91492e-05	y	0.999365	y	CJJ81176_0967	lolA	outer-membrane lipoprotein carrier protein	-1.95663	0.384873	n	0.995745	n	Cj0943	lolA	outer-membrane lipoprotein carrier protein	-8.54633	0.00663108	y	0.990568	y	HG_469	M				n	y	1	0	1	Required in M1cam and 11168, not in 81-176
HG_47	CJM1cam_1258	metN_2	Methionine import system ATP-binding protein	-10.1371	8.84212e-05	y	0.999933	y	CJJ81176_1293	lolD	lipoprotein releasing system ATP-binding protein LolD	-8.30758	0.00495708	y	0.999355	y	Cj1277c	-	ABC transporter ATP-binding protein	-9.14989	0.00590349	y	0.997736	y	HG_47	V				y	y	1	1	1	Required in M1cam, 81-176, and 11168
HG_470	CJM1cam_1395	CJM1cam_1395	Hypothetical protein CJM1cam_1395	2.59102	0.863849	n	0.997232	n	CJJ81176_1442	-	hypothetical protein CJJ81176_1442	1.31117	0.919647	n	0.98889	n	Cj1449c	-	hypothetical protein Cj1449c	1.20341	0.895219	n	0.976026	n	HG_470	S				n	n	0	0	0	Not required
HG_471	CJM1cam_0171	sodB	Superoxide dismutase	-9.69184	9.37787e-05	y	0.99993	y	CJJ81176_0205	sodB	superoxide dismutase, Fe	-2.13402	0.343049	n	0.999333	n	Cj0169	sodB	superoxide dismutase	0.0989294	0.895219	n	0.997673	n	HG_471	P				n	n	1	0	0	Required only in M1cam
HG_472	CJM1cam_0107	atpC	F0F1-type ATP synthase, epsilon subunit AtpC	-8.82088	0.000236671	y	0.99641	y	CJJ81176_0143	atpC	F0F1 ATP synthase subunit epsilon	-6.87348	0.0105211	y	0.98645	y	Cj0108	atpC	ATP synthase subunit epsilon	-8.59765	0.00825958	y	0.971736	y	HG_472	C				y	y	1	1	1	Required in M1cam, 81-176, and 11168
HG_473	CJM1cam_0650	uvrB	UvrABC system protein B, helicase subunit	1.35453	0.863849	n	1	n	CJJ81176_0703	uvrB	excinuclease ABC subunit B	-0.79425	0.68559	n	1	n	Cj0680c	uvrB	excinuclease ABC subunit B	-0.505998	0.782433	n	1	n	HG_473	L				n	n	0	0	0	Not required
HG_474	CJM1cam_1474	CJM1cam_1474	Hypothetical protein CJM1cam_1474	-1.71956	0.367906	n	1	n	CJJ81176_1518	-	hypothetical protein CJJ81176_1518	-8.31493	0.00494609	y	0.999989	y	Cj1533c	-	hypothetical protein Cj1533c	-6.6501	0.0151443	y	0.999925	y	HG_474	R				n	y	0	1	1	Required in 81-176 and 11168, but not in M1cam
HG_475	CJM1cam_0047	typA	GTP-binding protein TypA	1.49019	0.863849	n	1	n	CJJ81176_0077	typA	GTP-binding protein TypA	1.70882	0.919647	n	1	n	Cj0039c	typA	GTP-binding protein TypA	-2.99762	0.223817	n	1	n	HG_475	T				n	n	0	0	0	Not required
HG_476	CJM1cam_0654	priA	Primosomal protein N'	-9.79222	8.75996e-05	y	1	y	CJJ81176_0707	priA	primosome assembly protein PriA	-8.8231	0.00494609	y	1	y	Cj0684	priA	primosome assembly protein PriA	-10.0855	0.00590349	y	1	y	HG_476	L				y	y	1	1	1	Required in M1cam, 81-176, and 11168
HG_477	CJM1cam_1179	gatB	Aspartyl/glutamyl-tRNA amidotransferase subunit B	-9.2958	9.46034e-05	y	1	y	CJJ81176_1212	gatB	aspartyl/glutamyl-tRNA amidotransferase subunit B	-8.41258	0.00494609	y	1	y	Cj1197c	gatB	aspartyl/glutamyl-tRNA amidotransferase subunit B	-8.57664	0.00601435	y	0.999998	y	HG_477	J				y	y	1	1	1	Required in M1cam, 81-176, and 11168
HG_478	CJM1cam_0570	CJM1cam_0570	Hypothetical protein CJM1cam_0570	0.646669	0.863849	n	0.999893	n	CJJ81176_0621	-	hypothetical protein CJJ81176_0621	1.08841	0.919647	n	0.999072	n	Cj0593c	-	integral membrane protein	4.36787	0.898746	n	0.996938	n	HG_478	S				n	n	0	0	0	Not required
HG_479	CJM1cam_1421	CJM1cam_1421	Pyruvate-flavodoxin oxidoreductase	-0.88259	0.601442	n	1	n	CJJ81176_1469	-	pyruvate ferredoxin/flavodoxin oxidoreductase	0.554252	0.919647	n	1	n	Cj1476c	-	pyruvate-flavodoxin oxidoreductase	-2.95582	0.22885	n	1	n	HG_479	C				n	n	0	0	0	Not required
HG_48	CJM1cam_0176	CJM1cam_0176	Antibiotic transport protein, putative	3.04324	0.863849	n	1	n	CJJ81176_0213	-	putative transporter	2.05528	0.919647	n	0.999998	n	Cj0182	-	transmembrane transport protein	2.90195	0.895219	n	0.999984	n	HG_48	I				n	n	0	0	0	Not required
HG_480	CJM1cam_0293	CJM1cam_0293	Lipopolysaccharide ABC transporter permease	-9.99423	8.80415e-05	y	1	y	CJJ81176_0335	-	hypothetical protein CJJ81176_0335	-6.87734	0.00660441	y	0.999992	y	Cj0313	-	integral membrane protein	-10.6578	0.00590349	y	0.999938	y	HG_480	R				y	y	1	1	1	Required in M1cam, 81-176, and 11168
HG_481	CJM1cam_1157	argS	Arginyl-tRNA synthetase ArgS	-4.57323	0.0214353	n	1	n	CJJ81176_1190	argS	arginyl-tRNA synthetase	-7.04108	0.00629024	y	1	y	Cj1175c	argS	arginine--tRNA ligase	-9.46686	0.00590349	y	1	y	HG_481	J				n	y	0	1	1	Required in 81-176 and 11168, but not in M1cam
HG_482	CJM1cam_0359	pyrF	Orotidine-5'-phosphate decarboxylase PyrF	0.917829	0.863849	n	0.999946	n	CJJ81176_0404	pyrF	orotidine 5\'-phosphate decarboxylase	2.46857	0.919647	n	0.999453	n	Cj0381c	pyrF	orotidine 5\'-phosphate decarboxylase	2.14163	0.895219	n	0.999539	n	HG_482	F				n	n	0	0	0	Not required
HG_483	CJM1cam_0190	purF	Amidophosphoribosyltransferase PurF	1.26936	0.863849	n	1	n	CJJ81176_0227	purF	amidophosphoribosyltransferase	2.16403	0.919647	n	1	n	Cj0196c	purF	amidophosphoribosyltransferase	3.47944	0.895219	n	0.999995	n	HG_483	F				n	n	0	0	0	Not required
HG_484	CJM1cam_0596	CJM1cam_0596	Hypothetical protein CJM1cam_0596	1.8488	0.863849	n	0.999913	n	CJJ81176_0649	-	hypothetical protein CJJ81176_0649	2.75168	0.919647	n	0.999213	n	Cj0620	-	hypothetical protein Cj0620	0.542715	0.895219	n	0.99733	n	HG_484	R				n	n	0	0	0	Not required
HG_485	CJM1cam_0460	nusG	Transcription antitermination protein NusG	-9.0311	0.00019229	y	0.999551	y	CJJ81176_0503	nusG	transcription antitermination protein NusG	-7.20153	0.00823835	y	0.997232	y	Cj0473	nusG	transcription termination/antitermination protein NusG	-8.9257	0.00699091	y	0.992427	y	HG_485	K				y	y	1	1	1	Required in M1cam, 81-176, and 11168
HG_486	CJM1cam_0110	CJM1cam_0110	TonB domain-containing protein	-9.62139	9.37787e-05	y	0.999987	y	CJJ81176_0146	-	TonB domain-containing protein	1.30759	0.919647	n	0.999817	n	Cj0111	-	periplasmic protein	-9.61544	0.00590349	y	0.999202	y	HG_486	G	M			n	y	1	0	1	Required in M1cam and 11168, not in 81-176
HG_487	CJM1cam_0131	lpxC	UDP-3-O-[3-hydroxymyristoyl] N-acetylglucosamine deacetylase LpxC	-10.3411	8.75996e-05	y	0.999997	y	CJJ81176_0167	lpxC	UDP-3-O	-7.61201	0.00536272	y	0.999942	y	Cj0132	lpxC	UDP-3-O	-9.58123	0.00590349	y	0.999695	y	HG_487	M				y	y	1	1	1	Required in M1cam, 81-176, and 11168
HG_488	CJM1cam_1077	CJM1cam_1077	Hypothetical protein CJM1cam_1077	-0.45419	0.720471	n	0.998205	n	CJJ81176_1118	-	hypothetical protein CJJ81176_1118	0.0618961	0.889684	n	0.99202	n	Cj1100	-	hypothetical protein Cj1100	-0.837942	0.692513	n	0.981778	n	HG_488	I				n	n	0	0	0	Not required
HG_489	CJM1cam_1431	ccoP	Cytochrome c oxidase, cbb3-type, subunit III CcoP	-1.32645	0.474325	n	0.999996	n	CJJ81176_1479	ccoP	cytochrome c oxidase, cbb3-type, subunit III	-7.88751	0.00495708	y	0.999927	y	Cj1487c	ccoP	cbb3-type cytochrome C oxidase subunit III	-8.15176	0.00685019	y	0.99963	y	HG_489	C				n	y	0	1	1	Required in 81-176 and 11168, but not in M1cam
HG_49	CJM1cam_1349	CJM1cam_1349	Enamine/imine deaminase	-0.842639	0.613755	n	0.994699	n	CJJ81176_1390	-	endoribonuclease L-PSP, putative	-3.12331	0.167312	n	0.981749	n	Cj1388	-	endoribonuclease L-PSP	-3.30576	0.187451	n	0.96382	n	HG_49	J				n	n	0	0	0	Not required
HG_490	CJM1cam_0068	aroQ	3-dehydroquinate dehydratase	-9.2982	0.000147412	y	0.999021	y	CJJ81176_0104	aroQ	3-dehydroquinate dehydratase	-7.46864	0.00681737	y	0.994979	y	Cj0066c	aroQ	3-dehydroquinate dehydratase	-9.15159	0.00637693	y	0.98759	y	HG_490	E				y	y	1	1	1	Required in M1cam, 81-176, and 11168
HG_491	CJM1cam_0125	rlmH	Ribosomal RNA large subunit methyltransferase H	-0.736529	0.647708	n	0.99849	n	CJJ81176_0161	-	hypothetical protein CJJ81176_0161	-1.75518	0.437818	n	0.993009	n	Cj0126c	-	hypothetical protein Cj0126c	0.484285	0.895219	n	0.985369	n	HG_491	S				n	n	0	0	0	Not required
HG_492	CJM1cam_1337	yajR	Inner membrane transport protein YajR	-2.49303	0.20387	n	1	n	CJJ81176_1378	-	multidrug resistance efflux transporter, putative	-7.56132	0.00495829	y	0.999999	y	Cj1375	-	multidrug efflux transporter	-10.1111	0.00590349	y	0.999993	y	HG_492	G	E	P	R	n	y	0	1	1	Required in 81-176 and 11168, but not in M1cam
HG_493	CJM1cam_0555	tatC	Sec-independent protein translocase protein TatC	-1.32987	0.474325	n	0.999976	n	CJJ81176_0606	tatC	Sec-independent protein translocase TatC	-8.23775	0.00495708	y	0.999708	y	Cj0578c	tatC	Sec-independent protein translocase TatC	-9.98558	0.00590349	y	0.998828	y	HG_493	U				n	y	0	1	1	Required in 81-176 and 11168, but not in M1cam
HG_494	CJM1cam_0097	fmt_1	Methionyl-tRNA formyltransferase	-9.87135	8.80415e-05	y	0.999998	y	CJJ81176_0133	fmt	methionyl-tRNA formyltransferase	-6.96441	0.00693275	y	0.99996	y	Cj0098	fmt	methionyl-tRNA formyltransferase	-9.41664	0.00590349	y	0.999774	y	HG_494	J				y	y	1	1	1	Required in M1cam, 81-176, and 11168
HG_495	CJM1cam_0149	trxB	Thioredoxin reductase TrxB	-10.0764	8.75996e-05	y	0.999999	y	CJJ81176_0182	trxB	thioredoxin-disulfide reductase	-7.87753	0.00495708	y	0.999968	y	Cj0146c	trxB	thioredoxin reductase	-10.2525	0.00590349	y	0.999814	y	HG_495	O				y	y	1	1	1	Required in M1cam, 81-176, and 11168
HG_496	CJM1cam_0705	prmC	Release factor glutamine methyltransferase	0.158627	0.863849	n	0.999992	n	CJJ81176_0745	-	HemK family modification methylase	-6.53359	0.00868126	y	0.999877	y	Cj0722c	-	DNA methylase	-4.92392	0.0561771	n	0.999426	n	HG_496	J				n	n	0	1	0	Required only in 81-176
HG_497	CJM1cam_1399	tilS	tRNA(Ile)-lysidine synthase	-8.94641	0.000115334	y	0.999999	y	CJJ81176_1446	tilS	tRNA(Ile)-lysidine synthetase	-7.44713	0.00586649	y	0.999976	y	Cj1453c	tilS	tRNA(Ile)-lysidine synthase	-8.78915	0.00590349	y	0.999854	y	HG_497	D				y	y	1	1	1	Required in M1cam, 81-176, and 11168
HG_498	CJM1cam_0862	pheT	Phenylalanyl-tRNA synthetase, beta subunit PheT	-10.003	8.75996e-05	y	1	y	CJJ81176_0905	pheT	phenylalanyl-tRNA synthetase subunit beta	-8.46972	0.00494609	y	1	y	Cj0896c	pheT	phenylalanine--tRNA ligase subunit beta	-8.48782	0.00601435	y	1	y	HG_498	J				y	y	1	1	1	Required in M1cam, 81-176, and 11168
HG_499	CJM1cam_0830	murA	UDP-N-acetylglucosamine 1-carboxyvinyltransferase MurA	-10.3593	8.75996e-05	y	1	y	CJJ81176_0874	murA	UDP-N-acetylglucosamine 1-carboxyvinyltransferase	-7.06944	0.00672937	y	0.999999	y	Cj0858c	murA	UDP-N-acetylglucosamine 1-carboxyvinyltransferase	-9.01329	0.00590349	y	0.99999	y	HG_499	M				y	y	1	1	1	Required in M1cam, 81-176, and 11168
HG_5	CJM1cam_1048	ssb	Single-stranded DNA-binding protein	-8.83393	0.000203912	y	0.999654	y	CJJ81176_1089	ssb	single-stranded DNA-binding protein	-7.42742	0.00694707	y	0.997655	y	Cj1071	ssb	single-stranded DNA-binding protein	-7.65771	0.0106095	y	0.993576	y	HG_5	L				y	y	1	1	1	Required in M1cam, 81-176, and 11168
HG_50	CJM1cam_1072	lnt	Apolipoprotein N-acyltransferase	2.56256	0.863849	n	1	n	CJJ81176_1113	cutE	apolipoprotein N-acyltransferase	2.16873	0.919647	n	1	n	Cj1095	-	apolipoprotein N-acyltransferase	2.57298	0.895219	n	0.999995	n	HG_50	M				n	n	0	0	0	Not required
HG_500	CJM1cam_0162	queE	7-carboxy-7-deazaguanine synthase QueE	0.972906	0.863849	n	0.999978	n	CJJ81176_0196	-	radical SAM domain-containing protein	2.15502	0.919647	n	0.999727	n	Cj0160c	-	radical SAM domain-containing protein	0.294103	0.895219	n	0.998891	n	HG_500	O				n	n	0	0	0	Not required
HG_501	CJM1cam_1423	cadF	Outer membrane fibronectin-binding protein	2.24547	0.863849	n	0.999999	n	CJJ81176_1471	cadF	fibronectin-binding protein	1.50685	0.919647	n	0.999975	n	Cj1478c	cadF	outer membrane fibronectin-binding protein	3.07603	0.895219	n	0.999846	n	HG_501	M				n	n	0	0	0	Not required
HG_502	CJM1cam_0678	ftsZ	Cell division protein FtsZ	-10.2255	8.75996e-05	y	1	y	CJJ81176_0719	ftsZ	cell division protein FtsZ	-7.3543	0.00542412	y	0.999995	y	Cj0696	ftsZ	cell division protein FtsZ	-9.97223	0.00590349	y	0.999962	y	HG_502	D				y	y	1	1	1	Required in M1cam, 81-176, and 11168
HG_503	CJM1cam_0708	mog	Molybdopterin adenylyltransferase	2.69678	0.863849	n	0.999606	n	CJJ81176_0748	mogA	molybdenum cofactor biosynthesis protein MogA	2.3031	0.919647	n	0.997494	n	Cj0725c	mogA	molybdenum cofactor biosynthesis protein MogA	4.21726	0.898746	n	0.993025	n	HG_503	H				n	n	0	0	0	Not required
HG_504	CJM1cam_0294	lysA	Diaminopimelate decarboxylase	-9.85763	8.75996e-05	y	1	y	CJJ81176_0336	lysA	diaminopimelate decarboxylase	1.75727	0.919647	n	0.999998	n	Cj0314	lysA	diaminopimelate decarboxylase	-8.88326	0.00590349	y	0.999984	y	HG_504	E				n	y	1	0	1	Required in M1cam and 11168, not in 81-176
HG_505	CJM1cam_0475	CJM1cam_0475	AP-4-A phosphorylase	1.81223	0.863849	n	0.999102	n	CJJ81176_0520	-	Hit family protein	2.3799	0.919647	n	0.995301	n	Cj0499	-	histidine triad (HIT) family protein	3.21103	0.895219	n	0.988253	n	HG_505	F	G	R		n	n	0	0	0	Not required
HG_506	CJM1cam_0353	CJM1cam_0353	Putative lipoprotein	-8.50216	0.000210645	y	0.998978	y	CJJ81176_0399	-	putative lipoprotein	-7.08713	0.00681737	y	0.99481	y	Cj0375	-	lipoprotein	-9.19281	0.00628375	y	0.987245	y	HG_506	H				y	y	1	1	1	Required in M1cam, 81-176, and 11168
HG_507	CJM1cam_1607	CJM1cam_1607	Thioredoxin	2.12369	0.863849	n	0.999308	n	CJJ81176_1656	-	thioredoxin family protein	2.74739	0.919647	n	0.949093	n	Cj1665	-	lipoprotein thiredoxin	4.3686	0.898746	n	0.990036	n	HG_507	O	C			n	n	0	0	0	Not required
HG_508	CJM1cam_0111	tolB	Translocation protein TolB	-10.4818	8.75996e-05	y	1	y	CJJ81176_0147	tolB	translocation protein TolB	-2.70663	0.230199	n	0.999998	n	Cj0112	tolB	translocation protein TolB	-9.65186	0.00590349	y	0.999984	y	HG_508	U				n	y	1	0	1	Required in M1cam and 11168, not in 81-176
HG_509	CJM1cam_0755	tpx	Thiol peroxidase	3.34378	0.863849	n	0.99951	n	CJJ81176_0800	tpx	thiol peroxidase	1.13861	0.919647	n	0.997043	n	Cj0779	tpx	thiol peroxidase	2.74032	0.895219	n	0.992	n	HG_509	O				n	n	0	0	0	Not required
HG_51	CJM1cam_1083	trxC	Thiol-disulfide oxidoreductase TrxC	3.13855	0.863849	n	0.999834	n	CJJ81176_1124	-	thioredoxin domain-containing protein	-0.238133	0.821625	n	0.998707	n	Cj1106	-	thioredoxin	2.42112	0.895219	n	0.995971	n	HG_51	O	C			n	n	0	0	0	Not required
HG_510	CJM1cam_1576	rnc	Ribonuclease 3	-8.87439	0.000137761	y	0.999941	y	CJJ81176_1626	rnc	ribonuclease III	-7.87348	0.00574499	y	0.999435	y	Cj1635c	rnc	ribonuclease III	-9.64297	0.00590349	y	0.997915	y	HG_510	K				y	y	1	1	1	Required in M1cam, 81-176, and 11168
HG_511	CJM1cam_1660	CJM1cam_1660	Ribonuclease J	-3.4013	0.0829423	n	1	n	CJJ81176_0004	-	metallo-beta-lactamase family protein	-3.67933	0.0998386	n	1	n	Cj1710c	-	metallo-beta-lactamase family protein	-5.53012	0.0349525	y	1	y	HG_511	R				n	n	0	0	1	Required only in 11168
HG_512	CJM1cam_1164	rpsB	30S ribosomal protein S2	-9.42323	0.000109415	y	0.999989	y	CJJ81176_1197	rpsB	30S ribosomal protein S2	-8.16438	0.00495829	y	0.999839	y	Cj1182c	rpsB	30S ribosomal protein S2	-9.87595	0.00590349	y	0.999285	y	HG_512	J				y	y	1	1	1	Required in M1cam, 81-176, and 11168
HG_513	CJM1cam_0565	tlyA	16S/23S rRNA (cytidine-2'-O)-methyltransferase TlyA	-9.76414	8.90248e-05	y	0.999983	y	CJJ81176_0616	tlyA	hemolysin A	-7.23967	0.00618265	y	0.999776	y	Cj0588	tlyA	hemolysin	-7.74654	0.00791701	y	0.999059	y	HG_513	J				y	y	1	1	1	Required in M1cam, 81-176, and 11168
HG_514	CJM1cam_0933	purL	Phosphoribosylformylglycinamidine synthase 2 PurL	1.14214	0.863849	n	1	n	CJJ81176_0978	purL	phosphoribosylformylglycinamidine synthase II	2.56651	0.919647	n	1	n	Cj0955c	purL	phosphoribosylformylglycinamidine synthase II	1.83081	0.895219	n	1	n	HG_514	F				n	n	0	0	0	Not required
HG_515	CJM1cam_1642	rplF	50S ribosomal protein L6	-9.73342	0.000101905	y	0.99957	y	CJJ81176_1689	rplF	50S ribosomal protein L6	-7.90385	0.00555391	y	0.997323	y	Cj1692c	rplF	50S ribosomal protein L6	-9.59765	0.00590349	y	0.992632	y	HG_515	J				y	y	1	1	1	Required in M1cam, 81-176, and 11168
HG_516	CJM1cam_1338	CJM1cam_1338	Formate hydrogenlyase complex iron-sulfur subunit	2.48669	0.863849	n	1	n	CJJ81176_1379	-	iron-sulfur cluster-binding domain-containing protein	2.72983	0.919647	n	1	n	Cj1377c	-	ferredoxin	1.82303	0.895219	n	1	n	HG_516	C				n	n	0	0	0	Not required
HG_517	CJM1cam_0136	rbfA	Ribosome-binding factor A	-4.19565	0.0360105	n	0.994699	n	CJJ81176_0172	rbfA	ribosome-binding factor A	-6.87348	0.0105211	y	0.981749	y	Cj0137	rbfA	ribosome-binding factor A	-4.28312	0.0967343	n	0.96382	n	HG_517	J				n	n	0	1	0	Required only in 81-176
HG_518	CJM1cam_0264	tal	Transaldolase	1.4607	0.863849	n	0.999999	n	CJJ81176_0307	tal	transaldolase	3.19286	0.919647	n	0.999979	n	Cj0281c	tal	transaldolase	2.84287	0.895219	n	0.99987	n	HG_518	G				n	n	0	0	0	Not required
HG_519	CJM1cam_0562	folP	Dihydropteroate synthase FolP	-10.1684	8.80415e-05	y	1	y	CJJ81176_0613	folP	dihydropteroate synthase	-8.83459	0.00494609	y	0.999997	y	Cj0585	folP	dihydropteroate synthase	-10.0043	0.00590349	y	0.999971	y	HG_519	H				y	y	1	1	1	Required in M1cam, 81-176, and 11168
HG_52	CJM1cam_0487	clpB	ATP-dependent Clp protease ATP-binding subunit	3.50424	0.863849	n	1	n	CJJ81176_0537	clpB	ATP-dependent chaperone protein ClpB	1.30047	0.919647	n	1	n	Cj0509c	clpB	chaperone protein ClpB	1.87155	0.895219	n	1	n	HG_52	O				n	n	0	0	0	Not required
HG_520	CJM1cam_1397	dut	Putative pyrophosphatase	-9.92982	9.37787e-05	y	0.999953	y	CJJ81176_1444	-	deoxyuridine triphosphatase domain-containing protein	-2.70076	0.233548	n	0.999505	n	Cj1451	dut	dUTPase	-6.46105	0.0188075	y	0.998182	y	HG_520	R				n	y	1	0	1	Required in M1cam and 11168, not in 81-176
HG_521	CJM1cam_1269	maeB	NADP-dependent malic enzyme	-10.835	8.75996e-05	y	1	y	CJJ81176_1304	-	NADP-dependent malic enzyme, truncation	-8.08222	0.00494609	y	0.999999	y	Cj1287c	-	malate oxidoreductase	-9.71969	0.00590349	y	0.999988	y	HG_521	C				y	y	1	1	1	Required in M1cam, 81-176, and 11168
HG_522	CJM1cam_0461	rplK	50S ribosomal protein L11	-8.69603	0.000195941	y	0.997865	y	CJJ81176_0505	rplK	50S ribosomal protein L11	-7.46864	0.00681737	y	0.990891	y	Cj0474	rplK	50S ribosomal protein L11	-9.19281	0.00628375	y	0.979665	y	HG_522	J				y	y	1	1	1	Required in M1cam, 81-176, and 11168
HG_523	CJM1cam_0026	recJ	Single-stranded-DNA-specific exonuclease RecJ	-0.284322	0.763507	n	1	n	CJJ81176_0055	recJ	single-stranded-DNA-specific exonuclease RecJ	-0.485649	0.764078	n	1	n	Cj0028	recJ	single-stranded-DNA-specific exonuclease	-0.301549	0.828386	n	0.999999	n	HG_523	L				n	n	0	0	0	Not required
HG_524	CJM1cam_0786	CJM1cam_0786	Metallo-beta-lactamase family protein	-1.4736	0.43553	n	0.999819	n	CJJ81176_0830	-	metallo-beta-lactamase family protein	4.19161	0.919647	n	0.998619	n	Cj0809c	-	hydrolase	1.42547	0.895219	n	0.995744	n	HG_524	R				n	n	0	0	0	Not required
HG_525	CJM1cam_0826	CJM1cam_0826	Hypothetical protein CJM1cam_0826	-8.67202	0.000283735	y	0.978806	y	CJJ81176_0870	-	hypothetical protein CJJ81176_0870	-0.430704	0.779131	n	0.978465	n	Cj0854c	-	periplasmic protein	-9.06543	0.0065835	y	0.958501	y	HG_525	C				n	y	1	0	1	Required in M1cam and 11168, not in 81-176
HG_526	CJM1cam_0818	CJM1cam_0818	Putative metallophosphoesterase	-3.3655	0.0861191	n	1	n	CJJ81176_0862	-	Ser/Thr protein phosphatase family protein	0.607821	0.919647	n	0.999996	n	Cj0846	-	metallophosphoesterase	-7.89549	0.00715804	y	0.999966	y	HG_526	R				n	n	0	0	1	Required only in 11168
HG_527	CJM1cam_0322	uvrA	UvrABC system protein A, excinuclease subunit	0.9892	0.863849	n	1	n	CJJ81176_0366	uvrA	excinuclease ABC subunit A	-0.264614	0.813849	n	1	n	Cj0342c	uvrA	excinuclease ABC subunit A	1.18946	0.895219	n	1	n	HG_527	L				n	n	0	0	0	Not required
HG_528	CJM1cam_0340	CJM1cam_0340	Putative membrane protein	-2.5777	0.189925	n	0.998554	n	CJJ81176_0385	-	hypothetical protein CJJ81176_0385	-2.91699	0.197309	n	0.993237	n	Cj0362	-	integral membrane protein	-8.95593	0.00590349	y	0.984114	y	HG_528	S				n	n	0	0	1	Required only in 11168
HG_529	CJM1cam_0471	rsmC	Ribosomal RNA small subunit methyltransferase C	1.76672	0.863849	n	0.99996	n	CJJ81176_0516	-	hypothetical protein CJJ81176_0516	0.200784	0.919647	n	0.999566	n	Cj0495	-	methyltransferase domain-containing protein	-1.58313	0.497166	n	0.998371	n	HG_529	R				n	n	0	0	0	Not required
HG_53	CJM1cam_0102	atpF_1	F0F1-type ATP synthase, subunit b	-9.60789	0.000110852	y	0.999392	y	CJJ81176_0138	-	F0F1 ATP synthase subunit B	-7.40784	0.00618265	y	0.996511	y	Cj0103	atpF	ATP synthase subunit B	-8.95593	0.00590349	y	0.990823	y	HG_53	C				y	y	1	1	1	Required in M1cam, 81-176, and 11168
HG_530	CJM1cam_0926	CJM1cam_0926	N-carbamoyl-D-amino acid hydrolase	-1.31772	0.476133	n	0.999997	n	CJJ81176_0971	-	carbon-nitrogen family hydrolase	-5.88451	0.0126033	y	0.999934	y	Cj0947c	-	carbon-nitrogen hydrolase	-6.96708	0.0131616	y	0.999659	y	HG_530	R				n	y	0	1	1	Required in 81-176 and 11168, but not in M1cam
HG_531	CJM1cam_1323	ruvB	Holliday junction resolvasome, helicase subunit	-10.6563	8.75996e-05	y	1	y	CJJ81176_1364	ruvB	Holliday junction DNA helicase RuvB	-8.39681	0.00494609	y	0.999985	y	Cj1362	ruvB	Holliday junction DNA helicase RuvB	-9.19597	0.00590349	y	0.999901	y	HG_531	L				y	y	1	1	1	Required in M1cam, 81-176, and 11168
HG_532	CJM1cam_1303	dxr	1-deoxy-D-xylulose 5-phosphate reductoisomerase	-9.63417	8.80736e-05	y	1	y	CJJ81176_1345	dxr	1-deoxy-D-xylulose 5-phosphate reductoisomerase	-8.21631	0.00494609	y	0.999993	y	Cj1346c	dxr	1-deoxy-D-xylulose 5-phosphate reductoisomerase	-10.0201	0.00590349	y	0.999944	y	HG_532	I				y	y	1	1	1	Required in M1cam, 81-176, and 11168
HG_533	CJM1cam_0895	argH	Argininosuccinate lyase ArgH	2.36137	0.863849	n	1	n	CJJ81176_0938	argH	argininosuccinate lyase	3.26852	0.919647	n	1	n	Cj0931c	argH	argininosuccinate lyase	3.43663	0.895219	n	0.999997	n	HG_533	E				n	n	0	0	0	Not required
HG_534	CJM1cam_0260	mreB	Rod shape-determining protein MreB	-9.71457	8.88548e-05	y	1	y	CJJ81176_0303	mreB	rod shape-determining protein MreB	-8.51537	0.00494609	y	0.99999	y	Cj0276	mreB	rod shape-determining protein MreB	-9.99634	0.00590349	y	0.999927	y	HG_534	D				y	y	1	1	1	Required in M1cam, 81-176, and 11168
HG_535	CJM1cam_1034	CJM1cam_1034	Hydrolase, carbon-nitrogen family	-0.302636	0.759321	n	0.999988	n	CJJ81176_1076	-	carbon-nitrogen family hydrolase	1.18363	0.919647	n	0.99981	n	Cj1056c	-	carbon-nitrogen hydrolase family protein	-9.88855	0.00590349	y	0.99918	y	HG_535	R				n	n	0	0	1	Required only in 11168
HG_536	CJM1cam_0981	aroB	3-dehydroquinate synthase	-10.2432	8.75996e-05	y	1	y	CJJ81176_1026	aroB	3-dehydroquinate synthase	-8.91135	0.00494609	y	0.999991	y	Cj1008c	aroB	3-dehydroquinate synthase	-8.75347	0.00601435	y	0.999936	y	HG_536	E				y	y	1	1	1	Required in M1cam, 81-176, and 11168
HG_537	CJM1cam_1543	mrp	ATP/GTP-binding protein	-5.05565	0.0117169	n	1	n	CJJ81176_1593	mrp	ATP/GTP-binding protein	-7.11202	0.00618265	y	0.999995	y	Cj1606c	mrp	ATP/GTP-binding protein	-10.5429	0.00590349	y	0.99996	y	HG_537	D				n	y	0	1	1	Required in 81-176 and 11168, but not in M1cam
HG_538	CJM1cam_0959	CJM1cam_0959	Hypothetical protein CJM1cam_0959	1.56749	0.863849	n	0.999977	n	CJJ81176_1003	-	hypothetical protein CJJ81176_1003	1.27016	0.919647	n	0.999718	n	Cj0984	-	hypothetical protein Cj0984	-2.21682	0.357746	n	0.99886	n	HG_538	S				n	n	0	0	0	Not required
HG_539	CJM1cam_1250	amiA	N-acetylmuramoyl-L-alanine amidase	-9.60189	8.86502e-05	y	1	y	CJJ81176_1285	-	N-acetylmuramoyl-L-alanine amidase	-3.08488	0.167254	n	1	n	Cj1269c	amiA	N-acetylmuramoyl-L-alanine amidase	-10.4138	0.00590349	y	1	y	HG_539	M				n	y	1	0	1	Required in M1cam and 11168, not in 81-176
HG_54	CJM1cam_0954	pepD	Cytosol non-specific dipeptidase PepD	1.31553	0.863849	n	1	n	CJJ81176_0999	pepD	aminoacyl-histidine dipeptidase	5.52968	0.932963	n	0.999999	n	Cj0980	-	peptidase	3.42943	0.895219	n	0.999991	n	HG_54	E				n	n	0	0	0	Not required
HG_540	CJM1cam_0022	nrdA	Ribonucleoside-diphosphate reductase, subunit alpha	-10.5293	8.75996e-05	y	1	y	CJJ81176_0051	nrdA	ribonucleotide-diphosphate reductase subunit alpha	-9.98067	0.00494609	y	1	y	Cj0024	nrdA	ribonucleotide-diphosphate reductase subunit alpha	-9.93597	0.00590349	y	1	y	HG_540	F				y	y	1	1	1	Required in M1cam, 81-176, and 11168
HG_541	CJM1cam_0014	CJM1cam_0014	5'-nucleotidase	2.66286	0.863849	n	1	n	CJJ81176_0042	-	hypothetical protein CJJ81176_0042	3.37003	0.919647	n	0.999999	n	Cj0015c	-	hypothetical protein Cj0015c	2.247	0.895219	n	0.999987	n	HG_541	R				n	n	0	0	0	Not required
HG_542	CJM1cam_1170	mnmG	tRNA uridine 5-carboxymethylaminomethyl modification protein MnmG	-10.0549	8.75996e-05	y	1	y	CJJ81176_1203	gidA	tRNA uridine 5-carboxymethylaminomethyl modification enzyme GidA	-8.28602	0.00494609	y	1	y	Cj1188c	gidA	tRNA uridine 5-carboxymethylaminomethyl modification protein GidA	-9.25821	0.00590349	y	1	y	HG_542	D				y	y	1	1	1	Required in M1cam, 81-176, and 11168
HG_543	CJM1cam_1476	pgi	Glucose-6-phosphate isomerase	-3.50843	0.0743843	n	1	n	CJJ81176_1520	pgi	glucose-6-phosphate isomerase	-8.73662	0.00494609	y	0.999999	y	Cj1535c	pgi	glucose-6-phosphate isomerase	-9.01458	0.00590349	y	0.999986	y	HG_543	G				n	y	0	1	1	Required in 81-176 and 11168, but not in M1cam
HG_544	CJM1cam_0681	glnA	Glutamine synthetase GlnA	-11.0064	8.75996e-05	y	1	y	CJJ81176_0722	glnA	glutamine synthetase, type I	-8.39741	0.00494609	y	1	y	Cj0699c	glnA	glutamine synthetase	-9.67047	0.00590349	y	0.999998	y	HG_544	E				y	y	1	1	1	Required in M1cam, 81-176, and 11168
HG_545	CJM1cam_0003	gyrB	DNA gyrase subunit B GyrB	-8.47844	0.000156554	y	1	y	CJJ81176_0029	gyrB	DNA gyrase subunit B	-9.83064	0.00494609	y	1	y	Cj0003	gyrB	DNA gyrase subunit B	-11.0201	0.00590349	y	1	y	HG_545	L				y	y	1	1	1	Required in M1cam, 81-176, and 11168
HG_546	CJM1cam_1158	tatA	Sec-independent protein translocase protein TatA	-7.95581	0.0007217	y	0.968705	y	CJJ81176_1191	-	twin arginine-targeting protein translocase	-6.07378	0.0224995	y	0.929127	n	Cj1176c	tatA	Sec-independent protein translocase	-7.79795	0.0141668	y	0.888583	n	HG_546	U				y	y	1	0	0	Required in M1cam, 81-176, and 11168	Poisson law cut-off not passed in 81-176 and 11168
HG_547	CJM1cam_1027	dapE	Succinyl-diaminopimelate desuccinylase DapE	-10.4972	8.75996e-05	y	1	y	CJJ81176_1069	dapE	succinyl-diaminopimelate desuccinylase	-8.67644	0.00494609	y	0.999995	y	Cj1048c	dapE	succinyl-diaminopimelate desuccinylase	-9.79112	0.00590349	y	0.999956	y	HG_547	E				y	y	1	1	1	Required in M1cam, 81-176, and 11168
HG_548	CJM1cam_1531	rpsK	30S ribosomal protein S11	-8.90164	0.000163812	y	0.996563	y	CJJ81176_1580	rpsK	30S ribosomal protein S11	-7.36329	0.00731125	y	0.986891	y	Cj1593	rpsK	30S ribosomal protein S11	-8.12767	0.00837255	y	0.972501	y	HG_548	J				y	y	1	1	1	Required in M1cam, 81-176, and 11168
HG_549	CJM1cam_0580	dsbD	Disulfide bond formation protein DsbD	1.64496	0.863849	n	1	n	CJJ81176_0631	dsbD	thiol:disulfide interchange protein DsbD	-2.20203	0.328163	n	1	n	Cj0603c	dsbD	thiol:disulfide interchange protein	0.747807	0.895219	n	1	n	HG_549	O	C			n	n	0	0	0	Not required
HG_55	CJM1cam_1458	CJM1cam_1458	Putative component of anaerobic dehydrogenase	2.47334	0.863849	n	0.99996	n	CJJ81176_1506	-	hypothetical protein CJJ81176_1506	0.0752403	0.891919	n	0.999566	n	Cj1514c	-	hypothetical protein Cj1514c	2.0236	0.895219	n	0.99854	n	HG_55	R				n	n	0	0	0	Not required
HG_550	CJM1cam_0513	oorC	2-oxoglutarate-acceptor oxidoreductase, subunit gamma OorC	-1.66685	0.382486	n	0.999683	n	CJJ81176_0563	oorC	2-oxoglutarate-acceptor oxidoreductase subunit OorC	0.305991	0.919647	n	0.997876	n	Cj0538	oorC	2-oxoglutarate-acceptor oxidoreductase subunit OorC	0.0625295	0.895219	n	0.993919	n	HG_550	C				n	n	0	0	0	Not required
HG_551	CJM1cam_0701	dnaE	DNA polymerase III, subunit alpha DnaE	-12.37	8.75996e-05	y	1	y	CJJ81176_0741	dnaE	DNA polymerase III subunit alpha	-6.22166	0.00978298	y	1	y	Cj0718	dnaE	DNA polymerase III subunit alpha	-9.14366	0.00590349	y	1	y	HG_551	L				y	y	1	1	1	Required in M1cam, 81-176, and 11168
HG_552	CJM1cam_0115	fabD	Malonyl CoA-acyl carrier protein transacylase FabD	-9.80667	9.91492e-05	y	0.999998	y	CJJ81176_0151	fabD	malonyl CoA-acyl carrier protein transacylase	-8.03314	0.00536272	y	0.999961	y	Cj0116	fabD	malonyl CoA-acyl carrier protein transacylase	-9.70127	0.00590349	y	0.99978	y	HG_552	I				y	y	1	1	1	Required in M1cam, 81-176, and 11168
HG_553	CJM1cam_1246	hydC	Quinone-reactive Ni/Fe-hydrogenase cytochrome B subunit HydC	1.64316	0.863849	n	0.999955	n	CJJ81176_1281	hydC	quinone-reactive Ni/Fe hydrogenase, cytochrome b subunit	-0.353281	0.795534	n	0.999632	n	Cj1265c	hydC	Ni/Fe-hydrogenase B-type cytochrome subunit	1.80321	0.895219	n	0.998231	n	HG_553	C				n	n	0	0	0	Not required
HG_554	CJM1cam_0336	plsY	Glycerol-3-phosphate acyltransferase PlsY	-9.74681	8.88548e-05	y	0.999848	y	CJJ81176_0381	-	putative glycerol-3-phosphate acyltransferase PlsY	-3.7031	0.102634	n	0.99879	n	Cj0357c	-	glycerol-3-phosphate acyltransferase PlsY	-9.03623	0.00601435	y	0.996186	y	HG_554	S				n	y	1	0	1	Required in M1cam and 11168, not in 81-176
HG_555	CJM1cam_1532	rpsD	30S ribosomal protein S4	-9.29181	0.000109962	y	0.999883	y	CJJ81176_1581	rpsD	30S ribosomal protein S4	-7.82669	0.00586649	y	0.999008	y	Cj1594	rpsD	30S ribosomal protein S4	-9.03565	0.00590349	y	0.996765	y	HG_555	J				y	y	1	1	1	Required in M1cam, 81-176, and 11168
HG_556	CJM1cam_1619	recA	Recombinase A RecA	-9.65989	9.37787e-05	y	1	y	CJJ81176_1669	recA	recombinase A	-8.68521	0.00494609	y	0.999989	y	Cj1673c	recA	recombinase A	-9.40653	0.00590349	y	0.99992	y	HG_556	L				y	y	1	1	1	Required in M1cam, 81-176, and 11168
HG_557	CJM1cam_0418	gpmI	2,3-bisphosphoglycerate-independent phosphoglycerate mutase	-9.31003	9.46034e-05	y	1	y	CJJ81176_0460	pgm	phosphoglyceromutase	-6.90052	0.00675962	y	1	y	Cj0434	pgm	2,3-bisphosphoglycerate-independent phosphoglycerate mutase	-9.82822	0.00590349	y	0.999999	y	HG_557	G				y	y	1	1	1	Required in M1cam, 81-176, and 11168
HG_558	CJM1cam_0217	frr	Ribosome-recycling factor	-8.7287	0.00019229	y	0.999683	y	CJJ81176_0259	frr	ribosome recycling factor	-6.26675	0.0113673	y	0.997876	y	Cj0234c	frr	ribosome recycling factor	-8.85959	0.00590349	y	0.994244	y	HG_558	J				y	y	1	1	1	Required in M1cam, 81-176, and 11168
HG_559	CJM1cam_0117	CJM1cam_0117	PP-loop family protein	-6.69497	0.0014171	y	0.999982	y	CJJ81176_0153	-	PP-loop family protein	-8.18926	0.00495708	y	0.999761	y	Cj0118	-	hypothetical protein Cj0118	-3.38378	0.172899	n	0.999006	n	HG_559	D				n	y	1	1	0	Required in M1cam and 81-176, not in 11168
HG_56	CJM1cam_1602	CJM1cam_1602	Putative membrane protein	1.6908	0.863849	n	1	n	CJJ81176_1651	-	hypothetical protein CJJ81176_1651	3.7656	0.919647	n	1	n	Cj1660	-	integral membrane protein	2.54607	0.895219	n	0.999997	n	HG_56	S				n	n	0	0	0	Not required
HG_560	CJM1cam_0446	recG	ATP-dependent DNA helicase RecG	0.445277	0.863849	n	1	n	CJJ81176_0489	recG	ATP-dependent DNA helicase RecG	-2.33866	0.298793	n	1	n	Cj0464	recG	ATP-dependent DNA helicase RecG	-3.52139	0.156471	n	1	n	HG_560	L	K			n	n	0	0	0	Not required
HG_561	CJM1cam_0871	alr	Alanine racemase	-8.56644	0.000171087	y	0.999999	y	CJJ81176_0914	alr	alanine racemase	-8.14073	0.00494609	y	0.999981	y	Cj0905c	alr	alanine racemase	-9.00353	0.00590349	y	0.99988	y	HG_561	M				y	y	1	1	1	Required in M1cam, 81-176, and 11168
HG_562	CJM1cam_1540	hisF_2	Imidazole glycerol phosphate synthase subunit HisF2	3.2815	0.863849	n	0.999985	n	CJJ81176_1590	hisF-2	imidazole glycerol phosphate synthase subunit HisF	-0.443788	0.776166	n	0.999791	n	Cj1603	hisF	imidazole glycerol phosphate synthase subunit HisF	2.64122	0.895219	n	0.999109	n	HG_562	E				n	n	0	0	0	Not required
HG_563	CJM1cam_0935	CJM1cam_0935	Hypothetical protein CJM1cam_0935	-8.39135	0.000210645	y	0.999993	y	CJJ81176_0980	-	hypothetical protein CJJ81176_0980	-2.42611	0.286645	n	0.999881	n	Cj0957c	-	hypothetical protein Cj0957c	-9.65777	0.00590349	y	0.999441	y	HG_563	L				n	y	1	0	1	Required in M1cam and 11168, not in 81-176
HG_564	CJM1cam_0112	pal	Peptidoglycan-associated lipoprotein precursor	-8.89533	0.00019229	y	0.999245	y	CJJ81176_0148	-	peptidoglycan-associated lipoprotein Omp18	-7.54771	0.00675962	y	0.995883	y	Cj0113	pal	peptidoglycan associated lipoprotein	-9.23289	0.00621554	y	0.989474	y	HG_564	M				y	y	1	1	1	Required in M1cam, 81-176, and 11168
HG_565	CJM1cam_1199	ribE	Riboflavin synthase subunit alpha	-9.81522	8.88548e-05	y	0.999854	y	CJJ81176_1231	ribE	riboflavin synthase subunit alpha	-1.94566	0.388369	n	0.998829	n	Cj1218c	ribA	riboflavin synthase subunit alpha	-8.24295	0.00682682	y	0.996289	y	HG_565	H				n	y	1	0	1	Required in M1cam and 11168, not in 81-176
HG_566	CJM1cam_0025	pyrG	CTP synthase PyrG	-10.0731	8.75996e-05	y	1	y	CJJ81176_0054	pyrG	CTP synthetase	-8.92607	0.00494609	y	1	y	Cj0027	pyrG	CTP synthetase	-10.1111	0.00590349	y	1	y	HG_566	F				y	y	1	1	1	Required in M1cam, 81-176, and 11168
HG_567	CJM1cam_1514	nuoB	NADH-quinone oxidoreductase, subunit B	-1.94032	0.316082	n	0.999308	n	CJJ81176_1563	nuoB	NADH dehydrogenase subunit B	-6.9928	0.00761854	y	0.996147	y	Cj1578c	nuoB	NADH-quinone oxidoreductase subunit B	-9.02034	0.00668053	y	0.990036	y	HG_567	C				n	y	0	1	1	Required in 81-176 and 11168, but not in M1cam
HG_568	CJM1cam_0156	rlmB	23S rRNA (guanosine-2'-O-)-methyltransferase RlmB	-9.94287	9.37787e-05	y	0.999949	y	CJJ81176_0189	-	RNA methyltransferase	-2.09807	0.353023	n	0.999471	n	Cj0153c	-	rRNA methylase	-9.86324	0.00590349	y	0.998079	y	HG_568	J				n	y	1	0	1	Required in M1cam and 11168, not in 81-176
HG_569	CJM1cam_0783	dapA	Dihydrodipicolinate synthase DapA	-8.83643	0.000120254	y	0.999998	y	CJJ81176_0827	dapA	dihydrodipicolinate synthase	-8.62267	0.00494609	y	0.99995	y	Cj0806	dapA	4-hydroxy-tetrahydrodipicolinate synthase	-8.72077	0.00602577	y	0.999726	y	HG_569	E	M			y	y	1	1	1	Required in M1cam, 81-176, and 11168
HG_57	CJM1cam_1454	fdhB1	Formate dehydrogenase, iron-sulfur subunit FdhB1	2.10518	0.863849	n	0.999906	n	CJJ81176_1502	fdhB	formate dehydrogenase, iron-sulfur subunit	-0.515909	0.759558	n	0.999159	n	Cj1510c	fdhB	formate dehydrogenase iron-sulfur subunit	2.32472	0.895219	n	0.99718	n	HG_57	C				n	n	0	0	0	Not required
HG_570	CJM1cam_0256	CJM1cam_0256	Hypothetical protein CJM1cam_0256	1.27323	0.863849	n	1	n	CJJ81176_0299	-	hypothetical protein CJJ81176_0299	2.79461	0.919647	n	0.999994	n	Cj0272	-	hypothetical protein Cj0272	0.522445	0.895219	n	0.999954	n	HG_570	S				n	n	0	0	0	Not required
HG_571	CJM1cam_0676	ppiD	Peptidyl-prolyl cis-trans isomerase D	-10.0796	8.75996e-05	y	1	y	CJJ81176_0717	-	peptidyl-prolyl cis-trans isomerase D,-like protein	-1.55964	0.485764	n	1	n	Cj0694	-	periplasmic protein	-7.71686	0.00798225	y	0.999999	y	HG_571	O				n	y	1	0	1	Required in M1cam and 11168, not in 81-176
HG_572	CJM1cam_1047	rpsF	30S ribosomal protein S6	-6.42596	0.00225369	y	0.995731	y	CJJ81176_1088	rpsF	30S ribosomal protein S6	7.49195	0.961158	n	0.984532	n	Cj1070	rpsF	30S ribosomal protein S6	-3.6084	0.151971	n	0.968458	n	HG_572	J				n	n	1	0	0	Required only in M1cam
HG_573	CJM1cam_0637	rplI	50S ribosomal protein L9	-8.87638	0.0002251	y	0.998354	y	CJJ81176_0691	rplI	50S ribosomal protein L9	-6.6653	0.00926609	y	0.992531	y	Cj0664c	rplI	50S ribosomal protein L9	-8.9257	0.00699091	y	0.982751	y	HG_573	J				y	y	1	1	1	Required in M1cam, 81-176, and 11168
HG_574	CJM1cam_0974	rpoD	DNA-directed RNA polymerase sigma factor RpoD	-9.85626	8.75996e-05	y	1	y	CJJ81176_1019	rpoD	RNA polymerase sigma factor RpoD	-6.99237	0.0065812	y	1	y	Cj1001	rpoD	RNA polymerase sigma factor RpoD	-9.52073	0.00590349	y	1	y	HG_574	K				y	y	1	1	1	Required in M1cam, 81-176, and 11168
HG_575	CJM1cam_0220	cynT	Carbonic anhydrase	-0.62234	0.67534	n	0.999897	n	CJJ81176_0262	cynT	carbonic anhydrase	0.538977	0.919647	n	0.999102	n	Cj0237	cynT	carbonic anyhydrase	-3.18913	0.19948	n	0.997021	n	HG_575	P				n	n	0	0	0	Not required
HG_576	CJM1cam_1211	cbpA	Curved DNA-binding protein	-3.55422	0.0720363	n	0.999998	n	CJJ81176_1243	dnaJ-1	co-chaperone protein DnaJ	-7.68492	0.00536272	y	0.999948	y	Cj1229	cbpA	curved-DNA binding protein	-9.48518	0.00590349	y	0.999719	y	HG_576	O				n	y	0	1	1	Required in 81-176 and 11168, but not in M1cam
HG_577	CJM1cam_1650	rplP	50S ribosomal protein L16	-8.95581	0.000209519	y	0.997865	y	CJJ81176_1697	rplP	50S ribosomal protein L16	-7.17687	0.00839342	y	0.990891	y	Cj1700c	rplP	50S ribosomal protein L16	-8.85042	0.00717756	y	0.979665	y	HG_577	J				y	y	1	1	1	Required in M1cam, 81-176, and 11168
HG_578	CJM1cam_0155	CJM1cam_0155	Membrane protein	-9.81478	8.88548e-05	y	0.999999	y	CJJ81176_0188	-	hypothetical protein CJJ81176_0188	-7.71444	0.00495708	y	0.999968	y	Cj0152c	-	membrane protein	-9.65637	0.00590349	y	0.999814	y	HG_578	L				y	y	1	1	1	Required in M1cam, 81-176, and 11168
HG_579	CJM1cam_0104	atpA	F0F1-type ATP synthase, alpha subunit AtpA	-2.71925	0.166123	n	1	n	CJJ81176_0140	atpA	F0F1 ATP synthase subunit alpha	-8.37093	0.00494609	y	1	y	Cj0105	atpA	ATP synthase subunit alpha	-9.84696	0.00590349	y	0.999999	y	HG_579	C				n	y	0	1	1	Required in 81-176 and 11168, but not in M1cam
HG_58	CJM1cam_0575	CJM1cam_0575	Hypothetical protein CJM1cam_0575	2.01378	0.863849	n	1	n	CJJ81176_0626	-	hypothetical protein CJJ81176_0626	3.86414	0.919647	n	1	n	Cj0598	-	membrane protein	2.14658	0.895219	n	0.999998	n	HG_58	U				n	n	0	0	0	Not required
HG_580	CJM1cam_1433	ccoO	Cytochrome c oxidase, Cbb3-type, subunit II CcoO	-0.868751	0.605663	n	0.999933	n	CJJ81176_1481	ccoO	cbb3-type cytochrome c oxidase subunit II	-1.42724	0.525602	n	0.999355	n	Cj1489c	ccoO	cbb3-type cytochrome c oxidase subunit II	-9.01656	0.00590349	y	0.997736	y	HG_580	C				n	n	0	0	1	Required only in 11168
HG_581	CJM1cam_0119	recO	Putative recombination protein RecO	-6.1532	0.00293445	y	0.999861	y	CJJ81176_0155	-	putative recombination protein RecO	-7.84245	0.00586649	y	0.998868	y	Cj0120	-	recombination protein RecO	-9.65777	0.00590349	y	0.99639	y	HG_581	J				y	y	1	1	1	Required in M1cam, 81-176, and 11168
HG_582	CJM1cam_0620	mltD	Membrane-bound lytic murein transglycosylase D precursor	-7.91972	0.000291958	y	1	y	CJJ81176_0673	-	membrane-bound lytic murein transglycosylase D, putative	1.15387	0.919647	n	0.999996	n	Cj0645	-	transglycosylase	-10.7778	0.00590349	y	0.999964	y	HG_582	M				n	y	1	0	1	Required in M1cam and 11168, not in 81-176
HG_583	CJM1cam_0879	ciaB	Invasion antigen CiaB	3.32663	0.863849	n	1	n	CJJ81176_0921	ciaB	invasion antigen B	1.20228	0.919647	n	1	n	Cj0914c	ciaB	invasion antigen CiaB	2.62086	0.895219	n	1	n	HG_583	R				n	n	0	0	0	Not required
HG_584	CJM1cam_0009	rnhB	Ribonuclease HII	1.11961	0.863849	n	0.999755	n	CJJ81176_0036	rnhB	ribonuclease HII	0.0132843	0.88002	n	0.998259	n	Cj0010c	rnhB	ribonuclease HII	1.97068	0.895219	n	0.994842	n	HG_584	L				n	n	0	0	0	Not required
HG_585	CJM1cam_0563	ligA_1	DNA ligase	-10.1857	8.75996e-05	y	1	y	CJJ81176_0614	ligA	NAD-dependent DNA ligase LigA	-8.72312	0.00494609	y	1	y	Cj0586	ligA	DNA ligase	-8.91171	0.00590349	y	1	y	HG_585	L				y	y	1	1	1	Required in M1cam, 81-176, and 11168
HG_586	CJM1cam_0058	mnmA	tRNA-specific 2-thiouridylase MnmA	-9.20377	0.000101905	y	1	y	CJJ81176_0090	mnmA	tRNA-specific 2-thiouridylase MnmA	-6.05973	0.0124364	y	0.999987	y	Cj0053c	mnmA	tRNA-specific 2-thiouridylase MnmA	-9.75388	0.00590349	y	0.999909	y	HG_586	J				y	y	1	1	1	Required in M1cam, 81-176, and 11168
HG_587	CJM1cam_0601	hypD	Hydrogenase expression/formation protein HypD	1.30654	0.863849	n	1	n	CJJ81176_0654	hypD	hydrogenase expression/formation protein HypD	-2.12572	0.343613	n	0.999994	n	Cj0625	hypD	hydrogenase isoenzymes formation protein	0.91853	0.895219	n	0.999954	n	HG_587	O				n	n	0	0	0	Not required
HG_588	CJM1cam_0641	lptB	Lipopolysaccharide export system ATP-binding protein LptB	-9.11215	0.000110852	y	0.999976	y	CJJ81176_0695	-	ABC transporter, ATP-binding protein	-8.27309	0.00495708	y	0.999708	y	Cj0669	-	ABC transporter ATP-binding protein	-8.59754	0.00601435	y	0.998727	y	HG_588	R				y	y	1	1	1	Required in M1cam, 81-176, and 11168
HG_589	CJM1cam_0782	CJM1cam_0782	Zinc protease	2.32257	0.863849	n	1	n	CJJ81176_0826	-	M16 family peptidase	2.53106	0.919647	n	0.999999	n	Cj0805	-	zinc protease	3.21218	0.895219	n	0.999989	n	HG_589	R				n	n	0	0	0	Not required
HG_59	CJM1cam_0027	ansA	L-asparaginase	-0.0741946	0.815566	n	0.999999	n	CJJ81176_0056	ansA	L-asparaginase	1.61882	0.919647	n	0.99999	n	Cj0029	ansA	L-asparaginase	0.229231	0.895219	n	0.999889	n	HG_59	E	J			n	n	0	0	0	Not required
HG_590	CJM1cam_0167	miaA	tRNA Delta(2)-isopentenylpyrophosphate transferase	-3.63055	0.0659988	n	0.999996	n	CJJ81176_0201	miaA	tRNA delta(2)-isopentenylpyrophosphate transferase	-6.35814	0.0103676	y	0.999932	y	Cj0166	miaA	tRNA dimethylallyltransferase	-4.93477	0.056108	n	0.99965	n	HG_590	J				n	n	0	1	0	Required only in 81-176
HG_591	CJM1cam_0772	CJM1cam_0772	Acetoin dehydrogenase E2 subunit dihydrolipoyllysine-residue acetyltransferase	-8.88916	0.000163357	y	0.999969	y	CJJ81176_0817	-	hypothetical protein CJJ81176_0817	-7.84245	0.00586649	y	0.999644	y	Cj0796c	-	hydrolase	-8.70541	0.0065835	y	0.998618	y	HG_591	R				y	y	1	1	1	Required in M1cam, 81-176, and 11168
HG_592	CJM1cam_0218	secG	Preprotein translocase subunit SecG	-9.17083	0.00016723	y	0.995345	y	CJJ81176_0260	secG	preprotein translocase subunit SecG	-6.95975	0.00742276	y	0.983474	y	Cj0235c	secG	protein translocase subunit SecG	-9.06543	0.0065835	y	0.966679	y	HG_592	U				y	y	1	1	1	Required in M1cam, 81-176, and 11168
HG_593	CJM1cam_1502	nuoN	NADH-quinone oxidoreductase, subunit N	-0.414427	0.731408	n	1	n	CJJ81176_1551	nuoN	NADH-quinone oxidoreductase, N subunit	0.545396	0.919647	n	1	n	Cj1566c	nuoN	NADH-quinone oxidoreductase I subunit N	-1.98257	0.408648	n	0.999997	n	HG_593	C				n	n	0	0	0	Not required
HG_594	CJM1cam_0265	serB	Phosphoserine phosphatase SerB	2.62357	0.863849	n	0.999878	n	CJJ81176_0308	serB	phosphoserine phosphatase SerB	-1.69818	0.455177	n	0.998975	n	Cj0282c	serB	phosphoserine phosphatase	2.7193	0.895219	n	0.996675	n	HG_594	E				n	n	0	0	0	Not required
HG_595	CJM1cam_0775	ruvA	Holliday junction resolvasome, DNA-binding subunit	-8.35224	0.000230057	y	0.999654	y	CJJ81176_0820	ruvA	Holliday junction DNA helicase RuvA	-7.05996	0.00714112	y	0.997731	y	Cj0799c	ruvA	Holliday junction DNA helicase RuvA	-8.24326	0.00763912	y	0.993576	y	HG_595	L				y	y	1	1	1	Required in M1cam, 81-176, and 11168
HG_596	CJM1cam_0599	hypB	Hydrogenase isoenzymes nickel incorporation protein HypB	1.14211	0.863849	n	0.999978	n	CJJ81176_0652	hypB	hydrogenase accessory protein HypB	0.508028	0.919647	n	0.999727	n	Cj0623	hypB	hydrogenase isoenzymes formation protein	-9.67242	0.00590349	y	0.998891	y	HG_596	O	K			n	n	0	0	1	Required only in 11168
HG_597	CJM1cam_1162	lolD_1	Lipoprotein-releasing system ATP-binding protein	-9.47428	9.91492e-05	y	0.999897	y	CJJ81176_1195	-	ABC transporter, ATP-binding protein	-7.55209	0.00549748	y	0.999102	y	Cj1180c	-	ABC transporter ATP-binding protein	-9.68692	0.00590349	y	0.997021	y	HG_597	V				y	y	1	1	1	Required in M1cam, 81-176, and 11168
HG_598	CJM1cam_1504	nuoL	NADH-quinone oxidoreductase, subunit L	-0.222172	0.779754	n	1	n	CJJ81176_1553	nuoL	NADH dehydrogenase subunit L	-2.27429	0.311441	n	1	n	Cj1568c	nuoL	NADH-quinone oxidoreductase subunit L	-0.916988	0.671862	n	1	n	HG_598	C	P			n	n	0	0	0	Not required
HG_599	CJM1cam_0240	dgkA	Diacylglycerol kinase	0.414897	0.863849	n	0.99422	n	CJJ81176_0284	dgkA	diacylglycerol kinase	-6.84841	0.00850399	y	0.9805	y	Cj0257	dgkA	diacylglycerol kinase	-2.53227	0.301049	n	0.96178	n	HG_599	M				n	n	0	1	0	Required only in 81-176
HG_60	CJM1cam_0407	CJM1cam_0407	Hypothetical protein CJM1cam_0407	0.55155	0.863849	n	0.999785	n	CJJ81176_0449	-	hypothetical protein CJJ81176_0449	0.701397	0.919647	n	0.998423	n	Cj0429c	-	hypothetical protein Cj0429c	0.672459	0.895219	n	0.99525	n	HG_60	S				n	n	0	0	0	Not required
HG_600	CJM1cam_1244	recR	Recombinational DNA repair protein	1.66173	0.863849	n	0.999744	n	CJJ81176_1279	recR	recombination protein RecR	3.36407	0.919647	n	0.9982	n	Cj1263	recR	recombination protein RecR	3.75504	0.896404	n	0.994699	n	HG_600	L				n	n	0	0	0	Not required
HG_601	CJM1cam_0817	gltX1	Glutamyl-tRNA synthetase 1 GltX1	-10.4743	8.75996e-05	y	1	y	CJJ81176_0861	gltX-1	glutamylglutaminyl-tRNA synthetase	1.6454	0.919647	n	0.999999	n	Cj0845c	gltX	glutamate--tRNA ligase	-9.4936	0.00590349	y	0.999993	y	HG_601	J				n	y	1	0	1	Required in M1cam and 11168, not in 81-176
HG_602	CJM1cam_1542	dapD	2,3,4,5-tetrahydropyridine-2,6-dicarboxylate N-succinyltransferase DapD	-8.46533	0.000163357	y	1	y	CJJ81176_1592	-	2,3,4,5-tetrahydropyridine-2-carboxylate N-succinyltransferase, putative	-7.85088	0.00494609	y	0.999997	y	Cj1605c	dapD	2,3,4,5-tetrahydropyridine-2,6-carboxylate N-succinyltransferase	-10.6504	0.00590349	y	0.999976	y	HG_602	E				y	y	1	1	1	Required in M1cam, 81-176, and 11168
HG_603	CJM1cam_0622	kdsC	3-deoxy-D-manno-octulosonate 8-phosphate phosphatas KdsC	-6.28709	0.00245144	y	0.99914	y	CJJ81176_0675	-	YrbI family phosphatase	2.70958	0.919647	n	0.995454	n	Cj0647	-	HAD-superfamily hydrolase	-9.53491	0.00590349	y	0.988571	y	HG_603	R				n	y	1	0	1	Required in M1cam and 11168, not in 81-176
HG_604	CJM1cam_0486	pbpA	Penicillin-binding protein 1A PbpA	-11.3085	8.75996e-05	y	1	y	CJJ81176_0536	pbpA	penicillin-binding protein 1A	-3.57394	0.108722	n	1	n	Cj0508	pbpA	penicillin-binding protein	-10.5037	0.00590349	y	1	y	HG_604	M				n	y	1	0	1	Required in M1cam and 11168, not in 81-176
HG_605	CJM1cam_0199	uppP	Undecaprenyl-diphosphatase	-0.383732	0.740062	n	0.999991	n	CJJ81176_0237	-	undecaprenol kinase, putative	-5.95933	0.0125122	y	0.999859	y	Cj0205	uppP	undecaprenyl-diphosphatase	-0.305177	0.828386	n	0.999359	n	HG_605	V				n	n	0	1	0	Required only in 81-176
HG_606	CJM1cam_1154	CJM1cam_1154	Hypothetical protein CJM1cam_1154	2.13319	0.863849	n	0.999964	n	CJJ81176_1187	-	hypothetical protein CJJ81176_1187	4.42179	0.920242	n	0.999594	n	Cj1172c	-	transcriptional regulator	-0.0691331	0.878767	n	0.998458	n	HG_606	S				n	n	0	0	0	Not required
HG_607	CJM1cam_0364	engA	GTP-binding protein EngA	-7.06207	0.000808979	y	1	y	CJJ81176_0409	engA	GTP-binding protein EngA	-4.28306	0.0582717	n	1	n	Cj0386	engA	GTPase Der	-9.01819	0.00590349	y	0.999997	y	HG_607	R				n	y	1	0	1	Required in M1cam and 11168, not in 81-176
HG_608	CJM1cam_1216	glyS	Glycyl-tRNA synthetase, beta subunit GlyS	-9.639	8.80415e-05	y	1	y	CJJ81176_1248	glyS	glycyl-tRNA synthetase subunit beta	-6.92203	0.00659464	y	1	y	Cj1234	glyS	glycine--tRNA ligase subunit beta	-9.39793	0.00590349	y	1	y	HG_608	J				y	y	1	1	1	Required in M1cam, 81-176, and 11168
HG_609	CJM1cam_1252	tyrS	Tyrosyl-tRNA synthetase	-9.85712	8.80415e-05	y	1	y	CJJ81176_1287	tyrS	tyrosyl-tRNA synthetase	-7.53473	0.00495708	y	0.999998	y	Cj1271c	tyrS	tyrosine--tRNA ligase	-9.35209	0.00590349	y	0.999984	y	HG_609	J				y	y	1	1	1	Required in M1cam, 81-176, and 11168
HG_61	CJM1cam_0135	infB	Translation initiation factor IF-2	-11.7107	8.75996e-05	y	1	y	CJJ81176_0171	infB	translation initiation factor IF-2	-8.86945	0.00494609	y	1	y	Cj0136	infB	translation initiation factor IF-2	-11.1001	0.00590349	y	1	y	HG_61	J				y	y	1	1	1	Required in M1cam, 81-176, and 11168
HG_610	CJM1cam_1255	pyrH	Uridylate kinase PyrH	-10.2777	8.80415e-05	y	0.999969	y	CJJ81176_1290	pyrH	uridylate kinase	-8.42742	0.00494609	y	0.999644	y	Cj1274c	pyrH	uridylate kinase	-9.11703	0.00590349	y	0.998618	y	HG_610	F				y	y	1	1	1	Required in M1cam, 81-176, and 11168
HG_611	CJM1cam_0683	yhbU	Putative protease YhbU precursor YhbU	-10.1732	8.75996e-05	y	1	y	CJJ81176_0724	-	U32 family peptidase	-7.22856	0.00613215	y	0.999999	y	Cj0701	-	protease	-7.99145	0.0072756	y	0.99999	y	HG_611	O				y	y	1	1	1	Required in M1cam, 81-176, and 11168
HG_612	CJM1cam_0141	CJM1cam_0141	Putative ABC transporter ATP-binding protein	-2.92261	0.137297	n	0.999996	n	CJJ81176_0178	-	cation ABC transporter, ATP-binding protein	-5.70874	0.0154144	y	0.99992	y	Cj0142c	-	ABC transporter ATP-binding protein	-2.0901	0.385508	n	0.999598	n	HG_612	P				n	n	0	1	0	Required only in 81-176
HG_613	CJM1cam_1012	pycA	Acetyl-CoA carboxylase, biotin carboxylase	-0.201376	0.785876	n	1	n	CJJ81176_1056	accC-1	acetyl-CoA carboxylase subunit A	2.95031	0.919647	n	1	n	Cj1037c	pycA	acetyl-CoA carboxylase subunit A	1.08775	0.895219	n	0.999998	n	HG_613	I				n	n	0	0	0	Not required
HG_614	CJM1cam_0301	dxs	1-deoxy-D-xylulose-5-phosphate synthase	-11.0497	8.75996e-05	y	1	y	CJJ81176_0343	dxs	1-deoxy-D-xylulose-5-phosphate synthase	-6.84589	0.00675962	y	1	y	Cj0321	dxs	1-deoxy-D-xylulose-5-phosphate synthase	-9.67467	0.00590349	y	1	y	HG_614	H	I			y	y	1	1	1	Required in M1cam, 81-176, and 11168
HG_615	CJM1cam_0741	coaD	Phosphopantetheine adenylyltransferase	-9.37728	0.000137984	y	0.998978	y	CJJ81176_0788	coaD	phosphopantetheine adenylyltransferase	-7.50872	0.00675962	y	0.99481	y	Cj0767c	coaD	phosphopantetheine adenylyltransferase	-8.20529	0.00776931	y	0.987245	y	HG_615	H				y	y	1	1	1	Required in M1cam, 81-176, and 11168
HG_616	CJM1cam_1044	mmpA	Metalloprotease MmpA	-1.49294	0.42994	n	1	n	CJJ81176_1086	-	membrane-associated zinc metalloprotease, putative	-0.208958	0.827683	n	0.999995	n	Cj1068	-	zinc metalloprotease	1.10376	0.895219	n	0.99996	n	HG_616	M				n	n	0	0	0	Not required
HG_617	CJM1cam_1188	CJM1cam_1188	Thiol-disulfide oxidoreductase	-7.13834	0.000787176	y	0.999683	y	CJJ81176_1222	-	putative lipoprotein	-8.06036	0.00535834	y	0.997876	y	Cj1207c	-	lipoprotein thiredoxin	-9.17153	0.00590349	y	0.993919	y	HG_617	O	C			y	y	1	1	1	Required in M1cam, 81-176, and 11168
HG_618	CJM1cam_0334	cusR	Transcriptional regulatory protein CusR	-9.38638	0.000109962	y	0.999939	y	CJJ81176_0379	-	DNA-binding response regulator	-7.25084	0.00675962	y	0.999396	y	Cj0355c	-	two-component regulator	-8.87368	0.00615307	y	0.997857	y	HG_618	T	K			y	y	1	1	1	Required in M1cam, 81-176, and 11168
HG_619	CJM1cam_0001	dnaA	Chromosomal replication initiator protein DnaA	-3.66582	0.0637246	n	1	n	CJJ81176_0027	dnaA	chromosomal replication initiation protein	-2.04779	0.360053	n	1	n	Cj0001	dnaA	chromosomal replication initiation protein	-9.86704	0.00590349	y	0.999994	y	HG_619	L				n	n	0	0	1	Required only in 11168
HG_62	CJM1cam_1624	cysQ	3'(2'),5'-bisphosphate nucleotidase CysQ	-0.103875	0.810265	n	0.999994	n	CJJ81176_1674	cysQ	cysQ protein	-0.119932	0.848699	n	0.999784	n	Cj1681c	cysQ	3\'(2\'),5\'-bisphosphate nucleotidase	-4.48761	0.0781859	n	0.999084	n	HG_62	P				n	n	0	0	0	Not required
HG_620	CJM1cam_1330	CJM1cam_1330	Xanthine-guanine phosphoribosyltransferase	5.87091	0.916024	n	0.998354	n	CJJ81176_1373	-	putative nucleotide phosphoribosyltransferase	-1.22776	0.576948	n	0.992531	n	Cj1370	-	nucleotide phosphoribosyltransferase	3.09921	0.895219	n	0.982751	n	HG_620	R				n	n	0	0	0	Not required
HG_621	CJM1cam_1076	pepF1	Oligoendopeptidase F PepF1	0.402343	0.863849	n	1	n	CJJ81176_1117	pepF	oligoendopeptidase F	-0.723053	0.702243	n	1	n	Cj1099	-	peptidase	-0.330301	0.822135	n	1	n	HG_621	E				n	n	0	0	0	Not required
HG_622	CJM1cam_1168	petA	Ubiquinol-cytochrome C reductase iron-sulfur subunit PetA	-0.110972	0.809256	n	0.999308	n	CJJ81176_1201	petA	ubiquinol--cytochrome c reductase, iron-sulfur subunit	0.859595	0.919647	n	0.996147	n	Cj1186c	petA	ubiquinol-cytochrome C reductase iron-sulfur subunit	-0.435006	0.799835	n	0.990036	n	HG_622	C				n	n	0	0	0	Not required
HG_623	CJM1cam_0674	CJM1cam_0674	Membrane protein	-8.73098	0.000147412	y	0.999999	y	CJJ81176_0715	-	hypothetical protein CJJ81176_0715	-6.80559	0.00731125	y	0.999968	y	Cj0692c	-	membrane protein	-10.1928	0.00590349	y	0.999814	y	HG_623	R	T	K	L	y	y	1	1	1	Required in M1cam, 81-176, and 11168
HG_624	CJM1cam_0067	folK	2-amino-4-hydroxy-6-hydroxymethyldihydropteridine pyrophosphokinase FolK	-8.45408	0.000230057	y	0.998933	y	CJJ81176_0103	folK	2-amino-4-hydroxy-6-hydroxymethyldihydropteridine pyrophosphokinase	-7.52834	0.00675962	y	0.994635	y	Cj0065c	folK	2-amino-4-hydroxy-6-hydroxymethyldihydropteridine pyrophosphokinase	-9.27188	0.00614306	y	0.98689	y	HG_624	H				y	y	1	1	1	Required in M1cam, 81-176, and 11168
HG_625	CJM1cam_0610	yqgF	Putative holliday junction resolvase	2.25331	0.863849	n	0.996086	n	CJJ81176_0663	-	Holliday junction resolvase-like protein	-3.39751	0.133921	n	0.985523	n	Cj0635	-	Holliday junction resolvase-like protein	3.47307	0.895219	n	0.970142	n	HG_625	L				n	n	0	0	0	Not required
HG_626	CJM1cam_0484	alaS	Alanine-tRNA ligase	-5.7673	0.00453789	n	1	n	CJJ81176_0534	alaS	alanyl-tRNA synthetase	-7.77228	0.00494609	y	1	y	Cj0506	alaS	alanine--tRNA ligase	-9.29326	0.00590349	y	1	y	HG_626	J				n	y	0	1	1	Required in 81-176 and 11168, but not in M1cam
HG_627	CJM1cam_0552	ilvH	Acetolactate synthase 3, regulatory subunit	2.4615	0.863849	n	0.998784	n	CJJ81176_0603	ilvH	acetolactate synthase 3 regulatory subunit	4.71883	0.922588	n	0.994075	n	Cj0575	ilvH	acetolactate synthase 3 regulatory subunit	5.0115	0.915488	n	0.985765	n	HG_627	E				n	n	0	0	0	Not required
HG_628	CJM1cam_0560	CJM1cam_0560	Hypothetical protein CJM1cam_0560	-8.63313	0.000175709	y	0.99957	y	CJJ81176_0611	-	hypothetical protein CJJ81176_0611	-6.70867	0.00926609	y	0.997323	y	Cj0583	-	hypothetical protein Cj0583	-8.13415	0.00793512	y	0.992632	y	HG_628	S				y	y	1	1	1	Required in M1cam, 81-176, and 11168
HG_629	CJM1cam_1033	murC	UDP-N-acetylmuramate-L-alanine ligase MurC	-10.7923	8.75996e-05	y	1	y	CJJ81176_1074	murC	UDP-N-acetylmuramate--L-alanine ligase	-8.30808	0.00494609	y	0.999999	y	Cj1054c	murC	UDP-N-acetylmuramate--L-alanine ligase	-9.41857	0.00590349	y	0.999993	y	HG_629	M				y	y	1	1	1	Required in M1cam, 81-176, and 11168
HG_63	CJM1cam_0382	CJM1cam_0382	Transmembrane protein	-9.5447	9.37787e-05	y	0.999994	y	CJJ81176_0428	-	hypothetical protein CJJ81176_0428	-8.39571	0.00494609	y	0.999902	y	Cj0404	-	transmembrane protein	-10.0875	0.00590349	y	0.999526	y	HG_63	D				y	y	1	1	1	Required in M1cam, 81-176, and 11168
HG_630	CJM1cam_1603	CJM1cam_1603	ABC transporter permease	1.84588	0.863849	n	1	n	CJJ81176_1652	-	ABC transporter, permease protein	3.14887	0.919647	n	0.999999	n	Cj1661	-	ABC transporter permease	2.79427	0.895219	n	0.999993	n	HG_630	V				n	n	0	0	0	Not required
HG_631	CJM1cam_0968	hemB	Delta-aminolevulinic acid dehydratase HemB	-4.54914	0.0223357	n	0.999999	n	CJJ81176_1013	hemB	delta-aminolevulinic acid dehydratase	-7.50661	0.00542011	y	0.999981	y	Cj0995c	hemB	delta-aminolevulinic acid dehydratase	-10.374	0.00590349	y	0.999877	y	HG_631	H				n	y	0	1	1	Required in 81-176 and 11168, but not in M1cam
HG_632	CJM1cam_1539	hisA	1-(5-phosphoribosyl)-5-[(5- phosphoribosylamino)methylideneamino] imidazole-4-carboxamide isomerase HisA	0.108377	0.85942	n	0.999975	n	CJJ81176_1588	hisA	1-(5-phosphoribosyl)-5	3.3722	0.919647	n	0.999689	n	Cj1601	hisA	1-(5-phosphoribosyl)-5	2.75051	0.895219	n	0.998762	n	HG_632	E				n	n	0	0	0	Not required
HG_633	CJM1cam_1574	CJM1cam_1574	Hypothetical protein CJM1cam_1574	2.38368	0.863849	n	0.999999	n	CJJ81176_1624	-	hypothetical protein CJJ81176_1624	2.42862	0.919647	n	0.999981	n	Cj1633	-	ATP-binding protein	3.54343	0.895219	n	0.999877	n	HG_633	J				n	n	0	0	0	Not required
HG_634	CJM1cam_1245	hybD	Ni,Fe-hydrogenase maturation factor	0.679664	0.863849	n	0.999308	n	CJJ81176_1280	hydD	hydrogenase maturation protease HydD	-0.105178	0.850917	n	0.997323	n	Cj1264c	hydD	hydrogenase maturation protease	0.788271	0.895219	n	0.992632	n	HG_634	C				n	n	0	0	0	Not required
HG_635	CJM1cam_1210	htrA	Trypsin-like serine protease	2.12234	0.863849	n	1	n	CJJ81176_1242	htrA	protease DO	3.26061	0.919647	n	1	n	Cj1228c	htrA	serine protease	1.51549	0.895219	n	0.999998	n	HG_635	O				n	n	0	0	0	Not required
HG_636	CJM1cam_0669	ispG	4-hydroxy-3-methylbut-2-en-1-yl diphosphate synthase	-9.39509	9.46397e-05	y	1	y	CJJ81176_0709	ispG	4-hydroxy-3-methylbut-2-en-1-yl diphosphate synthase	-7.38846	0.00542011	y	0.999993	y	Cj0686	ispG	4-hydroxy-3-methylbut-2-en-1-yl diphosphate synthase	-10.1112	0.00590349	y	0.999946	y	HG_636	I				y	y	1	1	1	Required in M1cam, 81-176, and 11168
HG_637	CJM1cam_1078	pcrA	ATP-dependent DNA helicase PcrA	0.233656	0.863849	n	1	n	CJJ81176_1119	-	ATP-dependent DNA helicase UvrD	-1.14529	0.594224	n	1	n	Cj1101	-	ATP-dependent DNA helicase	-0.420626	0.802876	n	1	n	HG_637	L				n	n	0	0	0	Not required
HG_638	CJM1cam_1068	leuS	leucyl-tRNA synthetase	-4.1111	0.037479	n	1	n	CJJ81176_1109	leuS	leucyl-tRNA synthetase	-2.05504	0.3587	n	1	n	Cj1091c	leuS	leucine--tRNA ligase	-9.12242	0.00590349	y	1	y	HG_638	J				n	n	0	0	1	Required only in 11168
HG_639	CJM1cam_0481	hemH	Ferrochelatase HemH	-2.4564	0.210324	n	0.999999	n	CJJ81176_0531	hemH	ferrochelatase	-3.36385	0.135318	n	0.999965	n	Cj0503c	hemH	ferrochelatase	-10.1516	0.00590349	y	0.999761	y	HG_639	H				n	n	0	0	1	Required only in 11168
HG_64	CJM1cam_0808	ogt	Methylated-DNA-protein-cysteine methyltransferase	6.87808	0.940996	n	0.998554	n	CJJ81176_0853	ogt	methylated-DNA--protein-cysteine S-methyltransferase	3.15487	0.919647	n	0.993237	n	Cj0836	ogt	methylated-DNA--protein-cysteine methyltransferase	4.5493	0.903493	n	0.984114	n	HG_64	L				n	n	0	0	0	Not required
HG_640	CJM1cam_1328	CJM1cam_1328	Radical SAM domain-containing protein	-8.42196	0.000183039	y	1	y	CJJ81176_1370	-	hypothetical protein CJJ81176_1370	-8.64082	0.00494609	y	0.999992	y	Cj1368	-	hypothetical protein Cj1368	-9.17976	0.00590349	y	0.999941	y	HG_640	H	R			y	y	1	1	1	Required in M1cam, 81-176, and 11168
HG_641	CJM1cam_0181	purN	Phosphoribosylglycinamide formyltransferase PurN	1.03944	0.863849	n	0.999721	n	CJJ81176_0218	purN	phosphoribosylglycinamide formyltransferase	1.21569	0.919647	n	0.998077	n	Cj0187c	purN	phosphoribosylglycinamide formyltransferase	-2.30031	0.34224	n	0.9944	n	HG_641	F				n	n	0	0	0	Not required
HG_642	CJM1cam_0377	CJM1cam_0377	Colicin V production protein	-9.1085	0.000118985	y	0.999709	y	CJJ81176_0422	-	cvpA family protein	-6.52466	0.0105211	y	0.998012	y	Cj0399	-	colicin V production protein	-9.19694	0.00590349	y	0.994244	y	HG_642	R				y	y	1	1	1	Required in M1cam, 81-176, and 11168
HG_643	CJM1cam_0140	mntB	Manganese transport system membrane protein MntB	0.223233	0.863849	n	0.999991	n	CJJ81176_0177	-	cation ABC transporter, permease protein	-1.22008	0.577104	n	0.999859	n	Cj0141c	-	ABC transporter permease	-1.15891	0.606429	n	0.999359	n	HG_643	P				n	n	0	0	0	Not required
HG_644	CJM1cam_0291	rplY	50S Ribosomal protein L25, general stress protein Ctc/RplY	-9.60789	0.000110852	y	0.99957	y	CJJ81176_0333	rplY	50S ribosomal protein L25/general stress protein Ctc	-7.26626	0.00675962	y	0.997323	y	Cj0311	-	50S ribosomal protein L25	-9.00429	0.00590349	y	0.992632	y	HG_644	J				y	y	1	1	1	Required in M1cam, 81-176, and 11168
HG_645	CJM1cam_1398	CJM1cam_1398	Putative protein involved in cysteine biosynthesis	1.52849	0.863849	n	0.999967	n	CJJ81176_1445	-	hypothetical protein CJJ81176_1445	1.22442	0.919647	n	0.99962	n	Cj1452	-	integral membrane protein	1.03005	0.895219	n	0.99854	n	HG_645	E				n	n	0	0	0	Not required
HG_646	CJM1cam_0234	moaC	Molybdenum cofactor biosynthesis protein MoaC	3.16981	0.863849	n	0.998933	n	CJJ81176_0279	moaC	molybdenum cofactor biosynthesis protein MoaC	2.07771	0.919647	n	0.994635	n	Cj0252	moaC	cyclic pyranopterin monophosphate synthase accessory protein	3.0453	0.895219	n	0.98689	n	HG_646	H				n	n	0	0	0	Not required
HG_647	CJM1cam_0161	CJM1cam_0161	putative 6-pyruvoyl tetrahydrobiopterin synthase	2.35489	0.863849	n	0.999776	n	CJJ81176_0195	-	6-pyruvoyl tetrahydrobiopterin synthase-like protein	0.527235	0.919647	n	0.99837	n	Cj0159c	-	6-pyruvoyl-tetrahydropterin synthase	1.76683	0.895219	n	0.995118	n	HG_647	H				n	n	0	0	0	Not required
HG_648	CJM1cam_0370	pyk	Pyruvate kinase Pyk	2.08703	0.863849	n	1	n	CJJ81176_0415	pyk	pyruvate kinase	-0.332848	0.798542	n	1	n	Cj0392c	pyk	pyruvate kinase	-1.51501	0.511164	n	0.999998	n	HG_648	G				n	n	0	0	0	Not required
HG_649	CJM1cam_1622	murB	UDP-N-acetylenolpyruvoylglucosamine reductase MurB	-9.0262	0.000129417	y	0.999987	y	CJJ81176_1672	murB	UDP-N-acetylenolpyruvoylglucosamine reductase	-5.51946	0.0186963	y	0.99981	y	Cj1676	murB	UDP-N-acetylenolpyruvoylglucosamine reductase	-9.34199	0.00590349	y	0.99918	y	HG_649	M				y	y	1	1	1	Required in M1cam, 81-176, and 11168
HG_65	CJM1cam_1257	ftsX	Cell division protein FtsX	-8.28711	0.000227051	y	0.999991	y	CJJ81176_1292	-	cell division protein FtsX, putative	-0.701843	0.704748	n	0.999769	n	Cj1276c	-	integral membrane protein	-9.65637	0.00590349	y	0.999377	y	HG_65	D				n	y	1	0	1	Required in M1cam and 11168, not in 81-176
HG_650	CJM1cam_0085	ung	Uracil-DNA glycosylase	3.31935	0.863849	n	0.999957	n	CJJ81176_0121	ung	uracil-DNA glycosylase	3.93558	0.919647	n	0.999537	n	Cj0086c	ung	uracil-DNA glycosylase	3.67041	0.895986	n	0.998279	n	HG_650	L				n	n	0	0	0	Not required
HG_651	CJM1cam_1233	CJM1cam_1233	Hypothetical protein CJM1cam_1233	-8.76414	0.000188162	y	0.998554	y	CJJ81176_1267	-	hypothetical protein CJJ81176_1267	-7.29617	0.00761854	y	0.993237	y	Cj1251	-	hypothetical protein Cj1251	-8.9738	0.00685019	y	0.984114	y	HG_651	S				y	y	1	1	1	Required in M1cam, 81-176, and 11168
HG_652	CJM1cam_0304	ubiE	Demethylmenaquinone methyltransferase	-0.367179	0.742702	n	0.999964	n	CJJ81176_0346	ubiE	ubiquinone/menaquinone biosynthesis methyltransferase	-7.61566	0.00548206	y	0.999594	y	Cj0324	ubiE	ubiquinone/menaquinone biosynthesis methyltransferase	-5.94653	0.0268834	y	0.998458	y	HG_652	H				n	y	0	1	1	Required in 81-176 and 11168, but not in M1cam
HG_653	CJM1cam_0379	lysS	Lysyl-tRNA synthetase	-9.36844	9.42476e-05	y	1	y	CJJ81176_0424	lysS	lysyl-tRNA synthetase	-7.99233	0.00494609	y	1	y	Cj0401	lysS	lysine--tRNA ligase	-10.9379	0.00590349	y	0.999999	y	HG_653	J				y	y	1	1	1	Required in M1cam, 81-176, and 11168
HG_654	CJM1cam_1457	CJM1cam_1457	Periplasmic protein	-7.39638	0.000964974	y	0.937425	n	CJJ81176_1505	-	Tat pathway signal sequence domain-containing protein	-5.40784	0.03222	y	0.879663	n	Cj1513c	-	hypothetical protein Cj1513c	1.95211	0.895219	n	0.827188	n	HG_654	K				n	n	0	0	0	Not required
HG_655	CJM1cam_0740	tmk	Thymidylate kinase	-8.47281	0.000220797	y	0.999766	y	CJJ81176_0787	tmk	thymidylate kinase	-7.52834	0.00675962	y	0.998315	y	Cj0766c	tmk	thymidylate kinase	-9.27188	0.00614306	y	0.994982	y	HG_655	F				y	y	1	1	1	Required in M1cam, 81-176, and 11168
HG_656	CJM1cam_1530	rpsM	30S ribosomal protein S13	-8.98135	0.000202613	y	0.994924	y	CJJ81176_1579	rpsM	30S ribosomal protein S13	-6.65705	0.0104581	y	0.982343	y	Cj1592	rpsM	30S ribosomal protein S13	-8.32939	0.00709951	y	0.9648	y	HG_656	J				y	y	1	1	1	Required in M1cam, 81-176, and 11168
HG_657	CJM1cam_0511	oorA	2-oxoglutarate-acceptor oxidoreductase, subunit alpha OorA	-0.543572	0.695056	n	1	n	CJJ81176_0561	oorA	2-oxoglutarate-acceptor oxidoreductase subunit OorA	0.244619	0.919647	n	0.999996	n	Cj0536	oorA	2-oxoglutarate-acceptor oxidoreductase subunit OorA	1.1407	0.895219	n	0.999966	n	HG_657	C				n	n	0	0	0	Not required
HG_658	CJM1cam_1225	hemE	Uroporphyrinogen decarboxylase HemE	-5.32068	0.00828683	n	1	n	CJJ81176_1258	hemE	uroporphyrinogen decarboxylase	-8.44179	0.00494609	y	0.999987	y	Cj1243	hemE	uroporphyrinogen decarboxylase	-8.94151	0.00594407	y	0.999914	y	HG_658	H				n	y	0	1	1	Required in 81-176 and 11168, but not in M1cam
HG_659	CJM1cam_1215	gph	Phosphoglycolate phosphatase	4.11018	0.86741	n	0.999872	n	CJJ81176_1247	-	HAD-superfamily hydrolase, subfamily IA, variant 1 family protein	1.18467	0.919647	n	0.99894	n	Cj1233	-	HAD-superfamily hydrolase	2.40837	0.895219	n	0.996583	n	HG_659	R				n	n	0	0	0	Not required
HG_66	CJM1cam_0573	cbf2	Putative peptidyl-prolyl cis-trans isomerase (Cell binding factor-Cbf2) precursor	-5.86326	0.00410748	n	0.999993	n	CJJ81176_0624	-	major antigenic peptide PEB4	-1.65738	0.46127	n	0.999885	n	Cj0596	peb4cbf2	peptidyl-prolyl cis-trans isomerase	-10.1411	0.00590349	y	0.999456	y	HG_66	O				n	n	0	0	1	Required only in 11168
HG_660	CJM1cam_1037	gatA	Aspartyl/glutamyl-tRNA amidotransferase subunit A	-10.1683	8.75996e-05	y	1	y	CJJ81176_1079	gatA	aspartyl/glutamyl-tRNA amidotransferase subunit A	-9.03999	0.00494609	y	1	y	Cj1059c	gatA	aspartyl/glutamyl-tRNA amidotransferase subunit A	-8.85934	0.00590349	y	0.999996	y	HG_660	J				y	y	1	1	1	Required in M1cam, 81-176, and 11168
HG_661	CJM1cam_1232	purD	Phosphoribosylamine-glycine ligase PurD	-2.21676	0.25501	n	1	n	CJJ81176_1266	purD	phosphoribosylamine--glycine ligase	-8.49962	0.00494609	y	0.999999	y	Cj1250	purD	phosphoribosylamine--glycine ligase	-10.6053	0.00590349	y	0.999989	y	HG_661	F				n	y	0	1	1	Required in 81-176 and 11168, but not in M1cam
HG_662	CJM1cam_0742	bsdB	Phenolic acid decarboxylase subunit B	-8.28106	0.000255229	y	0.999709	y	CJJ81176_0789	-	3-octaprenyl-4-hydroxybenzoate carboxy-lyase	-7.00662	0.00675962	y	0.998012	y	Cj0768c	-	3-polyprenyl-4-hydroxybenzoate decarboxylase	-8.31632	0.0072756	y	0.994244	y	HG_662	H				y	y	1	1	1	Required in M1cam, 81-176, and 11168
HG_663	CJM1cam_1019	thiH	Thiamine biosynthesis protein ThiH, 2-iminoacetate synthase ThiH	-9.9712	8.75996e-05	y	1	y	CJJ81176_1065	thiH	thiamine biosynthesis protein ThiH	-1.05567	0.621397	n	0.999997	n	Cj1044c	thiH	thiamine biosynthesis protein ThiH	-10.5107	0.00590349	y	0.999972	y	HG_663	H	R			n	y	1	0	1	Required in M1cam and 11168, not in 81-176
HG_664	CJM1cam_0878	hup	DNA-binding protein HU	-8.70305	0.000274061	y	0.986256	y	CJJ81176_1731	hup	DNA-binding protein HU	-6.9336	0.0101688	y	0.962204	y	Cj0913c	hupB	DNA-binding protein HU	-8.65777	0.00797976	y	0.933842	n	HG_664	L				y	y	1	1	0	Required in M1cam, 81-176, and 11168	Poisson law cut-off not passed in 11168
HG_665	CJM1cam_1428	CJM1cam_1428	Putative lipoprotein	-2.34326	0.23222	n	0.999466	n	CJJ81176_1476	-	putative lipoprotein	-1.43401	0.52374	n	0.996841	n	Cj1483c	-	lipoprotein	-8.57937	0.00668053	y	0.991548	y	HG_665	E	H			n	n	0	0	1	Required only in 11168
HG_666	CJM1cam_0615	aspS	Aspartate-tRNA ligase AspS	-5.47688	0.00679235	n	1	n	CJJ81176_0668	aspS	aspartyl-tRNA synthetase	-1.64218	0.46127	n	1	n	Cj0640c	aspS	aspartate--tRNA ligase	-9.34452	0.00590349	y	1	y	HG_666	J				n	n	0	0	1	Required only in 11168
HG_667	CJM1cam_0289	ykkD	Multidrug resistance protein YkkD	2.10981	0.863849	n	0.989401	n	CJJ81176_0331	-	SMR family multidrug efflux pump	3.40231	0.919647	n	0.96901	n	Cj0309c	-	efflux protein	4.30961	0.898746	n	0.943883	n	HG_667	P				n	n	0	0	0	Not required
HG_668	CJM1cam_0367	serS	Seryl-tRNA synthetase SerS	-9.3344	9.91492e-05	y	1	y	CJJ81176_0412	serS	seryl-tRNA synthetase	-5.31044	0.0212926	y	0.999999	y	Cj0389	serS	serine--tRNA ligase	-10.4094	0.00590349	y	0.999988	y	HG_668	J				y	y	1	1	1	Required in M1cam, 81-176, and 11168
HG_669	CJM1cam_1409	CJM1cam_1409	Hypothetical protein CJM1cam_1409	-0.12234	0.807907	n	0.992822	n	CJJ81176_1456	-	hypothetical protein CJJ81176_1456	-1.3424	0.550487	n	0.976992	n	Cj1463	flgJ	flagellar biosynthesis protein FlgJ	-8.87595	0.00709951	y	0.95616	y	HG_669	R				n	n	0	0	1	Required only in 11168
HG_67	CJM1cam_0505	CJM1cam_0505	Putative protein involved in outer membrane biogenesis	-9.80026	8.75996e-05	y	1	y	CJJ81176_0555	-	hypothetical protein CJJ81176_0555	-7.03145	0.00586649	y	1	y	Cj0530	-	periplasmic protein	-6.85219	0.0130592	y	1	y	HG_67	S				y	y	1	1	1	Required in M1cam, 81-176, and 11168
HG_670	CJM1cam_0760	napL	NapL protein	4.0704	0.86741	n	0.999998	n	CJJ81176_0805	napL	napL protein	1.71852	0.919647	n	0.999959	n	Cj0784	napL	periplasmic protein	1.65958	0.895219	n	0.999768	n	HG_670	R				n	n	0	0	0	Not required
HG_671	CJM1cam_0936	oxaA	Inner membrane protein OxaA	-10.9733	8.75996e-05	y	1	y	CJJ81176_0981	-	putative inner membrane protein translocase component YidC	-9.51365	0.00494609	y	1	y	Cj0958c	-	membrane protein insertase YidC	-6.68259	0.0152137	y	1	y	HG_671	U				y	y	1	1	1	Required in M1cam, 81-176, and 11168
HG_672	CJM1cam_0892	yohD_1	Inner membrane protein	-7.28957	0.000652877	y	0.999819	y	CJJ81176_0935	-	DedA family protein	-2.85948	0.204365	n	0.998619	n	Cj0928	-	integral membrane protein	-10.1305	0.00590349	y	0.995744	y	HG_672	S				n	y	1	0	1	Required in M1cam and 11168, not in 81-176
HG_673	CJM1cam_1575	aroC	Chorismate synthase	-9.51375	9.46034e-05	y	1	y	CJJ81176_1625	aroC	chorismate synthase	-8.00223	0.00495708	y	0.999994	y	Cj1634c	aroC	chorismate synthase	-9.06668	0.00590349	y	0.999953	y	HG_673	E				y	y	1	1	1	Required in M1cam, 81-176, and 11168
HG_674	CJM1cam_1254	rpoZ	DNA-directed RNA polymerase, subunit omega RpoZ	-7.92727	0.000562212	y	0.961138	y	CJJ81176_1289	rpoZ	DNA-directed RNA polymerase subunit omega	-6.60429	0.0131027	y	0.916376	n	Cj1273c	rpoZ	DNA-directed RNA polymerase subunit omega	-8.32846	0.00966673	y	0.872202	n	HG_674	K				y	y	1	0	0	Required in M1cam, 81-176, and 11168	Poisson law cut-off not passed in 81-176 and 11168
HG_675	CJM1cam_1563	ribD	Riboflavin-specific deaminase/reductase	-9.61711	9.16615e-05	y	0.999999	y	CJJ81176_1613	ribD	riboflavin biosynthesis protein RibD	-4.14104	0.0694961	n	0.999986	n	Cj1622	ribD	riboflavin-specific deaminase/reductase	-9.66642	0.00590349	y	0.999904	y	HG_675	H				n	y	1	0	1	Required in M1cam and 11168, not in 81-176
HG_676	CJM1cam_1588	iamB	ABC-type transport system involved in resistance to organic solvent, permease subunit	2.40315	0.863849	n	1	n	CJJ81176_1637	-	ABC transporter, permease protein, putative	0.641742	0.919647	n	0.999995	n	Cj1646	iamB	ABC transporter permease	3.31799	0.895219	n	0.999961	n	HG_676	Q				n	n	0	0	0	Not required
HG_677	CJM1cam_1413	CJM1cam_1413	Hypothetical protein CJM1cam_1413	0.907798	0.863849	n	0.999984	n	CJJ81176_1460	-	hypothetical protein CJJ81176_1460	-0.776182	0.690021	n	0.997232	n	Cj1467	-	hypothetical protein Cj1467	0.406335	0.895219	n	0.999084	n	HG_677	E	H			n	n	0	0	0	Not required
HG_678	CJM1cam_1249	mnmC	tRNA 5-methylaminomethyl-2-thiouridine biosynthesis bifunctional protein MnmC	1.98116	0.863849	n	1	n	CJJ81176_1284	mnmC	5-methylaminomethyl-2-thiouridine methyltransferase	3.23976	0.919647	n	1	n	Cj1268c	mnmC	bifunctional tRNA (mnm(5)s(2)U34)-methyltransferase/FAD-dependent cmnm(5)s(2)U34 oxidoreductase	0.711498	0.895219	n	1	n	HG_678	E				n	n	0	0	0	Not required
HG_679	CJM1cam_0849	rpsO	30S ribosomal protein S15	-0.234394	0.777412	n	0.980565	n	CJJ81176_0892	rpsO	30S ribosomal protein S15	-2.42195	0.287542	n	0.95075	n	Cj0884	rpsO	30S ribosomal protein S15	-1.58271	0.500432	n	0.917605	n	HG_679	J				n	n	0	0	0	Not required
HG_68	CJM1cam_0614	adk	Adenylate kinase	-9.20494	0.000105178	y	0.999766	y	CJJ81176_0667	adk	adenylate kinase	-6.9419	0.00760599	y	0.998315	y	Cj0639c	adk	adenylate kinase	-9.55086	0.00590349	y	0.994982	y	HG_68	F				y	y	1	1	1	Required in M1cam, 81-176, and 11168
HG_680	CJM1cam_1426	addA	ATP-dependent helicase/nuclease subunit A	-1.00381	0.564848	n	1	n	CJJ81176_1474	-	putative recombination protein RecB	-4.04112	0.0713027	n	1	n	Cj1481c	-	helicase	-2.99388	0.223817	n	1	n	HG_680	L				n	n	0	0	0	Not required
HG_681	CJM1cam_0494	plsC	1-acyl-sn-glycerol-3-phosphate acyltransferase	-5.45273	0.00727719	n	0.999955	n	CJJ81176_0544	-	1-acyl-sn-glycerol-3-phosphate acyltransferase, putative	-6.30528	0.0105211	y	0.999521	y	Cj0516	plsC	1-acyl-SN-glycerol-3-phosphate acyltransferase	-9.55086	0.00590349	y	0.998231	y	HG_681	I				n	y	0	1	1	Required in 81-176 and 11168, but not in M1cam
HG_682	CJM1cam_0298	fliF	Flagellar M-ring protein FliF	-9.52052	8.86502e-05	y	1	y	CJJ81176_0340	fliF	flagellar MS-ring protein	-8.09028	0.00494609	y	1	y	Cj0318	fliF	flagellar MS-ring protein	-10.1167	0.00590349	y	1	y	HG_682	N	U			y	y	1	1	1	Required in M1cam, 81-176, and 11168
HG_683	CJM1cam_0774	ddl	D-alanyl-alanine synthetase A	-9.69435	9.32087e-05	y	1	y	CJJ81176_0819	ddl	D-alanyl-alanine synthetase A	-3.41716	0.127749	n	0.99999	n	Cj0798c	ddl	D-alanine--D-alanine ligase	-9.58931	0.00590349	y	0.999927	y	HG_683	M				n	y	1	0	1	Required in M1cam and 11168, not in 81-176
HG_684	CJM1cam_0699	aroH	Phospho-2-dehydro-3-deoxyheptonate aldolase	-10.835	8.75996e-05	y	1	y	CJJ81176_0739	-	3-deoxy-7-phosphoheptulonate synthase	-9.01933	0.00494609	y	1	y	Cj0716	-	phospho-2-dehydro-3-deoxyheptonate aldolase	-10.183	0.00590349	y	0.999995	y	HG_684	E				y	y	1	1	1	Required in M1cam, 81-176, and 11168
HG_685	CJM1cam_0756	napA	Periplasmic nitrate reductase precursor NapA	3.1279	0.863849	n	1	n	CJJ81176_0801	napA	nitrate reductase catalytic subunit	2.27819	0.919647	n	1	n	Cj0780	napA	nitrate reductase catalytic subunit	3.07064	0.895219	n	1	n	HG_685	C				n	n	0	0	0	Not required
HG_686	CJM1cam_0502	flgC	Flagellar basal body rod protein FlgC	-9.02334	0.000121389	y	0.999212	y	CJJ81176_0552	flgC	flagellar basal body rod protein FlgC	-4.52234	0.0465615	n	0.995745	n	Cj0527c	flgC	flagellar basal body rod protein FlgC	-8.92276	0.00594407	y	0.989181	y	HG_686	N				n	y	1	0	1	Required in M1cam and 11168, not in 81-176
HG_687	CJM1cam_0624	CJM1cam_0624	OstA family protein	-9.76317	0.000101905	y	0.998731	y	CJJ81176_0677	-	OstA family protein	-7.94825	0.00548206	y	0.993876	y	Cj0649	-	OstA family protein	-7.26294	0.0110821	y	0.985369	y	HG_687	S				y	y	1	1	1	Required in M1cam, 81-176, and 11168
HG_688	CJM1cam_0349	CJM1cam_0349	Hypothetical protein CJM1cam_0349	3.46662	0.863849	n	0.999841	n	CJJ81176_0395	-	hypothetical protein CJJ81176_0395	1.00727	0.919647	n	0.998749	n	Cj0371	-	hypothetical protein Cj0371	2.67762	0.895219	n	0.99608	n	HG_688	P				n	n	0	0	0	Not required
HG_689	CJM1cam_1008	CJM1cam_1008	DnaJ like protein, partial	3.29536	0.863849	n	0.999021	n	CJJ81176_1053	-	adenylosuccinate lyase	3.6016	0.919647	n	0.999864	n	Cj1034c	-	DnaJ-like protein	1.62292	0.895219	n	0.999377	n	HG_689	O				n	n	0	0	0	Not required
HG_69	CJM1cam_0753	uvrD	DNA helicase II	-0.677937	0.659987	n	1	n	CJJ81176_0798	-	putative ATP-dependent DNA helicase	-0.984261	0.632598	n	1	n	Cj0777	-	ATP-dependent DNA helicase	0.338427	0.895219	n	1	n	HG_69	L				n	n	0	0	0	Not required
HG_690	CJM1cam_1583	murE	UDP-N-acetylmuramoyl-L-alanyl-D-glutamate-LD-lysi ne ligase MurE	-10.0127	8.75996e-05	y	1	y	CJJ81176_1632	murE	UDP-N-acetylmuramoylalanyl-D-glutamate--2,6-diaminopimelate ligase	-7.57852	0.00549748	y	0.999999	y	Cj1641	murE	UDP-N-acetylmuramoyl-L-alanyl-D-glutamate--2,6-diaminopimelate ligase	-9.88425	0.00590349	y	0.999992	y	HG_690	M				y	y	1	1	1	Required in M1cam, 81-176, and 11168
HG_691	CJM1cam_1600	efeU	Ferrous iron uptake protein	2.86519	0.863849	n	1	n	CJJ81176_1649	-	FTR1 family iron permease	4.71596	0.922588	n	1	n	Cj1658	-	iron permease	2.02877	0.895219	n	1	n	HG_691	P				n	n	0	0	0	Not required
HG_692	CJM1cam_0064	flgV	Motility protein (role unknown) FlgV	0.805858	0.863849	n	0.99422	n	CJJ81176_0100	-	hypothetical protein CJJ81176_0100	2.60122	0.919647	n	0.9805	n	Cj0062c	-	integral membrane protein	0.815228	0.895219	n	0.96178	n	HG_692	L				n	n	0	0	0	Not required
HG_693	CJM1cam_0679	flgF	Flagellar basal body rod protein FlgF	-0.387364	0.740062	n	0.999992	n	CJJ81176_0720	-	flagellar basal-body rod protein	1.58119	0.919647	n	0.999873	n	Cj0697	flgG2	flagellar basal-body rod protein	-2.86374	0.244828	n	0.99941	n	HG_693	N				n	n	0	0	0	Not required
HG_694	CJM1cam_1021	thiF	Thiamine biosynthesis protein ThiF	-9.36125	0.000101905	y	0.999991	y	CJJ81176_1067	thiF	thiamine biosynthesis protein ThiF	-7.29756	0.00637685	y	0.999859	y	Cj1046c	moeB	thiamine biosynthesis protein ThiF	-8.57329	0.00601435	y	0.999359	y	HG_694	H				y	y	1	1	1	Required in M1cam, 81-176, and 11168
HG_695	CJM1cam_0094	rpmA	50S ribosomal protein L27	-8.10265	0.000598692	y	0.974798	y	CJJ81176_0130	rpmA	50S ribosomal protein L27	-6.07378	0.0224995	y	0.939934	n	Cj0095	rpmA	50S ribosomal protein L27	-7.79795	0.0141668	y	0.902863	n	HG_695	J				y	y	1	0	0	Required in M1cam, 81-176, and 11168	Poisson law cut-off not passed in 81-176 and 11168
HG_696	CJM1cam_1655	rplW	50S ribosomal protein L23	-8.70305	0.000274061	y	0.982933	y	CJJ81176_1702	rplW	50S ribosomal protein L23	-6.87348	0.0105211	y	0.955404	y	Cj1705c	rplW	50S ribosomal protein L23	-8.59765	0.00825958	y	0.924115	n	HG_696	J				y	y	1	1	0	Required in M1cam, 81-176, and 11168	Poisson law cut-off not passed in 11168
HG_697	CJM1cam_1593	map	Methionine aminopeptidase	-9.54559	0.000105178	y	0.999983	y	CJJ81176_1642	map	methionine aminopeptidase	-8.08708	0.00529047	y	0.999769	y	Cj1651c	map	methionine aminopeptidase	-9.83748	0.00590349	y	0.999033	y	HG_697	J				y	y	1	1	1	Required in M1cam, 81-176, and 11168
HG_698	CJM1cam_0432	rpmB	50S ribosomal protein L28	-7.67202	0.000660255	y	0.940077	n	CJJ81176_0475	rpmB	50S ribosomal protein L28	-0.527495	0.761795	n	0.883579	n	Cj0450c	rpmB	50S ribosomal protein L28	-7.50249	0.0178403	y	0.831864	n	HG_698	J				n	n	0	0	0	Not required
HG_699	CJM1cam_1570	exbD2	Biopolymer transport protein ExbD2	1.03683	0.863849	n	0.99641	n	CJJ81176_1620	exbD	biopolymer transport exbD protein	1.97999	0.919647	n	0.989252	n	Cj1629	exbD2	ExbD/TolR family transport protein	3.64682	0.89587	n	0.971736	n	HG_699	U				n	n	0	0	0	Not required
HG_70	CJM1cam_0123	CJM1cam_0123	Membrane protein, putative methyl-accepting chemotaxis protein	0.655397	0.863849	n	0.999999	n	CJJ81176_0159	-	hypothetical protein CJJ81176_0159	-1.29678	0.557281	n	0.999925	n	Cj0124c	-	membrane protein	0.862372	0.895219	n	0.99988	n	HG_70	N	T			n	n	0	0	0	Not required
HG_700	CJM1cam_1581	nfiU	Fe-S cluster assembly protein NifU	-8.10147	0.000387096	y	0.979704	y	CJJ81176_1630	-	NifU family protein	-6.60429	0.0131027	y	0.95075	y	Cj1639	-	NifU protein	-7.7819	0.00966673	y	0.917605	n	HG_700	O				y	y	1	1	0	Required in M1cam, 81-176, and 11168	Poisson law cut-off not passed in 11168
HG_701	CJM1cam_0776	CJM1cam_0776	Hypothetical protein CJM1cam_0776	-10.4914	8.75996e-05	y	1	y	CJJ81176_0821	-	hypothetical protein CJJ81176_0821	-3.67563	0.101035	n	1	n	Cj0800c	-	ATPase	-9.12314	0.00590349	y	1	y	HG_701	L				n	y	1	0	1	Required in M1cam and 11168, not in 81-176
HG_702	CJM1cam_0434	dnaQ	DNA polymerase III, subunit epsilon DnaQ	1.64509	0.863849	n	0.999983	n	CJJ81176_0477	-	DNA polymerase III subunit epsilon	0.460758	0.919647	n	0.999776	n	Cj0452	dnaQ	DNA polymerase III subunit epsilon	2.75018	0.895219	n	0.999059	n	HG_702	L				n	n	0	0	0	Not required
HG_703	CJM1cam_0433	rpe	Ribulose-phosphate 3-epimerase	-8.34905	0.000252826	y	0.999913	y	CJJ81176_0476	rpe	ribulose-phosphate 3-epimerase	-3.4846	0.125749	n	0.999213	n	Cj0451	rep	ribulose-phosphate 3-epimerase	-9.183	0.00590349	y	0.99733	y	HG_703	G				n	y	1	0	1	Required in M1cam and 11168, not in 81-176
HG_704	CJM1cam_1644	rpsZ	30S ribosomal protein S14	-7.47039	0.00088373	y	0.931763	n	CJJ81176_1691	rpsN	30S ribosomal protein S14	-5.48882	0.040085	y	0.87143	n	Cj1694c	rpsN	30S ribosomal protein S14	-7.21299	0.0220651	y	0.817442	n	HG_704	J				n	n	0	0	0	Not required	Poisson law cut-off not passed in CJM1cam, 81-176 and 11168
HG_705	CJM1cam_0239	eptA	Phosphoethanolamine transferase EptA	3.03223	0.863849	n	1	n	CJJ81176_0283	-	sulfatase, putative	2.98647	0.919647	n	1	n	Cj0256	-	sulfatase family protein	-0.509998	0.782099	n	0.999999	n	HG_705	R				n	n	0	0	0	Not required
HG_706	CJM1cam_1586	ispA	Geranylgeranyl pyrophosphate synthase IspA	-8.91494	0.000146329	y	0.999995	y	CJJ81176_1635	ispA	geranyltranstransferase	-7.80775	0.00495708	y	0.999911	y	Cj1644	ispA	geranyltranstransferase	-8.89991	0.00614306	y	0.999564	y	HG_706	H				y	y	1	1	1	Required in M1cam, 81-176, and 11168
HG_707	CJM1cam_1275	pseB	UDP-GlcNAc C6-dehydratase/C4-reductase PseB	-0.376884	0.740338	n	1	n	CJJ81176_1310	flmA	polysaccharide biosynthesis protein	1.81238	0.919647	n	0.999985	n	Cj1293	pseB	UDP-N-acetylglucosamine 4,6-dehydratase	0.338259	0.895219	n	0.999898	n	HG_707	M	G			n	n	0	0	0	Not required
HG_708	CJM1cam_0425	acpP	Acyl carrier protein	-8.43386	0.000387096	y	0.965873	y	CJJ81176_0468	acpP	acyl carrier protein	-6.60429	0.0131027	y	0.924278	n	Cj0441	acpP	acyl carrier protein	-8.32846	0.00966673	y	0.882299	n	HG_708	I	Q			y	y	1	0	0	Required in M1cam, 81-176, and 11168	Poisson law cut-off not passed in 81-176 and 11168
HG_709	CJM1cam_1430	CJM1cam_1430	Hypothetical protein CJM1cam_1430	-0.676508	0.659987	n	0.959419	n	CJJ81176_1478	-	hypothetical protein CJJ81176_1478	-4.2157	0.0673674	n	0.910655	n	Cj1486c	-	periplasmic protein	0.123367	0.895219	n	0.868648	n	HG_709	I				n	n	0	0	0	Not required
HG_71	CJM1cam_0489	ctpB	Carboxy-terminal processing protease CtpB precursor	-10.2335	8.75996e-05	y	1	y	CJJ81176_0539	ctpA	carboxyl-terminal protease	-2.39325	0.288872	n	1	n	Cj0511	-	protease	-10.8178	0.00590349	y	0.999995	y	HG_71	M				n	y	1	0	1	Required in M1cam and 11168, not in 81-176
HG_710	CJM1cam_1074	sstT	Na(+)/serine-threonine symporter	-1.73861	0.362557	n	1	n	CJJ81176_1115	-	serine/threonine transporter SstT	-0.918662	0.653239	n	0.999999	n	Cj1097	-	serine/threonine transporter SstT	0.19344	0.895219	n	0.999986	n	HG_710	E				n	n	0	0	0	Not required
HG_711	CJM1cam_1439	CJM1cam_1439	Hypothetical protein CJM1cam_1439	-5.69248	0.0053166	n	0.999654	n	CJJ81176_1487	-	hypothetical protein CJJ81176_1487	-2.37152	0.294607	n	0.997731	n	Cj1495c	-	hypothetical protein Cj1495c	-9.34199	0.00590349	y	0.993576	y	HG_711	S				n	n	0	0	1	Required only in 11168
HG_712	CJM1cam_0796	CJM1cam_0796	Hypothetical protein CJM1cam_0796	-9.1349	0.000105178	y	0.999867	y	CJJ81176_0840	-	hypothetical protein CJJ81176_0840	-0.840121	0.675415	n	0.998829	n	Cj0823	-	hypothetical protein Cj0823	-9.90104	0.00590349	y	0.996487	y	HG_712	R				n	y	1	0	1	Required in M1cam and 11168, not in 81-176
HG_713	CJM1cam_0876	CJM1cam_0876	SCO1/SenC	1.73917	0.863849	n	0.999696	n	CJJ81176_0919	-	SCO1/SenC family protein	4.98782	0.922714	n	0.997945	n	Cj0911	-	periplasmic protein	-0.184245	0.854728	n	0.994084	n	HG_713	R				n	n	0	0	0	Not required
HG_714	CJM1cam_0739	hisS	Histidyl-tRNA synthetase HisS	-6.15258	0.0028048	y	1	y	CJJ81176_0786	hisS	histidyl-tRNA synthetase	3.67593	0.919647	n	0.999999	n	Cj0765c	hisS	histidine--tRNA ligase	-9.74212	0.00590349	y	0.999987	y	HG_714	J				n	y	1	0	1	Required in M1cam and 11168, not in 81-176
HG_715	CJM1cam_0052	flgE_1	Flagellar hook protein	1.88657	0.863849	n	1	n	CJJ81176_0081	flgE-1	flagellar hook protein	4.75765	0.922588	n	1	n	Cj0043	flgE	flagellar hook protein	2.27686	0.895219	n	1	n	HG_715	N				n	n	0	0	0	Not required
HG_716	CJM1cam_1058	thiE	Thiamine-phosphate synthase ThiE	-5.93442	0.0038381	n	0.999893	n	CJJ81176_1099	thiE	thiamine-phosphate pyrophosphorylase	-8.20153	0.00495708	y	0.999072	y	Cj1081c	thiE	thiamin-phosphate pyrophosphorylase	-9.45069	0.00590349	y	0.996938	y	HG_716	H				n	y	0	1	1	Required in 81-176 and 11168, but not in M1cam
HG_717	CJM1cam_0738	speA	Biosynthetic arginine decarboxylase	-5.19607	0.00973976	n	1	n	CJJ81176_0785	speA	arginine decarboxylase	-3.81694	0.0890352	n	1	n	Cj0764c	speA	arginine decarboxylase	-8.61403	0.00590349	y	1	y	HG_717	E				n	n	0	0	1	Required only in 11168
HG_718	CJM1cam_0315	flhB	Flagellar biosynthetic protein	1.31667	0.863849	n	1	n	CJJ81176_0357	flhB	flagellar biosynthesis protein FlhB	6.18562	0.94009	n	0.999995	n	Cj0335	flhB	flagellar biosynthesis protein FlhB	3.16303	0.895219	n	0.999953	n	HG_718	N	U			n	n	0	0	0	Not required
HG_719	CJM1cam_0670	flgH	Flagellar basal body L-ring protein FlgH	0.680013	0.863849	n	0.999959	n	CJJ81176_0710	flgH	flagellar basal body L-ring protein	0.379334	0.919647	n	0.999552	n	Cj0687c	flgH	flagellar basal body L-ring protein	1.54411	0.895219	n	0.998326	n	HG_719	N				n	n	0	0	0	Not required
HG_72	CJM1cam_0779	cysS	Cysteinyl-tRNA synthetase	-8.48927	0.000175218	y	1	y	CJJ81176_0823	cysS	cysteinyl-tRNA synthetase	-1.52006	0.49741	n	1	n	Cj0802	cysS	cysteine--tRNA ligase	-4.96048	0.0541383	n	0.999997	n	HG_72	J				n	n	1	0	0	Required only in M1cam
HG_720	CJM1cam_0749	metP	Methionine import system permease protein MetP	3.23405	0.863849	n	0.999998	n	CJJ81176_0794	-	ABC transporter, permease protein	0.793896	0.919647	n	0.999957	n	Cj0773c	-	binding-protein dependent transport system permease	2.83638	0.895219	n	0.999761	n	HG_720	P				n	n	0	0	0	Not required
HG_721	CJM1cam_0822	CJM1cam_0822	Major facilitator family protein	2.73737	0.863849	n	1	n	CJJ81176_0866	-	major facilitator family protein	3.38727	0.919647	n	0.999998	n	Cj0850c	-	MFS transport protein	1.76232	0.895219	n	0.999981	n	HG_721	G	E	P	R	n	n	0	0	0	Not required
HG_722	CJM1cam_1003	mapA	Outer membrane lipoprotein MapA	2.25121	0.863849	n	0.99991	n	CJJ81176_1048	mapA	outer membrane liproprotein MapA	1.33348	0.919647	n	0.999187	n	Cj1029c	mapA	outer membrane lipoprotein MapA	-1.07539	0.62758	n	0.997256	n	HG_722	P				n	n	0	0	0	Not required
HG_723	CJM1cam_0847	flhA	Flagellar biosynthesis protein FlhA	2.43935	0.863849	n	1	n	CJJ81176_0890	flhA	flagellar biosynthesis protein FlhA	6.08388	0.939827	n	1	n	Cj0882c	flhA	flagellar biosynthesis protein FlhA	4.14841	0.898746	n	1	n	HG_723	N	U			n	n	0	0	0	Not required
HG_724	CJM1cam_0259	clpX	ATP-dependent protease ATP-binding subunit	-10.2432	8.75996e-05	y	1	y	CJJ81176_0302	clpX	ATP-dependent protease ATP-binding subunit ClpX	-7.45464	0.00542412	y	0.999999	y	Cj0275	clpX	ATP-dependent protease ATP-binding subunit ClpX	-10.1475	0.00590349	y	0.99999	y	HG_724	O				y	y	1	1	1	Required in M1cam, 81-176, and 11168
HG_725	CJM1cam_0639	CJM1cam_0639	S4 domain-containing protein	-8.4885	0.000236671	y	0.971301	y	CJJ81176_0693	-	S4 domain-containing protein	-7.04681	0.00926609	y	0.933665	n	Cj0667	-	S4 domain-containing protein	-8.87595	0.00709951	y	0.894531	n	HG_725	J				y	y	1	0	0	Required in M1cam, 81-176, and 11168	Poisson law cut-off not passed in 81-176 and 11168
HG_726	CJM1cam_1329	yicO	Putative permease YicO	4.18531	0.867643	n	1	n	CJJ81176_1372	-	xanthine/uracil permease family protein	0.896185	0.919647	n	1	n	Cj1369	-	permease	-0.266698	0.837602	n	0.999994	n	HG_726	R				n	n	0	0	0	Not required
HG_727	CJM1cam_1529	infA	Translation initiation factor IF-1	-8.35791	0.000422576	y	0.957623	y	CJJ81176_1578	infA	translation initiation factor IF-1	-6.52834	0.0143538	y	0.910655	n	Cj1590	infA	translation initiation factor IF-1	-8.25251	0.0101883	y	0.864995	n	HG_727	J				y	y	1	0	0	Required in M1cam, 81-176, and 11168	Poisson law cut-off not passed in 81-176 and 11168
HG_728	CJM1cam_0306	serC	Phosphoserine aminotransferase SerC	-8.96513	0.000127317	y	1	y	CJJ81176_0348	serC	phosphoserine aminotransferase	-6.82048	0.00681737	y	0.999993	y	Cj0326	serC	phosphoserine aminotransferase	-10.5429	0.00590349	y	0.999947	y	HG_728	H	E			y	y	1	1	1	Required in M1cam, 81-176, and 11168
HG_729	CJM1cam_0600	hypC	Hydrogenase isoenzymes formation protein HypC	0.945895	0.863849	n	0.982933	n	CJJ81176_0653	hypC	hydrogenase assembly chaperone HypC/HupF	0.14499	0.910598	n	0.955404	n	Cj0624	hypC	hydrogenase isoenzymes formation protein	-8.46933	0.00889476	y	0.924115	n	HG_729	O				n	n	0	0	0	Not required
HG_73	CJM1cam_0896	pckA	Phosphoenolpyruvate carboxykinase [ATP]	-9.54722	8.88548e-05	y	1	y	CJJ81176_0939	pckA	phosphoenolpyruvate carboxykinase	-1.89476	0.398918	n	1	n	Cj0932c	pckA	phosphoenolpyruvate carboxykinase	-8.78235	0.00590349	y	0.999999	y	HG_73	C				n	y	1	0	1	Required in M1cam and 11168, not in 81-176
HG_730	CJM1cam_0888	cheB	Chemotaxis response regulator protein-glutamate methylesterase CheB	1.71824	0.863849	n	0.999669	n	CJJ81176_0931	cheB	protein-glutamate methylesterase CheB	0.54445	0.919647	n	0.997805	n	Cj0924c	cheB'	MCP protein-glutamate methylesterase	2.61928	0.895219	n	0.99375	n	HG_730	N	T			n	n	0	0	0	Not required
HG_731	CJM1cam_0924	CJM1cam_0924	Helicase, RecD/TraA family	3.10015	0.863849	n	1	n	CJJ81176_0969	-	hypothetical protein CJJ81176_0969	0.145633	0.908559	n	1	n	Cj0945c	-	ATP-dependent DNA helicase	2.55559	0.895219	n	0.999995	n	HG_731	L				n	n	0	0	0	Not required
HG_732	CJM1cam_0350	gsp	Glutathionylspermidine synthase	1.31831	0.863849	n	1	n	CJJ81176_0396	-	glutathionylspermidine synthase family protein	1.81905	0.919647	n	0.999998	n	Cj0372	-	glutathionylspermidine synthase	0.39266	0.895219	n	0.999977	n	HG_732	E				n	n	0	0	0	Not required
HG_733	CJM1cam_0493	CJM1cam_0493	Hypothetical protein CJM1cam_0493	-3.63131	0.0656597	n	1	n	CJJ81176_0543	-	hypothetical protein CJJ81176_0543	-7.98542	0.00494609	y	0.999995	y	Cj0515	-	periplasmic protein	-9.75446	0.00590349	y	0.999982	y	HG_733	Q				n	y	0	1	1	Required in 81-176 and 11168, but not in M1cam
HG_734	CJM1cam_0352	CJM1cam_0352	Hypothetical protein CJM1cam_0352	-8.75507	0.000195941	y	0.999177	y	CJJ81176_0398	-	putative nucleotide-binding protein	-7.50872	0.00675962	y	0.995602	y	Cj0374	-	nucleotide-binding protein	-5.717	0.032868	y	0.98888	y	HG_734	S				y	y	1	1	1	Required in M1cam, 81-176, and 11168
HG_735	CJM1cam_0474	trpC	Indole-3-glycerol phosphate synthase	-1.53253	0.419633	n	0.999987	n	CJJ81176_0519	trpC	indole-3-glycerol-phosphate synthase	-4.16118	0.0663248	n	0.99981	n	Cj0498	trpC	Indole-3-glycerol phosphate synthase	-9.94995	0.00590349	y	0.99918	y	HG_735	E				n	n	0	0	1	Required only in 11168
HG_736	CJM1cam_0759	napB	Periplasmic nitrate reductase precursor NapB	3.23133	0.863849	n	0.999466	n	CJJ81176_0804	napB	periplasmic nitrate reductase, small subunit	3.87921	0.919647	n	0.996841	n	Cj0783	napB	nitrate reductase small subunit	-3.16626	0.203845	n	0.991777	n	HG_736	C				n	n	0	0	0	Not required
HG_737	CJM1cam_0626	CJM1cam_0626	Putative integral membrane protein	-9.25902	0.000111955	y	0.999212	y	CJJ81176_0679	-	hypothetical protein CJJ81176_0679	-7.81074	0.00586649	y	0.995745	y	Cj0651	-	integral membrane protein	-8.98835	0.00590349	y	0.989181	y	HG_737	J				y	y	1	1	1	Required in M1cam, 81-176, and 11168
HG_738	CJM1cam_0642	rpoN	DNA-directed RNA polymerase factor sigma-54 RpoN	4.25041	0.868938	n	1	n	CJJ81176_0696	rpoN	RNA polymerase factor sigma-54	6.24341	0.940518	n	0.999999	n	Cj0670	rpoN	RNA polymerase factor sigma-54	5.44449	0.92636	n	0.999989	n	HG_738	K				n	n	0	0	0	Not required
HG_739	CJM1cam_1062	mfd	Transcription-repair-coupling factor	-2.3907	0.220463	n	1	n	CJJ81176_1103	mfd	transcription-repair coupling factor	-0.755945	0.692073	n	1	n	Cj1085c	mfd	transcription-repair coupling factor	-4.20669	0.0950999	n	1	n	HG_739	L	K			n	n	0	0	0	Not required
HG_74	CJM1cam_1414	CJM1cam_1414	Membrane protein	3.19845	0.863849	n	0.999984	n	CJJ81176_1462	-	hypothetical protein CJJ81176_1462	2.73182	0.919647	n	0.999784	n	Cj1468	-	integral membrane protein	3.9007	0.897627	n	0.999084	n	HG_74	R				n	n	0	0	0	Not required
HG_740	CJM1cam_1201	groS	Co-chaperonin GroES	-8.61241	0.0002251	y	0.976889	y	CJJ81176_1233	groES	co-chaperonin GroES	-6.68795	0.00969386	y	0.94378	n	Cj1220	groES	co-chaperonin GroES	-8.77098	0.0075236	y	0.908049	n	HG_740	O				y	y	1	0	0	Required in M1cam, 81-176, and 11168	Poisson law cut-off not passed in 81-176 and 11168
HG_741	CJM1cam_0851	flaD_flgL	Flagellar hook-associated protein FlgL/FlaD	1.69316	0.863849	n	1	n	CJJ81176_0894	-	lagellar hook-associated protein FlgL	1.89575	0.919647	n	1	n	Cj0887c	-	flagellin	-1.64938	0.480137	n	1	n	HG_741	N				n	n	0	0	0	Not required
HG_742	CJM1cam_0381	CJM1cam_0381	ABC-type transport system	2.37093	0.863849	n	0.999623	n	CJJ81176_0427	-	hypothetical protein CJJ81176_0427	1.18679	0.919647	n	0.999817	n	Cj0403	-	hypothetical protein Cj0403	2.69264	0.895219	n	0.993214	n	HG_742	R				n	n	0	0	0	Not required
HG_743	CJM1cam_1308	mobA	Putative molybdopterin-guanine dinucleotide biosynthesis protein A MobA	1.97064	0.863849	n	0.999755	n	CJJ81176_1349	-	putative molybdopterin-guanine dinucleotide biosynthesis protein	3.6335	0.919647	n	0.998259	n	Cj1350	mobA	molybdopterin-guanine dinucleotide biosynthesis protein	0.725572	0.895219	n	0.994842	n	HG_743	H				n	n	0	0	0	Not required
HG_744	CJM1cam_1677	queF	NADPH-dependent 7-cyano-7-deazaguanine reductase QueF	2.51757	0.863849	n	0.996086	n	CJJ81176_0020	-	7-cyano-7-deazaguanine reductase	-0.839136	0.678253	n	0.985523	n	Cj1724c	-	7-cyano-7-deazaguanine reductase	1.03028	0.895219	n	0.970142	n	HG_744	R				n	n	0	0	0	Not required
HG_745	CJM1cam_1646	rplX	50S ribosomal protein L24	-8.43386	0.000387096	y	0.965873	y	CJJ81176_1693	rplX	50S ribosomal protein L24	-6.67644	0.0124364	y	0.924278	n	Cj1696c	rplX	50S ribosomal protein L24	-7.85405	0.00923922	y	0.882299	n	HG_745	J				y	y	1	0	0	Required in M1cam, 81-176, and 11168	Poisson law cut-off not passed in 81-176 and 11168
HG_746	CJM1cam_0609	dprA	DNA processing protein A	1.66734	0.863849	n	0.999986	n	CJJ81176_0662	dprA	DNA processing protein A	2.37925	0.919647	n	0.999804	n	Cj0634	dprA	DNA processing protein A	2.12185	0.895219	n	0.999157	n	HG_746	L	U			n	n	0	0	0	Not required
HG_747	CJM1cam_0192	rarA	Replication-associated recombination protein A	2.87266	0.863849	n	1	n	CJJ81176_0229	-	recombination factor protein RarA	2.5799	0.919647	n	0.999998	n	Cj0198c	-	recombination factor protein RarA	1.95264	0.895219	n	0.99998	n	HG_747	L				n	n	0	0	0	Not required
HG_748	CJM1cam_0769	flgS	Two-component system sensor histidine kinase FlgS	3.67797	0.866531	n	1	n	CJJ81176_0814	-	sensor histidine kinase	5.8111	0.936649	n	0.999987	n	Cj0793	flgS	signal transduction histidine kinase	1.79745	0.895219	n	0.999911	n	HG_748	T				n	n	0	0	0	Not required
HG_749	CJM1cam_1400	rimO	Ribosomal protein S12 methylthiotransferase RimO	-8.81396	0.000134458	y	1	y	CJJ81176_1447	yliG	putative tRNA modifying protein	-8.29257	0.00494609	y	1	y	Cj1454c	-	ribosomal protein S12 methylthiotransferase	-9.13043	0.00590349	y	0.999994	y	HG_749	J				y	y	1	1	1	Required in M1cam, 81-176, and 11168
HG_75	CJM1cam_1187	ftsY	Signal recognition particle-docking protein FtsY	-10.0673	8.88548e-05	y	0.999996	y	CJJ81176_1221	ftsY	signal recognition particle-docking protein FtsY	-8.21371	0.00495708	y	0.99993	y	Cj1206c	ftsY	signal recognition particle protein	-7.92926	0.00776931	y	0.99964	y	HG_75	U				y	y	1	1	1	Required in M1cam, 81-176, and 11168
HG_750	CJM1cam_0491	purS	Phosphoribosylformylglycinamidine synthase PurS	-8.05535	0.000636705	y	0.971301	y	CJJ81176_0541	purS	phosphoribosylformylglycinamidine synthase, purS protein	-6.31889	0.0177996	y	0.933665	n	Cj0513	purS	phosphoribosylformylglycinamidine synthase	-7.90104	0.0131351	y	0.894531	n	HG_750	F				y	y	1	0	0	Required in M1cam, 81-176, and 11168	Poisson law cut-off not passed in 81-176 and 11168
HG_751	CJM1cam_1419	ctsD	General secretory pathway protein D	2.19401	0.863849	n	1	n	CJJ81176_1467	ctsD	general secretory pathway protein D	2.79071	0.919647	n	1	n	Cj1474c	ctsD	type II protein secretion system protein D	2.85181	0.895219	n	0.999998	n	HG_751	N	U			n	n	0	0	0	Not required
HG_752	CJM1cam_1680	ruvC	Holliday junction resolvasome, endonuclease subunit (resolvase)	-5.41275	0.00786246	n	0.999669	n	CJJ81176_0026	ruvC	Holliday junction resolvase	-7.50872	0.00675962	y	0.995142	y	Cj1731c	ruvC	Holliday junction resolvase	-8.70595	0.00615307	y	0.987926	y	HG_752	L				n	y	0	1	1	Required in 81-176 and 11168, but not in M1cam
HG_753	CJM1cam_1052	fliW	Flagellar assembly factor fliW	0.927998	0.863849	n	0.99641	n	CJJ81176_1093	-	flagellar assembly protein FliW	2.09076	0.919647	n	0.98645	n	Cj1075	-	flagellar assembly protein FliW	2.47397	0.895219	n	0.971736	n	HG_753	S				n	n	0	0	0	Not required
HG_754	CJM1cam_1404	thiL	Thiamine-monophosphate kinase ThiL	-9.96582	8.80415e-05	y	0.999993	y	CJJ81176_1451	-	thiamine monophosphate kinase	-8.08161	0.00494609	y	0.999885	y	Cj1458c	thiL	thiamine monophosphate kinase	-10.213	0.00590349	y	0.999456	y	HG_754	H				y	y	1	1	1	Required in M1cam, 81-176, and 11168
HG_755	CJM1cam_0952	CJM1cam_0952	Fatty acid biosynthesis transcriptional regulator	2.02025	0.863849	n	0.999766	n	CJJ81176_0996	-	hypothetical protein CJJ81176_0996	3.90678	0.919647	n	0.998315	n	Cj0977	-	hypothetical protein Cj0977	0.16629	0.895219	n	0.994982	n	HG_755	Q				n	n	0	0	0	Not required
HG_756	CJM1cam_1327	CJM1cam_1327	PII uridylyl-transferase	2.72507	0.863849	n	1	n	CJJ81176_1369	-	GlnD family protein	1.48574	0.919647	n	1	n	Cj1367c	-	nucleotidyltransferase	1.72964	0.895219	n	1	n	HG_756	O				n	n	0	0	0	Not required
HG_757	CJM1cam_1085	clpA	ATP-dependent Clp protease ATP-binding subunit	2.98745	0.863849	n	1	n	CJJ81176_1126	clpA	ATP-dependent Clp protease, ATP-binding subunit ClpA	1.97905	0.919647	n	1	n	Cj1108	clpA	ATP-dependent Clp protease ATP-binding subunit	2.16661	0.895219	n	1	n	HG_757	O				n	n	0	0	0	Not required
HG_758	CJM1cam_0617	recN	DNA repair protein RecN	1.22254	0.863849	n	1	n	CJJ81176_0670	recN	DNA repair protein RecN	-0.550854	0.748025	n	1	n	Cj0642	recN	DNA repair protein	-0.380789	0.812645	n	0.999999	n	HG_758	L				n	n	0	0	0	Not required
HG_759	CJM1cam_0794	glmU	Bifunctional N-acetylglucosamine-1-phosphate uridyltransferase/glucosamine-1-phosphate acetyltransferase GlmU	-9.76105	8.80415e-05	y	1	y	CJJ81176_0838	glmU	bifunctional N-acetylglucosamine-1-phosphate uridyltransferase/glucosamine-1-phosphate acetyltransferase	-1.93453	0.389184	n	0.999999	n	Cj0821	glmU	bifunctional N-acetylglucosamine-1-phosphate uridyltransferase/glucosamine-1-phosphate acetyltransferase	-8.54738	0.00601435	y	0.999992	y	HG_759	M				n	y	1	0	1	Required in M1cam and 11168, not in 81-176
HG_76	CJM1cam_0317	motA	Flagellar motor protein MotA	3.56746	0.863849	n	0.999987	n	CJJ81176_0359	-	flagellar motor protein MotA	6.35238	0.942189	n	0.99981	n	Cj0337c	motA	flagellar motor protein MotA	1.42416	0.895219	n	0.99918	n	HG_76	N				n	n	0	0	0	Not required
HG_760	CJM1cam_0223	iscS	Cysteine desulfurase	-10.7107	8.75996e-05	y	1	y	CJJ81176_0265	-	cysteine desulfurase, putative	-8.9188	0.00494609	y	0.999998	y	Cj0240c	iscS	cysteine desulfurase	-10.0434	0.00590349	y	0.99998	y	HG_760	E				y	y	1	1	1	Required in M1cam, 81-176, and 11168
HG_761	CJM1cam_1411	flgN	Putative flagellar biosynthesis protein FlgN	-0.0833306	0.814972	n	0.998125	n	CJJ81176_1458	-	hypothetical protein CJJ81176_1458	2.78452	0.919647	n	0.991752	n	Cj1465	-	hypothetical protein Cj1465	0.0230654	0.895219	n	0.981272	n	HG_761	R				n	n	0	0	0	Not required
HG_762	CJM1cam_1440	CJM1cam_1440	Hypothetical protein CJM1cam_1440	1.17383	0.863849	n	0.999443	n	CJJ81176_1488	-	hypothetical protein CJJ81176_1488	0.115574	0.902108	n	0.996734	n	Cj1496c	-	periplasmic protein	0.999263	0.895219	n	0.991313	n	HG_762	S				n	n	0	0	0	Not required
HG_763	CJM1cam_0763	CJM1cam_0763	Hypothetical protein CJM1cam_0763	-8.39638	0.000407185	y	0.971301	y	CJJ81176_0808	-	hypothetical protein CJJ81176_0808	-3.37094	0.144988	n	0.933665	n	Cj0787	-	hypothetical protein Cj0787	-7.35342	0.0150284	y	0.897385	n	HG_763	N	U			n	y	1	0	0	Required in M1cam and 11168, not in 81-176	Poisson law cut-off not passed in 11168
HG_764	CJM1cam_1260	CJM1cam_1260	Fibronectin type III domain protein	2.38184	0.863849	n	1	n	CJJ81176_1295	-	fibronectin type III domain-containing protein	3.55736	0.919647	n	0.999999	n	Cj1279c	-	fibronectin domain-containing lipoprotein	1.80078	0.895219	n	0.999988	n	HG_764	R				n	n	0	0	0	Not required
HG_765	CJM1cam_1679	flgE_2	Flagellar hook protein	-0.158213	0.798496	n	1	n	CJJ81176_0025	flgE	flagellar hook protein FlgE	1.48914	0.919647	n	1	n	Cj1729c	flgE	flagellar hook protein FlgE	-4.8055	0.0606293	n	1	n	HG_765	N				n	n	0	0	0	Not required
HG_766	CJM1cam_1475	dps	DNA protection during starvation protein	1.17644	0.863849	n	0.99849	n	CJJ81176_1519	-	bacterioferritin, putative	2.80204	0.919647	n	0.993009	n	Cj1534c	-	bacterioferritin	1.55348	0.895219	n	0.983672	n	HG_766	P				n	n	0	0	0	Not required
HG_767	CJM1cam_0777	CJM1cam_0777	Hypothetical protein CJM1cam_0777	-10.3716	8.75996e-05	y	1	y	CJJ81176_0822	mviN	integral membrane protein MviN	-8.01719	0.00494609	y	1	y	Cj0801	-	integral membrane protein	-7.26992	0.00987258	y	0.999998	y	HG_767	R				y	y	1	1	1	Required in M1cam, 81-176, and 11168
HG_768	CJM1cam_0346	cmeR	TetR family transcriptional regulator	-0.340596	0.749382	n	0.999893	n	CJJ81176_0391	-	TetR family transcriptional regulator	0.489067	0.919647	n	0.999072	n	Cj0368c	cmeR	transcriptional regulator CmeR	2.4102	0.895219	n	0.996938	n	HG_768	K				n	n	0	0	0	Not required
HG_769	CJM1cam_1195	pgbA	Plasminogen-binding protein PgbA	-9.70796	9.37787e-05	y	0.999972	y	CJJ81176_1227	-	hypothetical protein CJJ81176_1227	-8.31889	0.00495708	y	0.999607	y	Cj1214c	-	exporting protein	-9.62578	0.00590349	y	0.998692	y	HG_769	R				y	y	1	1	1	Required in M1cam, 81-176, and 11168
HG_77	CJM1cam_0688	CJM1cam_0688	Chromosome segregation protein SMC	-9.87638	9.46397e-05	y	0.999968	y	CJJ81176_0729	-	hypothetical protein CJJ81176_0729	-6.60713	0.00981273	y	0.999632	y	Cj0706	-	hypothetical protein Cj0706	-7.63303	0.00845218	y	0.99858	y	HG_77	R				y	y	1	1	1	Required in M1cam, 81-176, and 11168
HG_770	CJM1cam_1585	CJM1cam_1585	PDZ domain protein	-7.07687	0.000832465	y	1	y	CJJ81176_1634	-	PDZ domain-containing protein	-8.57401	0.00494609	y	0.999993	y	Cj1643	-	periplasmic protein	-9.3345	0.00590349	y	0.999955	y	HG_770	O				y	y	1	1	1	Required in M1cam, 81-176, and 11168
HG_771	CJM1cam_0702	CJM1cam_0702	Hypothetical protein CJM1cam_0702	1.61651	0.863849	n	0.999893	n	CJJ81176_0742	-	hypothetical protein CJJ81176_0742	4.17908	0.919647	n	0.999072	n	Cj0719c	-	hypothetical protein Cj0719c	1.06771	0.895219	n	0.996938	n	HG_771	R				n	n	0	0	0	Not required
HG_772	CJM1cam_1049	rpsR	30S ribosomal protein S18	-3.33918	0.0911077	n	0.976889	n	CJJ81176_1090	rpsR	30S ribosomal protein S18	3.02716	0.919647	n	0.94378	n	Cj1072	rpsR	30S ribosomal protein S18	3.12684	0.895219	n	0.908049	n	HG_772	J				n	n	0	0	0	Not required
HG_773	CJM1cam_1065	folC	Bifunctional protein FolC	-4.00745	0.0424887	n	1	n	CJJ81176_1106	folC	folC bifunctional protein	-4.59966	0.0420585	n	0.999998	n	Cj1088c	folC	bifunctional folylpolyglutamate synthase/dihydrofolate synthase	-10.8178	0.00590349	y	0.99998	y	HG_773	H				n	n	0	0	1	Required only in 11168
HG_774	CJM1cam_1000	flgP	Motility protein (role unknown) FlgP	1.90519	0.863849	n	0.999418	n	CJJ81176_1045	-	putative lipoprotein	3.12331	0.919647	n	0.996625	n	Cj1026c	-	lipoprotein	-8.18592	0.00782827	y	0.991072	y	HG_774	S				n	n	0	0	1	Required only in 11168
HG_775	CJM1cam_0006	CJM1cam_0006	Na+/H+ antiporter family protein	2.91378	0.863849	n	1	n	CJJ81176_0032	-	Na+/H+ antiporter family protein	2.7953	0.919647	n	0.999999	n	Cj0006	-	Na+/H+ antiporter family protein	1.14719	0.895219	n	0.999994	n	HG_775	R				n	n	0	0	0	Not required
HG_776	CJM1cam_0154	CJM1cam_0154	Periplasmic protein	-9.8246	8.80415e-05	y	0.999991	y	CJJ81176_0187	-	hypothetical protein CJJ81176_0187	-7.97807	0.00495708	y	0.999864	y	Cj0151c	-	periplasmic protein	-9.58711	0.00590349	y	0.999377	y	HG_776	L	K	J		y	y	1	1	1	Required in M1cam, 81-176, and 11168
HG_777	CJM1cam_0608	CJM1cam_0608	Hypothetical protein CJM1cam_0608	3.16906	0.863849	n	1	n	CJJ81176_0661	-	hypothetical protein CJJ81176_0661	1.13691	0.919647	n	0.999994	n	Cj0633	-	periplasmic protein	1.24859	0.895219	n	0.99995	n	HG_777	S				n	n	0	0	0	Not required
HG_778	CJM1cam_1658	rpsJ	30S ribosomal protein S10	-8.98135	0.000202613	y	0.988932	y	CJJ81176_0002	rpsJ	30S ribosomal protein S10	-7.15178	0.00850399	y	0.967967	y	Cj1708c	rpsJ	30S ribosomal protein S10	-8.87595	0.00709951	y	0.942322	n	HG_778	J				y	y	1	1	0	Required in M1cam, 81-176, and 11168	Poisson law cut-off not passed in 11168
HG_779	CJM1cam_1408	flgI	Flagellar basal body P-ring protein FlgI	-1.90981	0.319379	n	1	n	CJJ81176_1455	flgI	flagellar basal body P-ring protein	-1.06637	0.617759	n	0.99999	n	Cj1462	flgI	flagellar basal body P-ring protein	-9.36018	0.00590349	y	0.999931	y	HG_779	N				n	n	0	0	1	Required only in 11168
HG_78	CJM1cam_1506	nuoJ	NADH-quinone oxidoreductase, subunit J	-1.74821	0.361724	n	0.999443	n	CJJ81176_1555	nuoJ	NADH dehydrogenase subunit J	-1.21214	0.578341	n	0.996734	n	Cj1570c	nuoJ	NADH-quinone oxidoreductase subunit J	-0.564593	0.770314	n	0.991313	n	HG_78	C				n	n	0	0	0	Not required
HG_780	CJM1cam_1091	pssA	CDP-diacylglycerol-serine O-phosphatidyltransferase	0.19791	0.863849	n	0.999973	n	CJJ81176_1132	pssA	CDP-diacylglycerol--serine O-phosphatidyltransferase	-4.85208	0.0338701	y	0.999678	y	Cj1114c	pssA	CDP-diacylglycerol--serine O-phosphatidyltransferase	-1.6714	0.475065	n	0.998727	n	HG_780	I				n	n	0	1	0	Required only in 81-176
HG_781	CJM1cam_1092	CJM1cam_1092	Phosphatidylserine decarboxylase	1.05178	0.863849	n	0.999867	n	CJJ81176_1133	-	phosphatidylserine decarboxylase-related protein	0.552491	0.919647	n	0.998904	n	Cj1115c	-	phosphatidylserine decarboxylase-like protein	-3.5309	0.157182	n	0.996487	n	HG_781	I				n	n	0	0	0	Not required
HG_782	CJM1cam_0880	CJM1cam_0880	Putative acyl-CoA thioester hydrolase	2.77438	0.863849	n	0.997462	n	CJJ81176_0922	-	thioesterase family protein	-0.518814	0.759767	n	0.989601	n	Cj0915	-	hydrolase	-2.14243	0.377423	n	0.977306	n	HG_782	I				n	n	0	0	0	Not required
HG_783	CJM1cam_1243	racS	Two-component sensor histidine kinase RacS	1.87456	0.863849	n	1	n	CJJ81176_1278	racS	sensor histidine kinase	0.841608	0.919647	n	0.999998	n	Cj1262	racS	two-component sensor histidine kinase	1.14185	0.895219	n	0.999988	n	HG_783	T				n	n	0	0	0	Not required
HG_784	CJM1cam_0821	CJM1cam_0821	Hypothetical protein CJM1cam_0821	3.51264	0.863849	n	1	n	CJJ81176_0865	-	hypothetical protein CJJ81176_0865	3.6821	0.919647	n	1	n	Cj0849c	-	hypothetical protein Cj0849c	2.9997	0.895219	n	1	n	HG_784	J				n	n	0	0	0	Not required
HG_785	CJM1cam_1276	pseC	Pyridoxal phosphate-dependent C4 aminotransferase PseC	-5.11174	0.0109114	n	1	n	CJJ81176_1311	-	aminotransferase	-2.66206	0.236342	n	0.999996	n	Cj1294	pseC	UDP-4-amino-4,6-dideoxy-N-acetyl-beta-L-altrosamine transaminase	-1.73133	0.462103	n	0.999968	n	HG_785	M				n	n	0	0	0	Not required
HG_786	CJM1cam_1288	hisH_1	Imidazole glycerol phosphate synthase subunit HisH1	0.0487881	0.844209	n	0.999841	n	CJJ81176_1332	hisH	imidazole glycerol phosphate synthase subunit HisH	2.28229	0.919647	n	0.998749	n	Cj1315c	hisH	imidazole glycerol phosphate synthase subunit HisH	2.41031	0.895219	n	0.99608	n	HG_786	E				n	n	0	0	0	Not required
HG_787	CJM1cam_1505	nuoK	NADH-quinone oxidoreductase, subunit K	-5.17629	0.0110009	n	0.986256	n	CJJ81176_1554	nuoK	NADH-quinone oxidoreductase, K subunit	-2.32509	0.303748	n	0.962204	n	Cj1569c	nuoK	NADH-quinone oxidoreductase I subunit K	-8.56662	0.00838316	y	0.933842	n	HG_787	C				n	n	0	0	0	Not required
HG_788	CJM1cam_0463	rplJ	50S ribosomal protein L10	-9.33828	0.000142852	y	0.999021	y	CJJ81176_0507	rplJ	50S ribosomal protein L10	-7.48882	0.00675962	y	0.994979	y	Cj0476	rplJ	50S ribosomal protein L10	-7.98993	0.00791701	y	0.98759	y	HG_788	J				y	y	1	1	1	Required in M1cam, 81-176, and 11168
HG_789	CJM1cam_0550	yqeY	GatB/Yqey domain-containing protein	-0.478747	0.712377	n	0.998354	n	CJJ81176_0601	-	GatB/Yqey family protein	-1.89547	0.399367	n	0.992531	n	Cj0573	-	GatB/Yqey family protein	2.89906	0.895219	n	0.982751	n	HG_789	S				n	n	0	0	0	Not required
HG_79	CJM1cam_1112	htrB	Lipid A biosynthesis lauroyl acyltransferase	-10.1597	8.80415e-05	y	0.999997	y	CJJ81176_1151	waaM	lipid A biosynthesis lauroyl acyltransferase	-8.23775	0.00495708	y	0.999944	y	Cj1134	htrB	lipid A biosynthesis lauroyl acyltransferase	-10.0765	0.00590349	y	0.999703	y	HG_79	M				y	y	1	1	1	Required in M1cam, 81-176, and 11168
HG_790	CJM1cam_0736	aspC	Aspartate aminotransferase	-3.37954	0.0851407	n	1	n	CJJ81176_0783	aspC	aspartate aminotransferase	-0.469713	0.768571	n	0.999998	n	Cj0762c	aspB	aspartate aminotransferase	2.94887	0.895219	n	0.999977	n	HG_790	E				n	n	0	0	0	Not required
HG_791	CJM1cam_0299	fliG	Flagellar motor switch protein FliG	-9.65369	9.46034e-05	y	1	y	CJJ81176_0341	fliG	flagellar motor switch protein G	-8.58568	0.00494609	y	0.999988	y	Cj0319	fliG	flagellar motor switch protein	-9.35342	0.00590349	y	0.999918	y	HG_791	N				y	y	1	1	1	Required in M1cam, 81-176, and 11168
HG_792	CJM1cam_1501	pflA	Motility protein (role unknown) PflA	3.38849	0.863849	n	1	n	CJJ81176_1550	pflA	paralyzed flagella protein PflA	5.77781	0.936649	n	1	n	Cj1565c	pflA	paralysed flagellum protein	1.91605	0.895219	n	1	n	HG_792	P	H			n	n	0	0	0	Not required
HG_793	CJM1cam_0280	modB	ABC-type sulfate/molybdate transport system, permease component	0.167692	0.863849	n	0.999941	n	CJJ81176_0323	modB	molybdenum ABC transporter, permease protein	1.86354	0.919647	n	0.999376	n	Cj0301c	modB	molybdenum ABC transporter permease	1.1238	0.895219	n	0.997915	n	HG_793	P				n	n	0	0	0	Not required
HG_794	CJM1cam_0556	tatB	Sec-independent protein translocase protein TatB	-3.54531	0.0727347	n	0.997232	n	CJJ81176_0607	tatB	sec-independent translocase	-7.48882	0.00675962	y	0.98889	y	Cj0579c	tatB	Sec-independent translocase TatB	-2.70401	0.272507	n	0.97792	n	HG_794	U				n	n	0	1	0	Required only in 81-176
HG_795	CJM1cam_0634	era	GTPase Era	-10.3676	8.75996e-05	y	0.999997	y	CJJ81176_0688	era	GTP-binding protein Era	-4.09184	0.0710878	n	0.999936	n	Cj0661c	era	GTPase Era	-9.6764	0.00590349	y	0.999668	y	HG_795	R				n	y	1	0	1	Required in M1cam and 11168, not in 81-176
HG_796	CJM1cam_0368	pflB	Motility protein (role unknown) PflB	3.17317	0.863849	n	1	n	CJJ81176_0413	-	TPR domain-containing protein	6.79216	0.949114	n	1	n	Cj0390	-	transmembrane protein	3.42198	0.895219	n	1	n	HG_796	R				n	n	0	0	0	Not required
HG_797	CJM1cam_1261	rluD_2	Ribosomal large subunit pseudouridine synthase D	0.289935	0.863849	n	0.999999	n	CJJ81176_1296	-	ribosomal large subunit pseudouridine synthase A	-2.99184	0.180697	n	0.999977	n	Cj1280c	-	pseudouridine synthase	-0.868197	0.68706	n	0.999858	n	HG_797	J				n	n	0	0	0	Not required
HG_798	CJM1cam_0558	rppH	RNA pyrophosphohydrolase	-8.34145	0.000237604	y	0.998885	y	CJJ81176_0609	nidH	dinucleoside polyphosphate hydrolase	-7.50872	0.00675962	y	0.994455	y	Cj0581	-	RNA pyrophosphohydrolase	-9.23289	0.00621554	y	0.986525	y	HG_798	L	R			y	y	1	1	1	Required in M1cam, 81-176, and 11168
HG_799	CJM1cam_0441	CJM1cam_0441	Hypothetical protein CJM1cam_0441	-2.79141	0.159985	n	0.970031	n	CJJ81176_0484	-	hypothetical protein CJJ81176_0484	-5.74541	0.0217364	y	0.931434	n	Cj0459c	-	hypothetical protein Cj0459c	-8.43538	0.00909062	y	0.912958	n	HG_799	J				n	n	0	0	0	Not required
HG_8	CJM1cam_1629	topA	DNA topoisomerase 1	-7.86718	0.000306188	y	1	y	CJJ81176_1678	topA	DNA topoisomerase I	-4.26279	0.0579944	n	1	n	Cj1686c	topA	DNA topoisomerase I	-1.91637	0.422598	n	1	n	HG_8	L				n	n	1	0	0	Required only in M1cam
HG_80	CJM1cam_0338	glmM	Phosphoglucosamine mutase GlmM	-9.479	9.16615e-05	y	1	y	CJJ81176_0383	glmM	phosphoglucosamine mutase	-8.96972	0.00494609	y	1	y	Cj0360	glmM	phosphoglucosamine mutase	-6.36322	0.0185935	y	0.999995	y	HG_80	G				y	y	1	1	1	Required in M1cam, 81-176, and 11168
HG_800	CJM1cam_0250	CJM1cam_0250	Membrane protein	0.798137	0.863849	n	0.999365	n	CJJ81176_0293	-	hypothetical protein CJJ81176_0293	2.89006	0.919647	n	0.996394	n	Cj0266c	-	integral membrane protein	1.31072	0.895219	n	0.990568	n	HG_800	G	E	P	R	n	n	0	0	0	Not required
HG_801	CJM1cam_1248	hydA_1	Quinone-reactive Ni/Fe-hydrogenase, small subunit	2.71342	0.863849	n	1	n	CJJ81176_1283	hydA	quinone-reactive Ni/Fe-hydrogenase, small subunit	2.21779	0.919647	n	0.999994	n	Cj1267c	hydA	Ni/Fe-hydrogenase small subunit	0.796901	0.895219	n	0.99997	n	HG_801	C				n	n	0	0	0	Not required
HG_802	CJM1cam_0267	cheA	Chemotaxis protein CheA	0.697891	0.863849	n	1	n	CJJ81176_0310	cheA	chemotaxis protein CheA	2.13887	0.919647	n	1	n	Cj0284c	cheA	chemotaxis histidine kinase	0.662346	0.895219	n	1	n	HG_802	N	T			n	n	0	0	0	Not required
HG_803	CJM1cam_1412	flgK	Flagellar hook-filament junction protein FlgK	2.36053	0.863849	n	1	n	CJJ81176_1459	flgK	flagellar hook-associated protein FlgK	2.60018	0.919647	n	1	n	Cj1466	flgK	flagellar hook-associated protein FlgK	-1.19425	0.596583	n	1	n	HG_803	N				n	n	0	0	0	Not required
HG_804	CJM1cam_0651	CJM1cam_0651	Hypothetical protein CJM1cam_0651	-8.35791	0.000422576	y	0.964363	y	CJJ81176_0704	-	hypothetical protein CJJ81176_0704	-6.60429	0.0131027	y	0.921731	n	Cj0681	-	hypothetical protein Cj0681	-8.25251	0.0101883	y	0.879025	n	HG_804	O				y	y	1	0	0	Required in M1cam, 81-176, and 11168	Poisson law cut-off not passed in 81-176 and 11168
HG_805	CJM1cam_0021	purB	Adenylosuccinate lyase PurB	-1.62198	0.393386	n	1	n	CJJ81176_0050	purB-1	adenylosuccinate lyase	-8.37201	0.00494609	y	1	y	Cj0023	purB	adenylosuccinate lyase	-9.45806	0.00590349	y	0.999995	y	HG_805	F				n	y	0	1	1	Required in 81-176 and 11168, but not in M1cam
HG_806	CJM1cam_1366	acpS	Phosphopantetheinyl transferase (holo-ACP synthase)	-8.60789	0.000309221	y	0.993418	y	CJJ81176_1408	acpS	4\'-phosphopantetheinyl transferase	-6.81074	0.0110758	y	0.978465	y	Cj1409	acpS	holo-ACP synthase	-7.50003	0.0121604	y	0.958501	y	HG_806	I				y	y	1	1	1	Required in M1cam, 81-176, and 11168
HG_807	CJM1cam_0516	ispB	Octaprenyl-diphosphate synthase IspB	-2.42398	0.215779	n	0.999998	n	CJJ81176_0566	-	polyprenyl synthetase family protein	-8.3037	0.00494609	y	0.999948	y	Cj0541	-	polyprenyl synthetase	-9.11108	0.00590349	y	0.999719	y	HG_807	H				n	y	0	1	1	Required in 81-176 and 11168, but not in M1cam
HG_808	CJM1cam_0330	fliN	Flagellar motor switch protein FliN	1.99683	0.863849	n	0.988442	n	CJJ81176_0375	fliN	flagellar motor switch protein	-1.08039	0.617469	n	0.96689	n	Cj0351	fliN	flagellar motor switch protein	0.0754206	0.895219	n	0.940718	n	HG_808	N	U			n	n	0	0	0	Not required
HG_809	CJM1cam_0854	CJM1cam_0854	Putative ABC transporter ATP-binding protein	1.01535	0.863849	n	1	n	CJJ81176_0897	-	ABC transporter, ATP-binding protein	2.1231	0.919647	n	1	n	Cj0888c	-	ABC transporter ATP-binding protein	1.16405	0.895219	n	1	n	HG_809	R				n	n	0	0	0	Not required
HG_81	CJM1cam_0485	maf	Septum formation protein Maf	-9.43386	0.000130814	y	0.999654	y	CJJ81176_0535	-	Maf-like protein	-6.95171	0.00761854	y	0.997731	y	Cj0507	maf	Maf-like protein	-3.60668	0.151971	n	0.993576	n	HG_81	D				n	y	1	1	0	Required in M1cam and 81-176, not in 11168
HG_810	CJM1cam_0680	flgG	Flagellar basal body rod protein FlgG	-2.31585	0.235726	n	0.999989	n	CJJ81176_0721	flgG	flagellar basal body rod protein FlgG	0.7668	0.919647	n	0.999839	n	Cj0698	flgG	flagellar basal body rod protein	-9.41536	0.00590349	y	0.999285	y	HG_810	N				n	n	0	0	1	Required only in 11168
HG_811	CJM1cam_1462	moaE	Molybdopterin converting factor, subunit 2	2.69826	0.863849	n	0.998424	n	CJJ81176_1510	-	molybdopterin converting factor, subunit 2	2.15919	0.919647	n	0.992774	n	Cj1518	moaE	molybdopterin converting factor subunit 2	0.0188923	0.895219	n	0.983218	n	HG_811	H				n	n	0	0	0	Not required
HG_812	CJM1cam_0870	trmL	tRNA (cytidine(34)-2'-O)-methyltransferase	2.14306	0.863849	n	0.998836	n	CJJ81176_0913	-	RNA methyltransferase	2.86085	0.919647	n	0.994268	n	Cj0904c	-	tRNA (cytidine(34)-2\'-O)-methyltransferase	2.52006	0.895219	n	0.986151	n	HG_812	J				n	n	0	0	0	Not required
HG_813	CJM1cam_1584	CJM1cam_1584	Hypothetical protein CJM1cam_1584	-8.39638	0.000407185	y	0.988932	y	CJJ81176_1633	-	hypothetical protein CJJ81176_1633	-6.22278	0.0131027	y	0.967967	y	Cj1642	-	nucleoid-associated protein	-8.25251	0.0101883	y	0.942322	n	HG_813	S				y	y	1	1	0	Required in M1cam, 81-176, and 11168	Poisson law cut-off not passed in 11168
HG_814	CJM1cam_0231	CJM1cam_0231	Hypothetical protein CJM1cam_0231	-1.1344	0.53226	n	0.998978	n	CJJ81176_0276	-	hypothetical protein CJJ81176_0276	-2.24987	0.317579	n	0.99481	n	Cj0249	-	hypothetical protein Cj0249	-3.0746	0.214954	n	0.98759	n	HG_814	R				n	n	0	0	0	Not required
HG_815	CJM1cam_0623	CJM1cam_0623	Hypothetical protein CJM1cam_0623	-10.1027	8.88548e-05	y	0.999418	y	CJJ81176_0676	-	hypothetical protein CJJ81176_0676	-0.116945	0.848699	n	0.993237	n	Cj0648	-	membrane protein	-8.57329	0.00601435	y	0.991072	y	HG_815	S				n	y	1	0	1	Required in M1cam and 11168, not in 81-176
HG_816	CJM1cam_1396	CJM1cam_1396	Putative ATP/GTP binding protein	1.23389	0.863849	n	0.999709	n	CJJ81176_1443	-	hypothetical protein CJJ81176_1443	3.09138	0.919647	n	0.998012	n	Cj1450	-	ATP/GTP-binding protein	-1.71164	0.467032	n	0.994244	n	HG_816	L				n	n	0	0	0	Not required
HG_817	CJM1cam_0133	thrB	Homoserine kinase ThrB	-4.01699	0.0425469	n	0.999997	n	CJJ81176_0169	thrB	homoserine kinase	-0.513231	0.759767	n	0.999938	n	Cj0134	thrB	homoserine kinase	-3.5506	0.155678	n	0.999677	n	HG_817	E				n	n	0	0	0	Not required
HG_818	CJM1cam_1547	pgpA	Phosphatidylglycerophosphatase A	-9.70305	0.000105028	y	0.999277	y	CJJ81176_1597	pgpA	phosphatidylglycerophosphatase A	-3.73447	0.0961707	n	0.996017	n	Cj1610	pgpA	phosphatidylglycerophosphatase	-5.41384	0.0406149	y	0.989759	y	HG_818	I				n	y	1	0	1	Required in M1cam and 11168, not in 81-176
HG_819	CJM1cam_1259	trmB	tRNA (guanine-N(7)-)-methyltransferase	0.920744	0.863849	n	1	n	CJJ81176_1294	trmB	tRNA (guanine-N(7)-)-methyltransferase	1.95143	0.919647	n	0.999998	n	Cj1278c	trmB	tRNA (guanine-N(7)-)-methyltransferase	1.704	0.895219	n	0.999979	n	HG_819	R				n	n	0	0	0	Not required
HG_82	CJM1cam_0942	CJM1cam_0942	Periplasmic protein	-4.61139	0.0206566	n	1	n	CJJ81176_0987	-	hypothetical protein CJJ81176_0987	-8.12156	0.00494609	y	0.999997	y	Cj0964	-	periplasmic protein	-9.43884	0.00590349	y	0.999981	y	HG_82	L				n	y	0	1	1	Required in 81-176 and 11168, but not in M1cam
HG_820	CJM1cam_1546	CJM1cam_1546	Sulfate adenylyltransferase	-6.85123	0.00110818	y	1	y	CJJ81176_1596	-	ATP-sulfurylase family protein	-8.0524	0.00494609	y	0.999997	y	Cj1609	-	sulfate adenylyltransferase	-6.68387	0.0157439	y	0.999976	y	HG_820	P				y	y	1	1	1	Required in M1cam, 81-176, and 11168
HG_821	CJM1cam_0066	flhF	Flagellar-associated GTP-binding protein FlhF	-1.92517	0.316359	n	1	n	CJJ81176_0102	flhF	flagellar biosynthesis regulator FlhF	3.50545	0.919647	n	1	n	Cj0064c	flhF	flagellar biosynthesis regulator FlhF	1.7544	0.895219	n	0.999998	n	HG_821	N				n	n	0	0	0	Not required
HG_822	CJM1cam_1548	rpsT	30S ribosomal protein S20	-8.2755	0.000309221	y	0.977868	y	CJJ81176_1598	rpsT	30S ribosomal protein S20	-6.74516	0.0118251	y	0.94561	n	Cj1611	rpsT	30S ribosomal protein S20	-7.92276	0.00889476	y	0.910538	n	HG_822	J				y	y	1	0	0	Required in M1cam, 81-176, and 11168	Poisson law cut-off not passed in 81-176 and 11168
HG_823	CJM1cam_1641	rplR	50S ribosomal protein L18	-8.54399	0.0002251	y	0.99422	y	CJJ81176_1688	rplR	50S ribosomal protein L18	-6.6653	0.00926609	y	0.9805	y	Cj1691c	rplR	50S ribosomal protein L18	-8.22442	0.0075236	y	0.96178	y	HG_823	J				y	y	1	1	1	Required in M1cam, 81-176, and 11168
HG_824	CJM1cam_1273	accB	Biotin carboxyl carrier protein of acetyl-CoA carboxylase	-9.14846	0.000170416	y	0.998616	y	CJJ81176_1308	accB	acetyl-CoA carboxylase, biotin carboxyl carrier protein	-7.34126	0.00742276	y	0.993457	y	Cj1291c	accB	biotin carboxyl carrier protein of acetyl-CoA carboxylase	-9.04306	0.00665459	y	0.984544	y	HG_824	I				y	y	1	1	1	Required in M1cam, 81-176, and 11168
HG_825	CJM1cam_0404	yheS	Putative ABC transporter ATP-binding protein YheS	0.562478	0.863849	n	1	n	CJJ81176_0446	-	ABC transporter, ATP-binding protein	-0.87256	0.66597	n	1	n	Cj0426	-	ABC transporter ATP-binding protein	1.50466	0.895219	n	0.999999	n	HG_825	R				n	n	0	0	0	Not required
HG_826	CJM1cam_0236	CJM1cam_0236	Hypothetical protein CJM1cam_0236	2.82805	0.863849	n	1	n	CJJ81176_0281	-	hypothetical protein CJJ81176_0281	2.79141	0.919647	n	0.999996	n	Cj0254	-	hypothetical protein Cj0254	2.07305	0.895219	n	0.999976	n	HG_826	T				n	n	0	0	0	Not required
HG_827	CJM1cam_0520	hemC	Porphobilinogen deaminase HemC	-9.36589	0.000101477	y	0.999998	y	CJJ81176_0570	hemC	porphobilinogen deaminase	-0.990378	0.632598	n	0.999963	n	Cj0545	hemC	porphobilinogen deaminase	-10.1411	0.00590349	y	0.999786	y	HG_827	H				n	y	1	0	1	Required in M1cam and 11168, not in 81-176
HG_828	CJM1cam_0062	fliM	Flagellar motor switch protein FliM	1.8671	0.863849	n	1	n	CJJ81176_0098	fliM	flagellar motor switch protein FliM	2.34835	0.919647	n	0.999993	n	Cj0060c	fliM	flagellar motor switch protein FliM	1.13086	0.895219	n	0.999949	n	HG_828	N				n	n	0	0	0	Not required
HG_829	CJM1cam_0341	hemZ	Oxygen-independent coproporphyrinogen-III oxidase 2 HemZ	3.40893	0.863849	n	1	n	CJJ81176_0386	-	coproporphyrinogen III oxidase	3.13461	0.919647	n	1	n	Cj0363c	-	coproporphyrinogen III oxidase	3.41352	0.895219	n	0.999996	n	HG_829	H				n	n	0	0	0	Not required
HG_83	CJM1cam_0124	dskA	DnaK suppressor protein	-1.7573	0.361724	n	0.994699	n	CJJ81176_0160	-	dnaK suppressor protein, putative	-6.52834	0.0143538	y	0.981749	y	Cj0125c	-	hypothetical protein Cj0125c	3.29806	0.895219	n	0.96382	n	HG_83	T				n	n	0	1	0	Required only in 81-176
HG_830	CJM1cam_0268	cheV	Chemotaxis protein CheV	-0.714526	0.650021	n	0.999999	n	CJJ81176_0311	cheV	chemotaxis protein CheV	-0.114443	0.848699	n	0.999974	n	Cj0285c	cheV	chemotaxis protein	-2.7591	0.262039	n	0.999842	n	HG_830	N	T			n	n	0	0	0	Not required
HG_831	CJM1cam_1001	gyrA	DNA gyrase subunit A GyrA	-7.4528	0.000500045	y	1	y	CJJ81176_1046	gyrA	DNA gyrase subunit A	-1.04222	0.622596	n	1	n	Cj1027c	gyrA	DNA gyrase subunit A	-8.44312	0.00601435	y	1	y	HG_831	L				n	y	1	0	1	Required in M1cam and 11168, not in 81-176
HG_832	CJM1cam_1437	CJM1cam_1437	Integral membrane protein	2.3889	0.863849	n	0.999927	n	CJJ81176_1485	-	hypothetical protein CJJ81176_1485	-1.67172	0.457028	n	0.999311	n	Cj1493c	-	integral membrane protein	-2.98883	0.22587	n	0.997608	n	HG_832	S				n	n	0	0	0	Not required
HG_833	CJM1cam_0187	tig	FKBP-type peptidyl-prolyl cis-trans isomerase, trigger factor	-10.703	8.75996e-05	y	1	y	CJJ81176_0224	tig	trigger factor	-6.51644	0.00820881	y	1	y	Cj0193c	tig	trigger factor	-10.6053	0.00590349	y	0.999995	y	HG_833	O				y	y	1	1	1	Required in M1cam, 81-176, and 11168
HG_834	CJM1cam_0375	CJM1cam_0375	Hypothetical protein CJM1cam_0375	-9.72107	8.80415e-05	y	0.999766	y	CJJ81176_0420	-	hypothetical protein CJJ81176_0420	-8.37417	0.00494609	y	0.998315	y	Cj0397c	-	hypothetical protein Cj0397c	-9.47193	0.00590349	y	0.994982	y	HG_834	C				y	y	1	1	1	Required in M1cam, 81-176, and 11168
HG_835	CJM1cam_0890	CJM1cam_0890	Hypothetical protein CJM1cam_0890	-6.93062	0.00114124	y	0.991826	y	CJJ81176_1732	-	hypothetical protein CJJ81176_1732	-5.23862	0.0310757	y	0.97459	y	Cj0926	-	membrane protein	-8.9257	0.00699091	y	0.9524	y	HG_835	S				y	y	1	1	1	Required in M1cam, 81-176, and 11168
HG_836	CJM1cam_1590	CJM1cam_1590	ABC transporter periplasmic substrate-binding protein	2.00929	0.863849	n	0.999997	n	CJJ81176_1639	-	ABC transporter, periplasmic substrate-binding protein, putative	2.75684	0.919647	n	0.999946	n	Cj1648	-	ABC transporter substrate-binding protein	2.34786	0.895219	n	0.999711	n	HG_836	Q				n	n	0	0	0	Not required
HG_837	CJM1cam_1022	thiS	Thiamine biosynthesis protein ThiS	-7.95581	0.0007217	y	0.937425	n	CJJ81176_1068	thiS	thiamine biosynthesis protein ThiS	-6.01933	0.0237843	y	0.879663	n	Cj1047c	thiS	thiamine biosynthesis protein	-7.62802	0.0161924	y	0.827188	n	HG_837	H				n	n	0	0	0	Not required	Poisson law cut-off not passed in CJM1cam, 81-176 and 11168
HG_838	CJM1cam_1043	pgsA	CDP-diacylglycerol-glycerol-3-phosphate 3-phosphatidyltransferase	-9.05715	0.000127317	y	0.99957	y	CJJ81176_1085	pgsA	CDP-diacylglycerol--glycerol-3-phosphate 3-phosphatidyltransferase	-3.11866	0.163145	n	0.997323	n	Cj1067	pgsA	CDP-diacylglycerol--glycerol-3-phosphate 3-phosphatidyltransferase	-9.61292	0.00590349	y	0.992632	y	HG_838	I				n	y	1	0	1	Required in M1cam and 11168, not in 81-176
HG_839	CJM1cam_0996	CJM1cam_0996	Membrane protein	1.7793	0.863849	n	0.999337	n	CJJ81176_1041	-	hypothetical protein CJJ81176_1041	1.25707	0.919647	n	0.996272	n	Cj1022c	-	integral membrane protein	1.35684	0.895219	n	0.990306	n	HG_839	S				n	n	0	0	0	Not required
HG_84	CJM1cam_0442	nusA	Transcription elongation factor NusA	-6.38308	0.00205298	y	1	y	CJJ81176_0485	nusA	transcription elongation factor NusA	-0.337428	0.797578	n	0.999994	n	Cj0460	nusA	transcription elongation factor NusA	-10.0891	0.00590349	y	0.999953	y	HG_84	K				n	y	1	0	1	Required in M1cam and 11168, not in 81-176
HG_840	CJM1cam_0226	rpmI	50S ribosomal protein L35	-7.73342	0.000616595	y	0.937425	n	CJJ81176_0269	rpmI	50S ribosomal protein L35	-5.90385	0.026638	y	0.879663	n	Cj0244	rpmI	50S ribosomal protein L35	-7.08146	0.0161924	y	0.827188	n	HG_840	J				n	n	0	0	0	Not required	Poisson law cut-off not passed in CJM1cam, 81-176 and 11168
HG_841	CJM1cam_1638	secY	Preprotein translocase subunit SecY	-10.8627	8.75996e-05	y	1	y	CJJ81176_1685	secY	preprotein translocase subunit SecY	-8.35037	0.00494609	y	0.999999	y	Cj1688c	secY	protein translocase subunit SecY	-10.2039	0.00590349	y	0.999991	y	HG_841	U				y	y	1	1	1	Required in M1cam, 81-176, and 11168
HG_842	CJM1cam_0443	CJM1cam_0443	Putative transporter	3.24298	0.863849	n	1	n	CJJ81176_0486	-	transporter, putative	1.64512	0.919647	n	0.999998	n	Cj0461c	-	MFS transport protein	0.961646	0.895219	n	0.999981	n	HG_842	G	E	P	R	n	n	0	0	0	Not required
HG_843	CJM1cam_0503	flgB	Flagellar basal body rod protein FlgB	-2.09214	0.282724	n	0.998042	n	CJJ81176_0553	flgB	flagellar basal body rod protein FlgB	-3.78404	0.0965408	n	0.991474	n	Cj0528c	flgB	flagellar basal body rod protein FlgB	-9.02034	0.00668053	y	0.980751	y	HG_843	N				n	n	0	0	1	Required only in 11168
HG_844	CJM1cam_1241	dnaJ	Chaperone protein DnaJ	2.8696	0.863849	n	1	n	CJJ81176_1276	dnaJ-2	chaperone protein DnaJ	2.09317	0.919647	n	0.999996	n	Cj1260c	dnaJ	chaperone protein DnaJ	0.967469	0.895219	n	0.999965	n	HG_844	O				n	n	0	0	0	Not required
HG_845	CJM1cam_0865	thiK	4-methyl-5(B-hydroxyethyl)-thiazole monophosphate biosynthesis enzyme ThiK	3.16092	0.863849	n	0.999733	n	CJJ81176_0908	thiJ	4-methyl-5(B-hydroxyethyl)-thiazole monophosphate biosynthesis enzyme	0.437781	0.919647	n	0.99814	n	Cj0899c	thiJ	4-methyl-5(beta-hydroxyethyl)-thiazole monophosphate synthesis protein	-1.37415	0.548663	n	0.994551	n	HG_845	R				n	n	0	0	0	Not required
HG_846	CJM1cam_0438	CJM1cam_0438	Hypothetical protein CJM1cam_0438	2.86921	0.863849	n	0.999999	n	CJJ81176_0481	-	hypothetical protein CJJ81176_0481	4.32257	0.920184	n	0.999975	n	Cj0456c	-	hypothetical protein Cj0456c	2.22264	0.895219	n	0.999846	n	HG_846	F				n	n	0	0	0	Not required
HG_847	CJM1cam_0703	flaC	Flagellin C	3.04784	0.863849	n	0.999979	n	CJJ81176_0743	flaC	flagellin subunit protein FlaC	1.1569	0.919647	n	0.999745	n	Cj0720c	flaC	flagellin C	1.50559	0.895219	n	0.99895	n	HG_847	N				n	n	0	0	0	Not required
HG_848	CJM1cam_0801	ilvA	Threonine dehydratase	3.02748	0.863849	n	1	n	CJJ81176_0845	ilvA	threonine dehydratase	0.23871	0.919647	n	0.999998	n	Cj0828c	ilvA	threonine dehydratase	3.36337	0.895219	n	0.999985	n	HG_848	E				n	n	0	0	0	Not required
HG_849	CJM1cam_0635	hslU	ATP-dependent protease ATP-binding subunit HslU	-10.3593	8.75996e-05	y	1	y	CJJ81176_0689	hslU	ATP-dependent protease ATP-binding subunit HslU	-9.01238	0.00494609	y	1	y	Cj0662c	hslU	ATP-dependent protease ATP-binding subunit HslU	-8.6088	0.00601435	y	0.999994	y	HG_849	O				y	y	1	1	1	Required in M1cam, 81-176, and 11168
HG_85	CJM1cam_1014	murG	UDP-N-acetylglucosamine-N-acetylmuramyl- (pentapeptide) pyrophosphoryl-undecaprenol N-acetylglucosamine transferase MurG	-9.58107	9.16615e-05	y	1	y	CJJ81176_1058	murG	undecaprenyldiphospho-muramoylpentapeptide beta-N- acetylglucosaminyltransferase	-7.37157	0.00555391	y	0.999988	y	Cj1039	murG	UDP-N-acetylglucosamine--N-acetylmuramyl-(pentapeptide) pyrophosphoryl-undecaprenol N-acetylglucosamine transferase	-8.01455	0.00709951	y	0.999918	y	HG_85	M				y	y	1	1	1	Required in M1cam, 81-176, and 11168
HG_850	CJM1cam_0757	napG	Ferredoxin-type protein NapG	1.83382	0.863849	n	0.999977	n	CJJ81176_0802	napG	quinol dehydrogenase periplasmic component	2.91398	0.919647	n	0.999718	n	Cj0781	napG	quinol dehydrogenase periplasmic subunit	2.59909	0.895219	n	0.99886	n	HG_850	C				n	n	0	0	0	Not required
HG_851	CJM1cam_0063	fliA	Flagellar biosynthesis sigma factor FliA	-0.721815	0.64898	n	0.999968	n	CJJ81176_0099	fliA	flagellar biosynthesis sigma factor	2.137	0.919647	n	0.999521	n	Cj0061c	fliA	flagellar biosynthesis RNA polymerase sigma factor	0.912741	0.895219	n	0.99858	n	HG_851	K				n	n	0	0	0	Not required
HG_852	CJM1cam_0158	rpmE	50S ribosomal protein L31	-7.67202	0.000660255	y	0.945048	n	CJJ81176_0191	rpmE	50S ribosomal protein L31	-5.53908	0.0283645	y	0.891034	n	Cj0155c	rpmE	50S ribosomal protein L31	-7.56662	0.0169773	y	0.84084	n	HG_852	J				n	n	0	0	0	Not required	Poisson law cut-off not passed in CJM1cam, 81-176 and 11168
HG_853	CJM1cam_0793	fliP	Flagellar biosynthetic protein FliP	1.63211	0.863849	n	0.999975	n	CJJ81176_0837	fliP	flagellar biosynthesis protein FliP	5.23373	0.926057	n	0.999699	n	Cj0820c	fliP	flagellar biosynthesis protein FliP	3.6798	0.895986	n	0.998795	n	HG_853	N	U			n	n	0	0	0	Not required
HG_854	CJM1cam_0872	CJM1cam_0872	Hypothetical protein CJM1cam_0872	-10.3808	8.75996e-05	y	0.999999	y	CJJ81176_0915	-	hypothetical protein CJJ81176_0915	-7.1062	0.00618265	y	0.999979	y	Cj0906c	-	periplasmic protein	-10.4693	0.00590349	y	0.99987	y	HG_854	S				y	y	1	1	1	Required in M1cam, 81-176, and 11168
HG_855	CJM1cam_1214	CJM1cam_1214	Hypothetical protein CJM1cam_1214	0.752511	0.863849	n	0.991826	n	CJJ81176_1246	-	hypothetical protein CJJ81176_1246	-1.10659	0.617759	n	0.97459	n	Cj1232	-	hypothetical protein Cj1232	-1.72497	0.464989	n	0.9524	n	HG_855	L				n	n	0	0	0	Not required
HG_856	CJM1cam_1648	rpsQ	30S ribosomal protein S17	-7.73342	0.000616595	y	0.973682	y	CJJ81176_1695	rpsQ	30S ribosomal protein S17	-5.90385	0.026638	y	0.937913	n	Cj1698c	rpsQ	30S ribosomal protein S17	-7.62802	0.0161924	y	0.900162	n	HG_856	J				y	y	1	0	0	Required in M1cam, 81-176, and 11168	Poisson law cut-off not passed in 81-176 and 11168
HG_857	CJM1cam_0693	rpsP	30S ribosomal protein S16	-8.70305	0.000274061	y	0.962786	y	CJJ81176_0733	rpsP	30S ribosomal protein S16	-6.87348	0.0105211	y	0.919098	n	Cj0710	rpsP	30S ribosomal protein S16	-8.53491	0.00849607	y	0.875661	n	HG_857	J				y	y	1	0	0	Required in M1cam, 81-176, and 11168	Poisson law cut-off not passed in 81-176 and 11168
HG_858	CJM1cam_0266	cheW	Chemotaxis coupling protein CheW	0.766186	0.863849	n	0.999466	n	CJJ81176_0309	cheW	purine-binding chemotaxis protein CheW	3.28372	0.919647	n	0.996841	n	Cj0283c	cheW	chemotaxis protein	2.04271	0.895219	n	0.991548	n	HG_858	N	T			n	n	0	0	0	Not required
HG_859	CJM1cam_1365	fliL	Flagellar basal body-associated protein FliL	-8.36066	0.000264467	y	0.99957	y	CJJ81176_1407	fliL	flagellar basal body-associated protein FliL	-7.74516	0.00612957	y	0.997323	y	Cj1408	fliL	flagellar basal body-associated protein FliL	-9.51879	0.00590349	y	0.992632	y	HG_859	N				y	y	1	1	1	Required in M1cam, 81-176, and 11168
HG_86	CJM1cam_0012	ilvD	Dihydroxy-acid dehydratase	3.23302	0.863849	n	1	n	CJJ81176_0039	ilvD	dihydroxy-acid dehydratase	3.80619	0.919647	n	1	n	Cj0013	ilvD	dihydroxy-acid dehydratase	3.01852	0.895219	n	1	n	HG_86	E	G			n	n	0	0	0	Not required
HG_860	CJM1cam_0758	napH	Iron-sulfur cluster-binding protein NapH	3.10179	0.863849	n	0.999987	n	CJJ81176_0803	napH	quinol dehydrogenase membrane component	0.902167	0.919647	n	0.999817	n	Cj0782	napH	quinol dehydrogenase membrane subunit	0.590978	0.895219	n	0.999223	n	HG_860	C				n	n	0	0	0	Not required
HG_861	CJM1cam_1322	CJM1cam_1322	Hypothetical protein CJM1cam_1322	-0.87032	0.605663	n	0.997349	n	CJJ81176_1363	-	hypothetical protein CJJ81176_1363	-0.581214	0.741443	n	0.993237	n	Cj1361c	-	hypothetical protein Cj1361c	-0.150163	0.863422	n	0.984114	n	HG_861	T	K			n	n	0	0	0	Not required
HG_862	CJM1cam_0737	cysE	Serine acetyltransferase	1.29044	0.863849	n	0.999901	n	CJJ81176_0784	cysE	serine acetyltransferase	-4.41019	0.0514792	n	0.999131	n	Cj0763c	cysE	serine acetyltransferase	-8.77792	0.00637693	y	0.997101	y	HG_862	E				n	n	0	0	1	Required only in 11168
HG_863	CJM1cam_0235	CJM1cam_0235	Hypothetical protein CJM1cam_0235	1.40778	0.863849	n	0.977868	n	CJJ81176_0280	-	hypothetical protein CJJ81176_0280	-0.295132	0.811045	n	0.94561	n	Cj0253	-	hypothetical protein Cj0253	2.04821	0.895219	n	0.910538	n	HG_863	G				n	n	0	0	0	Not required
HG_864	CJM1cam_0692	ffh	Signal recognition particle protein	-5.36987	0.00777062	n	1	n	CJJ81176_0732	ffh	signal recognition particle protein	-7.09038	0.00600727	y	1	y	Cj0709	ffh	signal recognition particle protein	-10.7435	0.00590349	y	0.999995	y	HG_864	U				n	y	0	1	1	Required in 81-176 and 11168, but not in M1cam
HG_865	CJM1cam_1461	moaD	Molybdopterin converting factor, subunit 1	2.75263	0.863849	n	0.959419	n	CJJ81176_1509	-	thiS family protein	-1.5284	0.498081	n	0.913563	n	Cj1517	moaD	molybdopterin converting factor subunit 1	2.02166	0.895219	n	0.868648	n	HG_865	H				n	n	0	0	0	Not required
HG_866	CJM1cam_1472	dapF	Diaminopimelate epimerase DapF	-9.71738	9.37787e-05	y	0.99998	y	CJJ81176_1516	dapF	diaminopimelate epimerase	-7.04285	0.00672937	y	0.999745	y	Cj1531	dapF	diaminopimelate epimerase	-9.87595	0.00590349	y	0.99895	y	HG_866	E				y	y	1	1	1	Required in M1cam, 81-176, and 11168
HG_867	CJM1cam_0363	CJM1cam_0363	Putative permease, DMT superfamily	3.85654	0.866782	n	0.999999	n	CJJ81176_0408	-	integral membrane protein	6.32496	0.942061	n	0.999966	n	Cj0385c	-	integral membrane protein	4.0036	0.897627	n	0.999803	n	HG_867	G	E	R		n	n	0	0	0	Not required
HG_868	CJM1cam_1202	groL	Molecular chaperone GroEL	-11.0126	8.75996e-05	y	1	y	CJJ81176_1234	groEL	chaperonin GroEL	-8.55935	0.00494609	y	1	y	Cj1221	groEL	chaperone GroEL	-9.95724	0.00590349	y	1	y	HG_868	O				y	y	1	1	1	Required in M1cam, 81-176, and 11168
HG_869	CJM1cam_1649	rpmC	50S ribosomal protein L29	-8.10265	0.000598692	y	0.931763	n	CJJ81176_1696	rpmC	50S ribosomal protein L29	-0.356624	0.798773	n	0.87143	n	Cj1699c	rpmC	50S ribosomal protein L29	-7.99726	0.0122238	y	0.817442	n	HG_869	J				n	n	0	0	0	Not required
HG_87	CJM1cam_0891	apt	Adenine phosphoribosyltransferase	-9.65625	0.000107923	y	0.999639	y	CJJ81176_0934	apt	adenine phosphoribosyltransferase	0.0748822	0.891919	n	0.997655	n	Cj0927	apt	adenine phosphoribosyltransferase	-9.58222	0.00590349	y	0.993398	y	HG_87	F				n	y	1	0	1	Required in M1cam and 11168, not in 81-176
HG_870	CJM1cam_0419	fabG	3-oxoacyl-(acyl-carrier-protein) reductase FabG	-9.62543	9.42476e-05	y	0.999978	y	CJJ81176_0461	fabG	3-ketoacyl-(acyl-carrier-protein) reductase	-8.13907	0.00504154	y	0.999727	y	Cj0435	fabG	3-ketoacyl-ACP reductase	-9.93788	0.00590349	y	0.998891	y	HG_870	I	Q	R		y	y	1	1	1	Required in M1cam, 81-176, and 11168
HG_871	CJM1cam_0292	pth	Peptidyl-tRNA hydrolase	-9.82088	9.91492e-05	y	0.999623	y	CJJ81176_0334	pth	peptidyl-tRNA hydrolase	-7.48865	0.00613673	y	0.997576	y	Cj0312	pth	peptidyl-tRNA hydrolase	-9.75731	0.00590349	y	0.993214	y	HG_871	J				y	y	1	1	1	Required in M1cam, 81-176, and 11168
HG_872	CJM1cam_0157	CJM1cam_0157	Tetrapyrrole methylase family protein	2.10805	0.863849	n	0.999993	n	CJJ81176_0190	-	tetrapyrrole methylase family protein	1.61269	0.919647	n	0.999888	n	Cj0154c	-	rRNA small subunit methyltransferase I	0.522509	0.895219	n	0.999471	n	HG_872	R				n	n	0	0	0	Not required
HG_873	CJM1cam_0595	CJM1cam_0595	Multidrug-efflux transporter	2.39361	0.863849	n	1	n	CJJ81176_0648	-	MATE efflux family protein	4.96966	0.922588	n	1	n	Cj0619	-	MATE family transport protein	1.44906	0.895219	n	0.999994	n	HG_873	V				n	n	0	0	0	Not required
HG_874	CJM1cam_0515	CJM1cam_0515	Hypothetical protein CJM1cam_0515	-8.79968	0.000158757	y	0.99957	y	CJJ81176_0565	-	hypothetical protein CJJ81176_0565	-8.15178	0.00499709	y	0.997323	y	Cj0540	-	exporting protein	1.36989	0.895219	n	0.992632	n	HG_874	L				n	y	1	1	0	Required in M1cam and 81-176, not in 11168
HG_875	CJM1cam_0369	CJM1cam_0369	Hypothetical protein CJM1cam_0369	2.56608	0.863849	n	0.999897	n	CJJ81176_0414	-	hypothetical protein CJJ81176_0414	0.298416	0.919647	n	0.999102	n	Cj0391c	-	hypothetical protein Cj0391c	2.21842	0.895219	n	0.997021	n	HG_875	T				n	n	0	0	0	Not required
HG_876	CJM1cam_0439	CJM1cam_0439	Lipoprotein	-9.22007	0.000111396	y	0.999917	y	CJJ81176_0482	-	hypothetical protein CJJ81176_0482	-2.61484	0.250811	n	0.999239	n	Cj0457c	-	lipoprotein	-8.67691	0.00631005	y	0.996853	y	HG_876	S				n	y	1	0	1	Required in M1cam and 11168, not in 81-176
HG_877	CJM1cam_0467	rpsL	30S ribosomal protein S12	-8.92982	0.000210645	y	0.996252	y	CJJ81176_0511	rpsL	30S ribosomal protein S12	-7.10025	0.00893341	y	0.985994	y	Cj0491	rpsL	30S ribosomal protein S12	-8.27786	0.0072756	y	0.97095	y	HG_877	J				y	y	1	1	1	Required in M1cam, 81-176, and 11168
HG_878	CJM1cam_1361	nadD	Nicotinate-nucleotide adenylyltransferase	-9.20114	0.000142852	y	0.999623	y	CJJ81176_1403	nadD	nicotinate (nicotinamide) nucleotide adenylyltransferase	-7.04911	0.00675962	y	0.997576	y	Cj1404	nadD	nicotinate-nucleotide adenylyltransferase	-8.48315	0.00699091	y	0.993214	y	HG_878	H				y	y	1	1	1	Required in M1cam, 81-176, and 11168
HG_879	CJM1cam_0279	modC	ABC-type sulfate/molybdate transport system, ATPase component	3.83227	0.866782	n	0.999997	n	CJJ81176_0322	modC	molybdenum ABC transporter, ATP-binding protein	2.53069	0.919647	n	0.999946	n	Cj0300c	modC	molybdenum ABC transporter ATP-binding protein	2.25969	0.895219	n	0.999695	n	HG_879	P				n	n	0	0	0	Not required
HG_88	CJM1cam_1605	lolD_2	Lipoprotein-releasing system ATP-binding protein	1.85242	0.863849	n	0.999917	n	CJJ81176_1654	-	ABC transporter, ATP-binding protein	2.75078	0.919647	n	0.999239	n	Cj1663	-	ABC transporter ATP-binding protein	1.83192	0.895219	n	0.997473	n	HG_88	V				n	n	0	0	0	Not required
HG_880	CJM1cam_0767	csd	Putative cysteine desulfurase	1.49848	0.863849	n	1	n	CJJ81176_0812	-	aminotransferase, putative	1.07546	0.919647	n	0.999999	n	Cj0791c	-	aminotransferase	3.53294	0.895219	n	0.999991	n	HG_880	E				n	n	0	0	0	Not required
HG_881	CJM1cam_0858	CJM1cam_0858	Periplasmic protein	-0.555098	0.693415	n	0.99914	n	CJJ81176_0901	-	hypothetical protein CJJ81176_0901	-0.973271	0.638091	n	0.995454	n	Cj0892c	-	periplasmic protein	-8.3079	0.00682138	y	0.988571	y	HG_881	R				n	n	0	0	1	Required only in 11168
HG_882	CJM1cam_0376	gatC	Aspartyl/glutamyl-tRNA amidotransferase subunit C	-8.35791	0.000422576	y	0.983656	y	CJJ81176_0421	gatC	aspartyl/glutamyl-tRNA amidotransferase subunit C	-6.14684	0.0143538	y	0.956855	y	Cj0398	gatC	glutamyl-tRNA(Gln) amidotransferase subunit C	-8.08746	0.0114322	y	0.926169	n	HG_882	J				y	y	1	1	0	Required in M1cam, 81-176, and 11168	Poisson law cut-off not passed in 11168
HG_883	CJM1cam_1099	pglF	UDP-glucose 4-epimerase PglF	1.58879	0.863849	n	1	n	CJJ81176_1138	pglF	general glycosylation pathway protein	1.01985	0.919647	n	1	n	Cj1120c	pglF	UDP-N-acetyl-alpha-D-glucosamine C6 dehydratase	1.34279	0.895219	n	1	n	HG_883	M	G			n	n	0	0	0	Not required
HG_884	CJM1cam_1441	fliJ	Flagellar export protein FliJ	1.57729	0.863849	n	0.997956	n	CJJ81176_1489	-	hypothetical protein CJJ81176_1489	2.96572	0.919647	n	0.955404	n	Cj1497c	-	hypothetical protein Cj1497c	-4.10499	0.107491	n	0.980215	n	HG_884	E				n	n	0	0	0	Not required
HG_885	CJM1cam_0816	CJM1cam_0816	Integral membrane protein	2.96341	0.863849	n	0.982933	n	CJJ81176_0860	-	YGGT family protein	1.06124	0.919647	n	0.955404	n	Cj0844c	-	integral membrane protein	0.645532	0.895219	n	0.924115	n	HG_885	S				n	n	0	0	0	Not required
HG_886	CJM1cam_0845	CJM1cam_0845	Hypothetical protein CJM1cam_0845	2.45811	0.863849	n	0.970031	n	CJJ81176_0888	-	hypothetical protein CJJ81176_0888	2.34172	0.919647	n	0.931434	n	Cj0880c	-	hypothetical protein Cj0880c	-0.245271	0.843481	n	0.891598	n	HG_886	C				n	n	0	0	0	Not required
HG_887	CJM1cam_0671	pta	Phosphate acetyltransferase	4.50705	0.874481	n	1	n	CJJ81176_0711	pta	phosphate acetyltransferase	2.3887	0.919647	n	1	n	Cj0688	pta	phosphate acetyltransferase	2.79573	0.895219	n	0.999999	n	HG_887	C				n	n	0	0	0	Not required
HG_888	CJM1cam_0436	CJM1cam_0436	Hypothetical protein CJM1cam_0436	1.53117	0.863849	n	0.999443	n	CJJ81176_0479	-	hypothetical protein CJJ81176_0479	3.85172	0.919647	n	0.996734	n	Cj0454c	-	membrane protein	1.09553	0.895219	n	0.994551	n	HG_888	P				n	n	0	0	0	Not required
HG_889	CJM1cam_0524	fliS	Flagellin-specific chaperone FliS	-0.936301	0.588509	n	0.996252	n	CJJ81176_0574	fliS	flagellar protein FliS	3.47754	0.919647	n	0.985994	n	Cj0549	fliS	flagellar protein FliS	-1.56519	0.50091	n	0.97095	n	HG_889	N	U	O		n	n	0	0	0	Not required
HG_89	CJM1cam_0302	perR	Oxidative stress related gene repressor	-0.715729	0.650021	n	0.997349	n	CJJ81176_0344	-	FUR family transcriptional regulator	-0.389072	0.788089	n	0.989252	n	Cj0322	perR	peroxide stress regulator	-0.472637	0.789714	n	0.976675	n	HG_89	P				n	n	0	0	0	Not required
HG_890	CJM1cam_1176	cysP	Phosphate/sulfate permease	3.34418	0.863849	n	1	n	CJJ81176_1209	-	phosphate transporter family protein	3.55354	0.919647	n	1	n	Cj1194	-	phosphate permease	3.83822	0.897029	n	0.999999	n	HG_890	P				n	n	0	0	0	Not required
HG_891	CJM1cam_0507	mdh	Malate dehydrogenase	1.95511	0.863849	n	0.999998	n	CJJ81176_0557	mdh	malate dehydrogenase	3.20851	0.919647	n	0.999953	n	Cj0532	mdh	malate dehydrogenase	4.0161	0.897627	n	0.999741	n	HG_891	C				n	n	0	0	0	Not required
HG_892	CJM1cam_0612	msrA	Peptide methionine sulfoxide reductase MsrA	1.25226	0.863849	n	0.999245	n	CJJ81176_0665	msrA	methionine sulfoxide reductase A	0.466487	0.919647	n	0.995883	n	Cj0637c	mrsA	methionine sulfoxide reductase A	2.48835	0.895219	n	0.989474	n	HG_892	O				n	n	0	0	0	Not required
HG_893	CJM1cam_0877	cysK	Cysteine synthase	0.645752	0.863849	n	0.999998	n	CJJ81176_0920	cysK	cysteine synthase A	2.84763	0.919647	n	0.999776	n	Cj0912c	cysM	cysteine synthase	-0.476783	0.788824	n	0.999734	n	HG_893	E				n	n	0	0	0	Not required
HG_894	CJM1cam_1186	radA	DNA repair protein RadA	3.59019	0.863849	n	1	n	CJJ81176_1220	radA	DNA repair protein RadA	1.54784	0.919647	n	1	n	Cj1205c	radA	DNA repair protein RadA	2.22458	0.895219	n	0.999995	n	HG_894	O				n	n	0	0	0	Not required
HG_895	CJM1cam_0537	dnaB	Replicative DNA helicase DnaB	-10.6678	8.75996e-05	y	1	y	CJJ81176_0587	dnaB	replicative DNA helicase	-8.16134	0.00494609	y	1	y	Cj0562	dnaB	replicative DNA helicase	-10.3482	0.00590349	y	0.999997	y	HG_895	L				y	y	1	1	1	Required in M1cam, 81-176, and 11168
HG_896	CJM1cam_0134	CJM1cam_0134	Hypothetical protein CJM1cam_0134	-7.73281	0.000616595	y	0.942616	n	CJJ81176_0170	-	hypothetical protein CJJ81176_0170	-0.208925	0.827834	n	0.941889	n	Cj0135	-	hypothetical protein Cj0135	-8.16892	0.00776931	y	0.905492	n	HG_896	K				n	n	0	0	0	Not required
HG_897	CJM1cam_0773	CJM1cam_0773	Prevent-host-death family protein	-7.95581	0.0007217	y	0.955747	y	CJJ81176_0818	-	prevent-host-death family protein	-6.01933	0.0237843	y	0.907649	n	Cj0797c	-	hypothetical protein Cj0797c	-6.60746	0.0206978	y	0.86124	n	HG_897	D				y	y	1	0	0	Required in M1cam, 81-176, and 11168	Poisson law cut-off not passed in 81-176 and 11168
HG_898	CJM1cam_1035	CJM1cam_1035	Exodeoxyribonuclease VII small subunit	-7.23592	0.00122034	y	0.918858	n	CJJ81176_1077	-	exodeoxyribonuclease VII, small subunit, putative	-4.3359	0.073753	n	0.853237	n	Cj1057c	-	hypothetical protein Cj1057c	-7.13052	0.0235807	y	0.79627	n	HG_898	L				n	n	0	0	0	Not required
HG_899	CJM1cam_0523	fliD	Flagellar cap protein FliD	4.3545	0.872032	n	1	n	CJJ81176_0573	fliD	flagellar capping protein	4.08559	0.919647	n	1	n	Cj0548	fliD	flagellar hook-associated protein 2	1.2245	0.895219	n	1	n	HG_899	N				n	n	0	0	0	Not required
HG_90	CJM1cam_1471	coaE	Dephospho-CoA kinase	-9.06813	0.000148611	y	0.999841	y	CJJ81176_1515	coaE	dephospho-CoA kinase	-7.71121	0.00618265	y	0.998749	y	Cj1530	coaE	dephospho-CoA kinase	-8.93944	0.00590349	y	0.99608	y	HG_90	H				y	y	1	1	1	Required in M1cam, 81-176, and 11168
HG_900	CJM1cam_0694	CJM1cam_0694	RNA-binding protein	-8.50601	0.000354292	y	0.970031	y	CJJ81176_0734	-	hypothetical protein CJJ81176_0734	-6.67644	0.0124364	y	0.931434	n	Cj0711	-	hypothetical protein Cj0711	-8.40061	0.00923922	y	0.891598	n	HG_900	R				y	y	1	0	0	Required in M1cam, 81-176, and 11168	Poisson law cut-off not passed in 81-176 and 11168
HG_901	CJM1cam_1133	hldE	Bifunctional protein HldE	-1.21664	0.504789	n	1	n	CJJ81176_1167	hldE	D,D-heptose 1-phosphate adenosyltransferase/7-phosphate kinase	-0.0682873	0.85877	n	1	n	Cj1150c	hldE	bifunctional D-beta-D-heptose 7-phosphate kinase/D-beta-D-heptose 1-phosphate adenylyltransferase	-5.0831	0.0497702	y	0.999997	y	HG_901	M				n	n	0	0	1	Required only in 11168
HG_902	CJM1cam_1217	CJM1cam_1217	Glycyl-glycine endopeptidase ALE-1 precursor	0.314192	0.863849	n	0.999993	n	CJJ81176_1249	-	M24/M37 family peptidase	-1.75181	0.436232	n	0.999699	n	Cj1235	-	peptidase M23 family protein	-1.90712	0.424505	n	0.999456	n	HG_902	M				n	n	0	0	0	Not required
HG_903	CJM1cam_0348	rpsU	30S ribosomal protein S21	-7.79231	0.000570282	y	0.942616	n	CJJ81176_0393	rpsU	30S ribosomal protein S21	-5.96275	0.0250817	y	0.904542	n	Cj0370	rpsU	30S ribosomal protein S21	-7.56662	0.0169773	y	0.857381	n	HG_903	J				n	n	0	0	0	Not required	Poisson law cut-off not passed in CJM1cam, 81-176 and 11168
HG_904	CJM1cam_1615	ligA_2	DNA ligase	0.712531	0.863849	n	0.999995	n	CJJ81176_1665	-	DNA ligase	5.34928	0.92933	n	0.999914	n	Cj1669c	-	ATP-dependent DNA ligase	2.89319	0.895219	n	0.999575	n	HG_904	L				n	n	0	0	0	Not required
[truncated: 102 more rows]
