# Supplementary material for: Genome-wide fitness analyses of the foodborne pathogen Campylobacter jejuni in in vitro and in vivo models
Source: Sci Rep. 2017 Apr 28;7:1251. doi: 10.1038/s41598-017-01133-4 (PMC5430854; doi:10.1038/s41598-017-01133-4)
Supplement: Supplementary file 3 — Table S3 [file 41598_2017_1133_MOESM3_ESM.xls]

## Sheet: Conditionally_essential
TABLE S3. Overview of conditionally essential gene analysis. To identify genes of which Tn mutants were attenuated or enriched in the tested experimental models, read counts were collected per gene and compared between output (recovered) and the input or control conditions. The following filter steps were applied: genes represented > 100 reads in the input/control condition, a Log2 fold-change (F…
												CHICKEN																	PIG
																				763				6977			172	24													763				6264			123	14
Locus_tag	Start	Stop	Strand	Length	Gene	Description	M1_COG_1	M1_COG_2	M1_COG_3	M1_COG_4	Required for in vitro fitness	Input1	Input2	Input3	Input4	Cage_A	Cage_B	Cage_C	Cage_D	AVG reads input	AVG reads output	Log2 Fold-change (input/output)	Adjusted P-value	Total number of mutants (> 10 average read count)	Number of attenuated mutants (FC<-3.6)	Number of enriched muants (FC>4.2)	Attenuated Tn-seq phenotype	Enriched Tn-seq phenotype	Input1	Input2	Input3	Pig4	Pig5	Pig6	Pig8	Pig12	Pig14	Pig16	Pig18	Pig20	AVG input	AVG Pigs	Log2 Fold-change (input/output)	Adjusted P-value	Total number of mutants (> 10 average read count)	Number of attenuated mutants (FC<-2)	Number of enriched muants (FC>3.0)	Attenuated Tn-seq phenotype	Enriched Tn-seq phenotype
CJM1cam_0001	1	1323	+	1323	dnaA	Chromosomal replication initiator protein DnaA	L	-	-	-	N	NA	NA	NA	NA	NA	NA	NA	NA	NA	NA	NA	NA	0	0	0	No	No	NA	NA	NA	NA	NA	NA	NA	NA	NA	NA	NA	NA	NA	NA	NA	NA	0	0	0	No	No
CJM1cam_0002	1483	2550	+	1068	dnaN	DNA polymerase III, subunit beta DnaN	L	-	-	-	Y	NA	NA	NA	NA	NA	NA	NA	NA	NA	NA	NA	NA	0	0	0	No	No	NA	NA	NA	NA	NA	NA	NA	NA	NA	NA	NA	NA	NA	NA	NA	NA	0	0	0	No	No
CJM1cam_0003	2579	4888	+	2310	gyrB	DNA gyrase subunit B GyrB	L	-	-	-	Y	57	52	38	17	3	49	22	490	41	141	1.77963	0.261247	1	0	0	No	No	19	11	34	2	271	22	237	168	50	110	38	72	21.3333	107.778	2.3407	0.0859005	1	0	0	No	No
CJM1cam_0004	4914	5255	-	342	-	Putative periplasmic protein	L	-	-	-	N	13	7	18	13	7	12	152	65	12.75	59	2.20467	0.142873	2	1	0	No	No	22	35	8	34	12	26	5	8	7	23	5	4	21.6667	13.7778	-0.641767	0.421813	2	0	0	No	No
CJM1cam_0005	5258	6496	-	1239	-	Molybdopterin oxidoreductase family protein	R	-	-	-	N	2498	2826	4595	5075	8524	18749	25859	4370	3748.5	14375.5	1.93926	0.172381	15	6	0	No	No	5729	5686	6420	8565	6847	6104	6010	4691	8457	5165	9374	7521	5945	6970.44	0.229505	0.973467	16	2	1	No	No
CJM1cam_0006	6706	8007	+	1302	-	Na+/H+ antiporter family protein	R	-	-	-	N	499	589	528	768	3	5412	1212	1196	596	1955.75	1.71374	0.274703	9	4	0	No	No	713	685	530	707	984	822	516	214	610	273	867	1224	642.667	690.778	0.104344	0.94265	8	1	0	No	No
CJM1cam_0007	8142	12632	+	4491	gltB	Ferredoxin-dependent glutamate synthase GltB	E	-	-	-	N	4855	5960	5769	7405	5578	5453	6298	8004	5997.25	6333.25	0.0785957	0.963159	47	33	0	No	No	8912	8961	9717	6693	6489	4161	7792	6060	8173	4999	4783	4650	9196.67	5977.78	-0.621516	0.387499	45	12	1	No	No
CJM1cam_0008	12643	14088	+	1446	gltD	Glutamate synthase subunit beta GltD	E	R	-	-	N	1865	2720	3723	1928	3	1360	16	86	2559	366.25	-2.8033	0.0855165	11	10	0	No	No	3743	6527	10538	7932	16892	2716	7560	2983	7626	3329	3010	6298	6936	6482.89	-0.0974181	0.782584	12	3	0	No	No
CJM1cam_0009	14089	14664	-	576	rnhB	Ribonuclease HII	L	-	-	-	N	470	1074	669	884	9	6010	1894	511	774.25	2106	1.44317	0.367122	8	2	0	No	No	1220	1369	1030	3676	3263	2971	3536	4435	4658	4172	1891	3932	1206.33	3614.89	1.58308	0.17259	7	1	0	No	No
CJM1cam_0010	14697	14936	-	240	comEA	ComE operon protein 1 ComEA	L	-	-	-	N	748	1157	1563	1386	15	2389	20549	39	1213.5	5748	2.24408	0.18244	4	2	0	No	No	1736	811	513	1853	644	2532	5221	997	1078	1389	1617	802	1020	1792.56	0.813338	0.595403	4	1	1	No	No
CJM1cam_0011	15001	15648	-	648	rbr	Rubrerythrin Rbr	C	-	-	-	N	163	216	162	130	3	3610	283	95	167.75	997.75	2.57285	0.11427	5	2	0	No	No	623	456	423	373	625	227	340	474	466	869	557	829	500.667	528.889	0.0783456	0.927914	5	1	0	No	No
CJM1cam_0012	15808	17484	+	1677	ilvD	Dihydroxy-acid dehydratase	E	G	-	-	N	2874	4540	4248	3884	508	12	1912	410158	3886.5	103148	4.73013	0.0157491	26	18	1	No	No	4290	6007	8710	2755	3943	2589	1695	1902	1746	3198	4481	3368	6335.67	2853	-1.15099	0.114172	27	14	0	No	No
CJM1cam_0013	17496	18020	-	525	yagU	Inner membrane protein YagU	S	-	-	-	N	458	347	510	508	1021	218	388	3806	455.75	1358.25	1.5745	0.282497	6	2	0	No	No	1007	754	615	514	283	400	192	365	364	793	766	476	792	461.444	-0.778917	0.287836	4	0	0	No	No
CJM1cam_0014	18112	19338	-	1227	-	5'-nucleotidase	R	-	-	-	N	4259	5194	3814	4007	4639	24446	56009	25365	4318.5	27614.8	2.67678	0.0616174	11	1	0	No	No	4219	3295	2144	15397	6445	11396	98916	12937	6578	9988	11028	9398	3219.33	20231.4	2.6518	0.0360152	11	1	1	No	No
CJM1cam_0015	19414	20088	+	675	queC	Queuosine biosynthesis protein QueC	R	-	-	-	N	237	164	292	275	195	6	10	30	242	60.25	-1.99247	0.183353	5	3	0	No	No	364	205	126	2283	2162	1323	1353	677	875	799	1157	708	231.667	1259.67	2.44367	0.0315568	5	2	1	No	No
CJM1cam_0016	20109	21635	-	1527	dsbI	Disulfide bond formation protein DsbI	O	-	-	-	N	3904	2837	3728	2885	2194	19261	11702	1279	3338.5	8609	1.36674	0.359144	14	5	0	No	No	3738	2785	1820	806	771	1370	1160	1303	1490	360	285	1003	2781	949.778	-1.54998	0.0323174	12	6	0	No	No
CJM1cam_0017	21920	23698	-	1779	mcp4_1	Methyl-accepting chemotaxis protein 4	N	T	-	-	N	1900	1092	1832	1735	7	22	343	103	1639.75	118.75	-3.78683	0.0158334	16	13	0	Attenuated	No	2767	2543	2141	566	2425	4341	467	28	2748	278	48	84	2483.67	1220.56	-1.02468	0.232976	17	6	0	No	No
CJM1cam_0018	23688	24602	-	915	ccp	Cytochrome c551 peroxidase precursor Ccp	P	-	-	-	N	2074	1333	1169	2184	33	12	220	93	1690	89.5	-4.23673	0.00642604	9	7	0	Attenuated	No	3266	3380	2901	783	296	9676	69	28	2024	205	90	201	3182.33	1485.78	-1.09882	0.221835	7	4	0	No	No
CJM1cam_0019	24666	25544	-	879	-	Fumarylacetoacetate hydrolase family protein	Q	-	-	-	N	577	623	275	570	2717	163679	4461	11690	511.25	45636.8	6.47963	0.000513995	10	2	1	No	No	626	841	476	2680	3191	4704	2329	4635	8270	7519	5639	3666	647.667	4737	2.87099	0.0105239	9	1	1	No	No
CJM1cam_0020	25656	26501	-	846	rluD_1	Ribosomal large subunit pseudouridine synthase D	J	-	-	-	N	192	229	263	433	405	6	200	30	279.25	160.25	-0.793076	0.619672	3	2	0	No	No	748	792	796	1126	637	428	514	883	1962	349	412	321	778.667	736.889	-0.0798585	0.796751	4	0	1	No	No
CJM1cam_0021	26636	27964	+	1329	purB	Adenylosuccinate lyase PurB	F	-	-	-	N	26	0	20	12	3	5	3	8	14.5	4.75	-1.65253	0.404859	1	1	0	No	No	29	43	69	465	63	582	14	30	232	58	509	77	47	225.556	2.26915	0.106678	1	0	0	No	No
CJM1cam_0022	27980	30349	+	2370	nrdA	Ribonucleoside-diphosphate reductase, subunit alpha	F	-	-	-	Y	NA	NA	NA	NA	NA	NA	NA	NA	NA	NA	NA	NA	0	0	0	No	No	NA	NA	NA	NA	NA	NA	NA	NA	NA	NA	NA	NA	NA	NA	NA	NA	0	0	0	No	No
CJM1cam_0023	30388	31773	-	1386	tcyP	Transporter of cystine TcyP	R	-	-	-	N	289	948	413	268	362	6	19	58	479.5	111.25	-2.10026	0.168912	12	6	0	No	No	166	229	253	53	200	117	647	384	352	256	168	195	216	263.556	0.287081	0.958794	7	2	0	No	No
CJM1cam_0024	31893	32516	-	624	thyX	Thymidylate synthase ThyX	F	-	-	-	Y	NA	NA	NA	NA	NA	NA	NA	NA	NA	NA	NA	NA	1	0	0	No	No	NA	NA	NA	NA	NA	NA	NA	NA	NA	NA	NA	NA	NA	NA	NA	NA	1	0	0	No	No
CJM1cam_0025	32636	34267	+	1632	pyrG	CTP synthase PyrG	F	-	-	-	Y	NA	NA	NA	NA	NA	NA	NA	NA	NA	NA	NA	NA	1	1	0	No	No	NA	NA	NA	NA	NA	NA	NA	NA	NA	NA	NA	NA	NA	NA	NA	NA	1	0	0	No	No
CJM1cam_0026	34254	35825	+	1572	recJ	Single-stranded-DNA-specific exonuclease RecJ	L	-	-	-	N	59	162	88	68	15	6	7	18	94.25	11.5	-3.12001	0.0447991	8	7	0	No	No	105	153	102	201	88	105	129	251	493	83	65	64	120	164.333	0.450641	0.846659	8	0	0	No	No
CJM1cam_0027	35962	36957	+	996	ansA	L-asparaginase	E	J	-	-	N	131	55	107	71	144	6	7	21	91	44.5	-1.01874	0.516014	1	1	0	No	No	312	438	542	1388	667	759	282	328	328	231	309	558	430.667	538.889	0.323847	0.927914	1	0	0	No	No
CJM1cam_0029	37552	39052	+	1501	-	16S ribosomal RNA	-	-	-	-	Y	NA	NA	NA	NA	NA	NA	NA	NA	NA	NA	NA	NA	0	0	0	No	No	NA	NA	NA	NA	NA	NA	NA	NA	NA	NA	NA	NA	NA	NA	NA	NA	0	0	0	No	No
CJM1cam_0030	39160	39235	+	76	-	tRNA-Ala	-	-	-	-	Y	NA	NA	NA	NA	NA	NA	NA	NA	NA	NA	NA	NA	0	0	0	No	No	NA	NA	NA	NA	NA	NA	NA	NA	NA	NA	NA	NA	NA	NA	NA	NA	0	0	0	No	No
CJM1cam_0031	39244	39320	+	77	-	tRNA-Ile	-	-	-	-	Y	NA	NA	NA	NA	NA	NA	NA	NA	NA	NA	NA	NA	0	0	0	No	No	NA	NA	NA	NA	NA	NA	NA	NA	NA	NA	NA	NA	NA	NA	NA	NA	0	0	0	No	No
CJM1cam_0032	39800	42850	+	3051	-	23S ribosomal RNA	-	-	-	-	Y	NA	NA	NA	NA	NA	NA	NA	NA	NA	NA	NA	NA	0	0	0	No	No	NA	NA	NA	NA	NA	NA	NA	NA	NA	NA	NA	NA	NA	NA	NA	NA	0	0	0	No	No
CJM1cam_0033	43128	43242	+	115	-	5S ribosomal RNA	-	-	-	-	Y	NA	NA	NA	NA	NA	NA	NA	NA	NA	NA	NA	NA	0	0	0	No	No	NA	NA	NA	NA	NA	NA	NA	NA	NA	NA	NA	NA	NA	NA	NA	NA	0	0	0	No	No
CJM1cam_0034	43663	45633	+	1971	-	Cytochrome c, putative	R	-	-	-	N	2742	3455	3511	1736	3486	5611	6510	7347	2861	5738.5	1.004	0.49275	10	7	0	No	No	2254	3277	4464	1958	3765	2707	2219	3999	3917	3080	3466	2294	3331.67	3045	-0.129709	0.765209	10	0	0	No	No
CJM1cam_0035	45674	47743	+	2070	-	Cytochrome b, subunit of formate dehydrogenase	C	-	-	-	N	5690	4621	3047	2994	119564	31873	2696	20046	4088	43544.8	3.41301	0.0243258	19	11	0	No	No	3839	4031	4513	12612	17644	9480	17786	9027	8767	15947	12521	11513	4127.67	12810.8	1.63402	0.155815	17	4	1	No	No
CJM1cam_0036	47787	48371	+	585	-	Thiol:disulfide interchange protein precursor	O	-	-	-	N	210	51	143	202	1180	8372	3175	2241	151.5	3742	4.62611	0.0031908	4	1	0	No	No	282	364	451	196	236	212	204	368	206	322	267	291	365.667	255.778	-0.515222	0.464599	3	1	0	No	No
CJM1cam_0037	48364	51069	+	2706	ccsB	Cytochrome c-type biogenesis protein CcsB	O	-	-	-	N	3284	3883	3028	4383	3803	6569	6513	5294	3644.5	5544.75	0.605269	0.685933	20	10	0	No	No	5607	5010	4259	3974	3837	5804	5726	6742	7271	4444	5815	6191	4958.67	5533.78	0.158341	0.981764	19	3	0	No	No
CJM1cam_0038	51104	52774	-	1671	ggt	Gamma-glutamyltranspeptidase	E	-	-	-	N	5112	3727	4580	6078	16088	101950	53929	3260	4874.25	43806.8	3.16788	0.0346622	18	7	0	No	No	9836	10893	11434	27824	32395	36112	11657	14870	16507	16506	24957	60901	10721	26858.8	1.32497	0.285461	18	3	1	No	No
CJM1cam_0039	53004	56708	+	3705	-	Type IIS restriction enzyme Eco57I	V	-	-	-	N	4941	5579	9643	6616	55738	41772	26979	146815	6694.75	67826	3.34066	0.0224134	30	8	1	No	No	11725	16194	19992	61852	66486	39783	59513	38160	42903	38213	33613	32586	15970.3	45901	1.52312	0.189394	30	1	4	No	No
CJM1cam_0040	56708	58516	+	1809	-	Putative integral membrane protein	S	-	-	-	N	8588	10398	16643	16960	1470050	454488	305572	1740275	13147.2	992596	6.23841	0.000324845	69	6	6	No	Enriched	28453	28344	21453	108504	51328	50549	87002	51285	83697	69454	68150	46627	26083.3	68510.7	1.39319	0.237338	66	4	6	No	No
CJM1cam_0041	58575	59771	+	1197	-	Hypothetical protein CJM1cam_0041	F	-	-	-	N	1259	3559	2412	1552	30708	8413	20764	33211	2195.5	23274	3.40614	0.0200771	17	3	1	No	No	3427	3768	3580	30001	11123	16877	80652	8694	11177	21312	17986	10435	3591.67	23139.7	2.68767	0.0239693	17	1	2	No	No
CJM1cam_0042	59854	60555	-	702	-	Hypothetical protein CJM1cam_0042	S	-	-	-	N	527	819	739	1659	730429	33890	29561	2407295	936	800294	9.73989	2.47456e-05	10	2	2	No	Enriched	1884	1555	1092	14266	6899	7298	6577	5187	6393	4969	10267	9062	1510.33	7879.78	2.38323	0.0301965	9	1	2	No	No
CJM1cam_0043	60552	61754	-	1203	-	Putative efflux protein	G	E	P	R	N	1807	4150	2346	3424	139405	764203	4771	4092	2931.75	228118	6.28181	0.000854066	13	3	1	No	No	5877	4912	3722	25685	25382	8067	47235	11104	11753	14993	30869	9808	4837	20544	2.08651	0.0737139	13	1	1	No	No
CJM1cam_0044	61857	63206	+	1350	-	Hypothetical protein CJM1cam_0044	S	-	-	-	N	1235	1880	1588	1660	5603	18073	94968	13494	1590.75	33034.5	4.37616	0.00505412	14	5	0	No	No	3051	2870	3231	19501	15172	9444	2301	3635	5192	7586	11316	11695	3050.67	9538	1.64454	0.176715	13	2	1	No	No
CJM1cam_0045	63230	64273	-	1044	-	Cytochrome c	C	-	-	-	N	1476	1898	2404	2079	10338	525	5373	2149	1964.25	4596.25	1.22654	0.410359	15	10	0	No	No	2227	2218	2247	3407	5800	5174	6255	4873	5802	6345	7481	13624	2230.67	6529	1.54918	0.189058	14	3	0	No	No
CJM1cam_0046	64451	65098	-	648	-	Hypothetical protein CJM1cam_0046	Q	-	-	-	N	324	825	589	225	115	12	7	29	490.75	40.75	-3.58533	0.019576	12	7	0	No	No	239	429	831	33	125	48	65	594	242	171	65	44	499.667	154.111	-1.69794	0.0301928	10	5	0	No	No
CJM1cam_0047	65098	66906	-	1809	typA	GTP-binding protein TypA	T	-	-	-	N	173	350	151	77	3	19	4	10	187.75	9	-4.44516	0.00679314	9	3	0	Attenuated	No	51	94	127	1	1	1	2	1	4	2	1	1	90.6667	1.55556	-5.85483	1.0241e-12	4	4	0	No	No
CJM1cam_0048	67041	67364	+	324	-	Hypothetical protein CJM1cam_0048	O	-	-	-	N	299	132	287	279	3	6	6	16	249.25	7.75	-5.08739	0.00262906	4	3	0	Attenuated	No	161	74	55	1	12	2	8	1	3	5	1	4	96.6667	4.11111	-4.54491	3.97845e-09	3	3	0	No	No
CJM1cam_0049	67385	69202	+	1818	fliK	Flagellar hook-length control protein FliK	O	C	-	-	N	2146	1062	1825	3053	4	11	7	41	2021.5	15.75	-7.09432	0.000243048	9	6	0	Attenuated	No	1067	597	353	11	17	5	256	42	2	127	1	63	672.333	58.2222	-3.53233	3.09173e-05	5	5	0	Attenuated	No
CJM1cam_0051	69256	70140	+	885	flgD	Flagellar basal body rod modification protein FlgD	N	-	-	-	N	31	27	45	20	16	65	62	381	30.75	131	2.07304	0.163565	5	3	0	No	No	36	53	52	136	3	15	5	68	46	4	10	31	47	35.3333	-0.41225	0.564623	4	3	0	No	No
CJM1cam_0052	70144	71781	+	1638	flgE_1	Flagellar hook protein	N	-	-	-	N	6500	3461	4416	6985	550	1181	1917	465	5340.5	1028.25	-2.3768	0.0956352	19	14	0	No	No	10639	10737	8222	20232	13111	19512	13094	10290	14507	7570	5393	8483	9866	12465.8	0.337409	0.908056	19	3	4	No	No
CJM1cam_0053	71785	73656	-	1872	-	Hypothetical protein CJM1cam_0053	S	-	-	-	N	4393	3231	3885	3360	392496	16887	20343	31585	3717.25	115328	4.95537	0.00286432	18	7	2	No	Enriched	5909	8744	8803	6183	8409	6926	5142	8170	6744	9368	9276	6182	7818.67	7377.78	-0.0837483	0.796751	16	2	3	No	No
CJM1cam_0054	73613	74377	-	765	-	Bacteriohemerythrin	P	-	-	-	N	1773	1780	810	1204	6158	5411	1282	40829	1391.75	13420	3.26916	0.031543	4	0	1	No	No	1512	639	923	539	847	883	243	1437	1624	987	747	447	1024.67	861.556	-0.250463	0.666201	4	0	0	No	No
CJM1cam_0055	75251	75595	+	345	ttdT	Tartrate transporter TtdT	P	-	-	-	N	1382	1329	855	2499	21	2494	357	79209	1516.25	20520.2	3.75854	0.0346532	5	3	0	No	No	1659	1106	661	2385	2434	1447	1684	2323	863	3805	2798	2862	1142	2289	1.00274	0.447483	5	1	2	No	No
CJM1cam_0056	75538	75930	+	393	ybhI_1	Inner membrane protein	P	-	-	-	N	1573	353	588	2064	3546	5173	1282	79479	1144.5	22370	4.28885	0.00955118	1	0	0	No	No	2539	2034	1739	3561	4269	6704	2037	1289	1862	2690	5498	6103	2104	3779.22	0.844875	0.551095	1	0	0	No	No
CJM1cam_0057	75949	76299	+	351	ybhI_2	Inner membrane protein	P	-	-	-	N	337	922	477	606	463	1361	2695	548	585.5	1266.75	1.11326	0.44952	6	1	0	No	No	595	560	683	616	1079	814	1542	740	1012	1598	8532	1501	612.667	1937.11	1.66019	0.208645	5	0	1	No	No
CJM1cam_0058	76327	77343	-	1017	mnmA	tRNA-specific 2-thiouridylase MnmA	J	-	-	-	Y	NA	NA	NA	NA	NA	NA	NA	NA	NA	NA	NA	NA	0	0	0	No	No	NA	NA	NA	NA	NA	NA	NA	NA	NA	NA	NA	NA	NA	NA	NA	NA	0	0	0	No	No
CJM1cam_0059	77343	77948	-	606	-	Putative lysine decarboxylase family protein	R	-	-	-	Y	NA	NA	NA	NA	NA	NA	NA	NA	NA	NA	NA	NA	0	0	0	No	No	NA	NA	NA	NA	NA	NA	NA	NA	NA	NA	NA	NA	NA	NA	NA	NA	0	0	0	No	No
CJM1cam_0060	78017	78388	-	372	fliY_1	Flagellar motor switch protein FliY, partial	N	U	-	-	N	2071	2422	2994	2770	47	12	7	36	2564.25	25.5	-6.67198	0.000243048	2	2	0	Attenuated	No	1875	2286	4161	26	69	42	340	2	20	116	5	92	2774	79.1111	-5.13637	4.78946e-10	2	2	0	Attenuated	No
CJM1cam_0061	78424	78858	-	435	fliY_2	Flagellar motor switch protein FliY, partial	N	T	-	-	N	1090	646	953	1161	112	6	4	20	962.5	35.5	-4.74317	0.00363143	2	1	0	No	No	1004	613	316	25	1	15	3	3	2	64	1	19	644.333	14.7778	-5.43303	3.01389e-11	2	2	0	Attenuated	No
CJM1cam_0062	78855	79934	-	1080	fliM	Flagellar motor switch protein FliM	N	-	-	-	N	442	406	271	388	6	6	6	16	376.75	8.5	-5.51557	0.00107379	6	5	0	Attenuated	No	352	209	119	1	1	1	36	3	2	16	1	2	226.667	7	-5.03718	2.18284e-09	5	5	0	Attenuated	No
CJM1cam_0063	79934	80650	-	717	fliA	Flagellar biosynthesis sigma factor FliA	K	-	-	-	N	432	317	197	147	6	6	4	24	273.25	10	-4.88738	0.00373541	2	2	0	Attenuated	No	60	25	66	1	1	1	2	1	2	2	1	2	50.3333	1.44444	-5.20068	2.19313e-10	1	1	0	No	No
CJM1cam_0064	80607	80963	-	357	flgV	Motility protein (role unknown) FlgV	L	-	-	-	N	68	119	61	134	3	6	7	24	95.5	10	-3.36668	0.0401049	2	2	0	No	No	64	74	52	1	1	2	2	1	2	2	1	1	63.3333	1.44444	-5.53702	1.27343e-11	2	2	0	No	No
CJM1cam_0065	80982	81848	-	867	flhG	Flagellar biosynthesis protein FlhG	D	-	-	-	N	NA	NA	NA	NA	NA	NA	NA	NA	NA	NA	NA	NA	0	0	0	No	No	NA	NA	NA	NA	NA	NA	NA	NA	NA	NA	NA	NA	NA	NA	NA	NA	0	0	0	No	No
CJM1cam_0066	81841	83295	-	1455	flhF	Flagellar-associated GTP-binding protein FlhF	N	-	-	-	N	26	27	68	62	4	26	7	34	45.75	17.75	-1.44163	0.398198	5	2	0	No	No	NA	NA	NA	NA	NA	NA	NA	NA	NA	NA	NA	NA	NA	NA	NA	NA	0	0	0	No	No
CJM1cam_0067	83305	83778	-	474	folK	2-amino-4-hydroxy-6-hydroxymethyldihydropteridine pyrophosphokinase FolK	H	-	-	-	Y	NA	NA	NA	NA	NA	NA	NA	NA	NA	NA	NA	NA	2	2	0	No	No	NA	NA	NA	NA	NA	NA	NA	NA	NA	NA	NA	NA	NA	NA	NA	NA	1	1	0	No	No
CJM1cam_0068	83781	84260	-	480	aroQ	3-dehydroquinate dehydratase	E	-	-	-	Y	NA	NA	NA	NA	NA	NA	NA	NA	NA	NA	NA	NA	0	0	0	No	No	NA	NA	NA	NA	NA	NA	NA	NA	NA	NA	NA	NA	NA	NA	NA	NA	0	0	0	No	No
CJM1cam_0069	84351	85580	+	1230	atzA	Atrazine chlorohydrolase	F	R	-	-	Y	NA	NA	NA	NA	NA	NA	NA	NA	NA	NA	NA	NA	0	0	0	No	No	NA	NA	NA	NA	NA	NA	NA	NA	NA	NA	NA	NA	NA	NA	NA	NA	0	0	0	No	No
CJM1cam_0070	85568	86464	+	897	sppA	Signal peptide peptidase SppA, 36K type	O	U	-	-	N	2147	485	2116	1619	4590	3277	5342	5081	1591.75	4572.5	1.52218	0.282497	7	3	0	No	No	4100	7257	7892	12514	7014	4875	1569	7136	3986	10098	7611	8170	6416.33	6997	0.125003	0.956539	7	0	0	No	No
CJM1cam_0071	86543	87574	+	1032	-	Glutathione synthase/Ribosomal protein S6 modification enzyme (glutaminyl transferase)	R	-	-	-	N	830	312	270	710	212	17	2398	7710	530.5	2584.25	2.28406	0.149664	6	1	0	No	No	779	418	335	129	645	247	740	367	116	445	233	489	510.667	379	-0.430565	0.534029	5	2	0	No	No
CJM1cam_0072	87816	88433	-	618	-	Non-heme iron protein, hemerythrin family	P	-	-	-	N	345	696	495	175	7	6	7	58	427.75	19.5	-4.5248	0.00640818	4	4	0	Attenuated	No	293	298	238	39	101	127	41	283	171	134	104	70	276.333	118.889	-1.21558	0.10208	4	0	0	No	No
CJM1cam_0073	88612	89268	-	657	-	Hypothetical protein CJM1cam_0073	S	-	-	-	N	2612	2973	3024	1544	1490579	2780	20112	51296	2538.25	391192	7.26785	0.000400878	6	2	1	No	No	2216	2975	4421	1851	1997	1155	1476	1432	2520	943	210	785	3204	1374.33	-1.22138	0.10208	5	3	0	No	No
CJM1cam_0074	89261	90700	-	1440	lutB	Lactate utilization protein B	C	-	-	-	N	1444	951	1410	1871	44002	345	3658	724	1419	12182.2	3.10212	0.0533334	8	5	0	No	No	2791	2644	2197	657	539	1170	1105	717	613	500	173	258	2544	636.889	-1.99827	0.00591849	8	5	0	No	No
CJM1cam_0075	90697	91434	-	738	lutA_1	Lactate utilization protein A	C	-	-	-	N	10002	2657	2592	2882	5882	2992	2905	3490	4533.25	3817.25	-0.248094	0.877156	10	4	0	No	No	4034	6001	3826	424	728	873	1684	622	407	287	148	258	4620.33	603.444	-2.93707	3.85562e-05	9	5	0	Attenuated	No
CJM1cam_0076	91557	93239	-	1683	lldP	L-lactate permease lldP	C	-	-	-	N	3301	3531	3060	2310	6537	33506	6253	14955	3050.5	15312.8	2.3276	0.10249	18	8	0	No	No	5707	5376	6710	12286	8030	15593	7346	8481	13612	3709	1901	2717	5931	8186.11	0.464898	0.82876	16	6	0	No	No
CJM1cam_0077	93411	93980	-	570	cdtC	Cytolethal distending toxin, subunit C CdtC	I	-	-	-	N	611	244	518	463	967	784	16	2161	459	982	1.09623	0.48443	5	1	0	No	No	846	1310	1411	4426	1925	1560	402	1028	967	1567	1139	434	1189	1494.22	0.329604	0.932163	5	0	0	No	No
CJM1cam_0078	93991	94788	-	798	cdtB	Cytolethal distending toxin, subunit B CdtB	E	-	-	-	N	256	420	810	590	1209	10659	5932	30	519	4457.5	3.10287	0.0472596	3	0	0	No	No	754	874	983	449	297	303	74	843	780	231	217	141	870.333	370.556	-1.23247	0.102108	3	0	0	No	No
CJM1cam_0079	94785	95591	-	807	cdtA	Cytolethal distending toxin, subunit A CdtA	J	-	-	-	N	462	184	668	669	7	122	281	39	495.75	112.25	-2.13807	0.152285	4	2	0	No	No	950	1463	2270	7700	4039	4772	2434	3259	5520	3502	3597	7415	1561	4693.11	1.58827	0.176859	3	1	0	No	No
CJM1cam_0080	95705	95938	+	234	-	Hypothetical protein CJM1cam_0080	G	-	-	-	N	474	318	517	538	1427	504	1823	2405	461.75	1539.75	1.73633	0.216639	4	2	0	No	No	574	749	884	404	164	178	125	426	916	233	372	121	735.667	326.556	-1.17267	0.118544	4	2	0	No	No
CJM1cam_0081	95939	97501	+	1563	cydA	Cytochrome d ubiquinol oxidase, subunit 1	C	-	-	-	N	1071	582	1408	1080	82011	732	160	1501	1035.25	21101	4.34929	0.0131033	12	9	1	No	No	1145	1876	2422	2241	1152	1556	355	1389	2818	940	966	635	1814.33	1339.11	-0.438267	0.528643	10	1	1	No	No
CJM1cam_0082	97501	98625	+	1125	cydB	Cytochrome d ubiquinol oxidase, subunit 2	C	-	-	-	N	338	289	284	408	1638	462	4	1091	329.75	798.75	1.27559	0.413021	6	5	0	No	No	257	216	242	195	101	129	95	162	389	161	63	53	238.333	149.778	-0.669806	0.368261	6	2	0	No	No
CJM1cam_0084	98819	99514	-	696	-	Putative aspartate racemase	M	-	-	-	N	1765	1980	1074	1683	6589	5769	824	419	1625.5	3400.25	1.06515	0.482088	5	3	0	No	No	2541	1960	1413	1482	1326	874	475	1536	1950	1854	1504	1018	1971.33	1335.44	-0.561499	0.435487	5	0	0	No	No
CJM1cam_0085	99634	100329	-	696	ung	Uracil-DNA glycosylase	L	-	-	-	N	2986	2343	2651	2440	22199	2304	22245	23263	2605	17502.8	2.7483	0.0551461	10	4	0	No	No	4367	2709	1597	5751	6039	10149	16940	4651	2379	12938	17944	6725	2891	9279.56	1.68242	0.17259	10	1	0	No	No
CJM1cam_0086	100600	102006	+	1407	aspA	Aspartate ammonia-lyase	E	-	-	-	N	3394	7768	3172	1136	11360	17	176	743	3867.5	3074	-0.331067	0.855647	15	10	0	No	No	2057	2593	6742	104	251	10	46	193	32	452	273	243	3797.33	178.222	-4.41358	5.84805e-09	14	10	0	Attenuated	No
CJM1cam_0087	102023	103360	+	1338	dcuA	Anaerobic C4-dicarboxylate transporter	R	-	-	-	N	1680	2678	1559	1695	1387	91	62	1570	1903	777.5	-1.29172	0.398618	13	8	0	No	No	1404	1398	1963	706	2649	1027	973	806	1155	1132	824	1248	1588.33	1168.89	-0.442611	0.523262	9	4	1	No	No
CJM1cam_0088	103468	104829	+	1362	-	Putative lipoprotein	S	-	-	-	N	1717	982	2015	1998	4346	6681	9184	6173	1678	6596	1.9747	0.159882	9	3	0	No	No	1207	1578	1715	886	2210	632	207	1160	1249	1908	1446	1511	1500	1245.44	-0.268224	0.650438	8	3	0	No	No
CJM1cam_0089	104839	105207	+	369	-	Putative periplasmic lipoprotein	E	-	-	-	N	1294	2035	952	564	13	6	357	48	1211.25	106	-3.50389	0.0258807	1	1	0	No	No	337	233	216	5	97	1	3	3	31	4	2	2	262	16.4444	-3.99603	2.17054e-06	1	1	0	No	No
CJM1cam_0090	105231	105854	+	624	-	Putative lipoprotein	R	-	-	-	N	169	297	170	462	1063	12	228	3260	274.5	1140.75	2.05353	0.184255	3	0	0	No	No	204	209	196	247	833	645	44	193	224	163	1014	552	203	435	1.10064	0.447982	2	0	0	No	No
CJM1cam_0091	105936	107273	+	1338	-	Putative periplasmic protein	G	-	-	-	N	781	869	1316	1886	91872	3326	2847	826	1213	24717.8	4.34891	0.00955118	10	4	0	No	No	3113	2277	1922	2617	4418	4618	1581	2266	2525	2850	5819	4439	2437.33	3459.22	0.505084	0.781116	10	3	0	No	No
CJM1cam_0092	107283	108485	+	1203	csgG	Curli production assembly/transport component CsgG	S	-	-	-	N	228	792	598	516	3056	1208	7179	678	533.5	3030.25	2.50587	0.0855165	9	1	0	No	No	640	619	871	1406	1500	823	1695	1469	1028	996	1612	2084	710	1401.44	0.981533	0.449015	8	1	1	No	No
CJM1cam_0093	108644	108952	+	309	rplU	50S ribosomal protein L21	J	-	-	-	Y	NA	NA	NA	NA	NA	NA	NA	NA	NA	NA	NA	NA	0	0	0	No	No	NA	NA	NA	NA	NA	NA	NA	NA	NA	NA	NA	NA	NA	NA	NA	NA	0	0	0	No	No
CJM1cam_0094	108963	109217	+	255	rpmA	50S ribosomal protein L27	J	-	-	-	Y	NA	NA	NA	NA	NA	NA	NA	NA	NA	NA	NA	NA	0	0	0	No	No	NA	NA	NA	NA	NA	NA	NA	NA	NA	NA	NA	NA	NA	NA	NA	NA	0	0	0	No	No
CJM1cam_0095	109326	110363	+	1038	obg	GTP-binding protein Obg	R	-	-	-	N	40	70	45	29	3	5	3	8	46	4.75	-3.31349	0.0511111	1	1	0	No	No	112	232	85	37	41	84	52	39	22	135	16	18	143	49.3333	-1.54157	0.0419599	2	0	0	No	No
CJM1cam_0096	110486	111241	+	756	proB	Glutamate 5-kinase	E	-	-	-	N	139	287	486	526	2182	14337	5582	20	359.5	5530.25	3.94313	0.0156204	7	3	0	No	No	503	437	562	5585	5951	3008	2050	4031	3497	7093	7496	9849	500.667	5395.56	3.4301	0.00288432	8	0	4	No	Enriched
CJM1cam_0097	111315	112232	+	918	fmt_1	Methionyl-tRNA formyltransferase	J	-	-	-	Y	NA	NA	NA	NA	NA	NA	NA	NA	NA	NA	NA	NA	0	0	0	No	No	NA	NA	NA	NA	NA	NA	NA	NA	NA	NA	NA	NA	NA	NA	NA	NA	0	0	0	No	No
CJM1cam_0098	112195	112848	+	654	birA	Biotin-acetyl-CoA-carboxylase ligase BirA	H	-	-	-	Y	NA	NA	NA	NA	NA	NA	NA	NA	NA	NA	NA	NA	0	0	0	No	No	NA	NA	NA	NA	NA	NA	NA	NA	NA	NA	NA	NA	NA	NA	NA	NA	0	0	0	No	No
CJM1cam_0099	112845	113630	+	786	parA	Chromosome partitioning protein, ParA family	D	-	-	-	Y	NA	NA	NA	NA	NA	NA	NA	NA	NA	NA	NA	NA	0	0	0	No	No	NA	NA	NA	NA	NA	NA	NA	NA	NA	NA	NA	NA	NA	NA	NA	NA	0	0	0	No	No
CJM1cam_0100	113636	114472	+	837	parB	Putative chromosome-partitioning protein ParB	K	-	-	-	N	310	336	309	303	157	17	13	30	314.5	54.25	-2.5315	0.0846321	5	5	0	No	No	369	348	268	86	157	116	65	55	128	90	28	34	328.333	84.3333	-1.9624	0.00667079	5	4	0	No	No
CJM1cam_0101	114533	114958	+	426	atpF_2	F0F1-type ATP synthase, subunit b	C	-	-	-	Y	NA	NA	NA	NA	NA	NA	NA	NA	NA	NA	NA	NA	0	0	0	No	No	NA	NA	NA	NA	NA	NA	NA	NA	NA	NA	NA	NA	NA	NA	NA	NA	0	0	0	No	No
CJM1cam_0102	114969	115481	+	513	atpF_1	F0F1-type ATP synthase, subunit b	C	-	-	-	Y	NA	NA	NA	NA	NA	NA	NA	NA	NA	NA	NA	NA	0	0	0	No	No	NA	NA	NA	NA	NA	NA	NA	NA	NA	NA	NA	NA	NA	NA	NA	NA	0	0	0	No	No
CJM1cam_0103	115484	116005	+	522	atpH	F0F1-type ATP synthase, delta subunit AtpH	C	-	-	-	Y	NA	NA	NA	NA	NA	NA	NA	NA	NA	NA	NA	NA	0	0	0	No	No	NA	NA	NA	NA	NA	NA	NA	NA	NA	NA	NA	NA	NA	NA	NA	NA	0	0	0	No	No
CJM1cam_0104	116019	117524	+	1506	atpA	F0F1-type ATP synthase, alpha subunit AtpA	C	-	-	-	N	14	7	40	35	3	5	3	8	24	4.75	-2.38459	0.184833	1	1	0	No	No	25	25	48	16	1	7	5	11	27	2	1	12	32.6667	9.11111	-1.83466	0.0215988	1	1	0	No	No
CJM1cam_0105	117533	118417	+	885	atpG	F0F1-type ATP synthase, gamma subunit AtpG	C	-	-	-	Y	NA	NA	NA	NA	NA	NA	NA	NA	NA	NA	NA	NA	0	0	0	No	No	NA	NA	NA	NA	NA	NA	NA	NA	NA	NA	NA	NA	NA	NA	NA	NA	0	0	0	No	No
CJM1cam_0106	118442	119839	+	1398	atpD	F0F1-type ATP synthase, beta subunit AtpD	C	-	-	-	N	77	62	206	89	3	894	4	11	108.5	228	1.07507	0.542793	2	1	0	No	No	52	123	224	33	1	1	3	34	2	2	14	5	133	10.5556	-3.64155	4.92345e-06	2	2	0	Attenuated	No
CJM1cam_0107	119843	120232	+	390	atpC	F0F1-type ATP synthase, epsilon subunit AtpC	C	-	-	-	Y	NA	NA	NA	NA	NA	NA	NA	NA	NA	NA	NA	NA	0	0	0	No	No	NA	NA	NA	NA	NA	NA	NA	NA	NA	NA	NA	NA	NA	NA	NA	NA	0	0	0	No	No
CJM1cam_0108	120232	120786	+	555	exbB3	Biopolymer transport protein ExbB3	U	-	-	-	Y	NA	NA	NA	NA	NA	NA	NA	NA	NA	NA	NA	NA	0	0	0	No	No	NA	NA	NA	NA	NA	NA	NA	NA	NA	NA	NA	NA	NA	NA	NA	NA	0	0	0	No	No
CJM1cam_0109	120795	121184	+	390	exbD3	Biopolymer transport protein ExbD3	U	-	-	-	Y	NA	NA	NA	NA	NA	NA	NA	NA	NA	NA	NA	NA	0	0	0	No	No	NA	NA	NA	NA	NA	NA	NA	NA	NA	NA	NA	NA	NA	NA	NA	NA	0	0	0	No	No
CJM1cam_0110	121187	121966	+	780	-	TonB domain-containing protein	G	M	-	-	Y	NA	NA	NA	NA	NA	NA	NA	NA	NA	NA	NA	NA	0	0	0	No	No	NA	NA	NA	NA	NA	NA	NA	NA	NA	NA	NA	NA	NA	NA	NA	NA	0	0	0	No	No
CJM1cam_0111	121976	123184	+	1209	tolB	Translocation protein TolB	U	-	-	-	Y	NA	NA	NA	NA	NA	NA	NA	NA	NA	NA	NA	NA	0	0	0	No	No	NA	NA	NA	NA	NA	NA	NA	NA	NA	NA	NA	NA	NA	NA	NA	NA	0	0	0	No	No
CJM1cam_0112	123261	123758	+	498	pal	Peptidoglycan-associated lipoprotein precursor	M	-	-	-	Y	NA	NA	NA	NA	NA	NA	NA	NA	NA	NA	NA	NA	0	0	0	No	No	NA	NA	NA	NA	NA	NA	NA	NA	NA	NA	NA	NA	NA	NA	NA	NA	0	0	0	No	No
CJM1cam_0113	123762	124709	+	948	ybgF	Tol-pal system protein YbgF	S	-	-	-	Y	NA	NA	NA	NA	NA	NA	NA	NA	NA	NA	NA	NA	0	0	0	No	No	NA	NA	NA	NA	NA	NA	NA	NA	NA	NA	NA	NA	NA	NA	NA	NA	0	0	0	No	No
CJM1cam_0114	124723	125292	+	570	slyD	FKBP-type peptidyl-prolyl cis-trans isomerase SlyD	O	-	-	-	Y	NA	NA	NA	NA	NA	NA	NA	NA	NA	NA	NA	NA	0	0	0	No	No	NA	NA	NA	NA	NA	NA	NA	NA	NA	NA	NA	NA	NA	NA	NA	NA	0	0	0	No	No
CJM1cam_0115	125292	126212	+	921	fabD	Malonyl CoA-acyl carrier protein transacylase FabD	I	-	-	-	Y	NA	NA	NA	NA	NA	NA	NA	NA	NA	NA	NA	NA	0	0	0	No	No	NA	NA	NA	NA	NA	NA	NA	NA	NA	NA	NA	NA	NA	NA	NA	NA	0	0	0	No	No
CJM1cam_0116	126212	126898	+	687	mtnN	5'-methylthioadenosine/S-adenosylhomocysteine(MTA /SAH)nucleosidase	F	-	-	-	Y	NA	NA	NA	NA	NA	NA	NA	NA	NA	NA	NA	NA	0	0	0	No	No	NA	NA	NA	NA	NA	NA	NA	NA	NA	NA	NA	NA	NA	NA	NA	NA	0	0	0	No	No
CJM1cam_0117	126895	127650	+	756	-	PP-loop family protein	D	-	-	-	Y	NA	NA	NA	NA	NA	NA	NA	NA	NA	NA	NA	NA	0	0	0	No	No	NA	NA	NA	NA	NA	NA	NA	NA	NA	NA	NA	NA	NA	NA	NA	NA	0	0	0	No	No
CJM1cam_0118	127655	128176	+	522	-	Putative pyrazinamidase/nicotinamidase	Q	-	-	-	Y	NA	NA	NA	NA	NA	NA	NA	NA	NA	NA	NA	NA	0	0	0	No	No	NA	NA	NA	NA	NA	NA	NA	NA	NA	NA	NA	NA	NA	NA	NA	NA	0	0	0	No	No
CJM1cam_0119	128176	128790	+	615	recO	Putative recombination protein RecO	J	-	-	-	Y	NA	NA	NA	NA	NA	NA	NA	NA	NA	NA	NA	NA	0	0	0	No	No	NA	NA	NA	NA	NA	NA	NA	NA	NA	NA	NA	NA	NA	NA	NA	NA	0	0	0	No	No
CJM1cam_0120	128787	129191	+	405	-	Putative metalloprotease	R	-	-	-	Y	NA	NA	NA	NA	NA	NA	NA	NA	NA	NA	NA	NA	0	0	0	No	No	NA	NA	NA	NA	NA	NA	NA	NA	NA	NA	NA	NA	NA	NA	NA	NA	0	0	0	No	No
CJM1cam_0121	129277	130617	+	1341	-	Hypothetical protein CJM1cam_0121	S	-	-	-	N	1725	1618	2011	2082	556	4634	1737	336	1859	1815.75	-0.0340345	0.983103	4	2	0	No	No	4230	5078	5371	12407	8729	10482	2320	6120	8775	4899	8579	12233	4893	8282.67	0.759404	0.605393	6	1	0	No	No
CJM1cam_0122	130614	131531	-	918	dus	tRNA-dihydrouridine synthase	J	-	-	-	N	827	1779	809	1131	3	915	403	1053	1136.5	593.5	-0.938716	0.558712	11	6	0	No	No	984	597	613	755	873	1623	1780	1119	1739	777	1307	1490	731.333	1273.67	0.800556	0.564623	10	5	0	No	No
CJM1cam_0123	131528	132514	-	987	-	Membrane protein, putative methyl-accepting chemotaxis protein	N	T	-	-	N	1470	2949	1497	1463	12	11	19	27	1844.75	17.25	-6.78636	0.000243048	10	7	0	Attenuated	No	892	969	737	352	467	291	567	601	1162	553	357	548	866	544.222	-0.670235	0.356675	6	2	0	No	No
CJM1cam_0124	132504	132866	-	363	dskA	DnaK suppressor protein	T	-	-	-	N	34	82	31	65	3	6	6	9	53	6	-3.25168	0.0463936	1	1	0	No	No	47	50	41	32	12	9	3	41	29	2	6	1	46	15	-1.61395	0.0474093	1	0	0	No	No
CJM1cam_0125	132878	133327	-	450	rlmH	Ribosomal RNA large subunit methyltransferase H	S	-	-	-	N	NA	NA	NA	NA	NA	NA	NA	NA	NA	NA	NA	NA	0	0	0	No	No	NA	NA	NA	NA	NA	NA	NA	NA	NA	NA	NA	NA	NA	NA	NA	NA	0	0	0	No	No
CJM1cam_0126	133329	134171	-	843	accD	Acetyl-coenzyme A carboxylase carboxyl transferase, subunit beta	I	-	-	-	Y	NA	NA	NA	NA	NA	NA	NA	NA	NA	NA	NA	NA	0	0	0	No	No	NA	NA	NA	NA	NA	NA	NA	NA	NA	NA	NA	NA	NA	NA	NA	NA	0	0	0	No	No
CJM1cam_0127	134180	134902	-	723	suhB	Inositol-1-monophosphatase	G	-	-	-	N	2360	2417	2225	1332	99601	4882	39658	15974	2083.5	40028.8	4.2639	0.00609151	8	4	1	No	No	2947	2467	3276	13358	15912	17900	39651	12929	8620	29608	24993	16245	2896.67	19912.9	2.78129	0.013108	7	2	3	No	No
CJM1cam_0128	134902	137121	-	2220	omp85	Outer membrane protein 85	M	-	-	-	N	9	15	9	6	6	6	3	9	9.75	6	-0.812737	0.714752	1	1	0	No	No	NA	NA	NA	NA	NA	NA	NA	NA	NA	NA	NA	NA	NA	NA	NA	NA	0	0	0	No	No
CJM1cam_0129	137198	138025	+	828	tyrC	Prephenate dehydrogenase	E	-	-	-	N	43	45	35	37	74	42	4	11	40	32.75	-0.283796	0.866069	4	2	0	No	No	79	69	71	43	17	18	3	33	25	74	18	10	73	26.7778	-1.45059	0.0600504	3	1	0	No	No
CJM1cam_0130	138105	139478	+	1374	-	M23/M37 family peptidase	M	-	-	-	Y	NA	NA	NA	NA	NA	NA	NA	NA	NA	NA	NA	NA	0	0	0	No	No	NA	NA	NA	NA	NA	NA	NA	NA	NA	NA	NA	NA	NA	NA	NA	NA	0	0	0	No	No
CJM1cam_0131	139478	140362	+	885	lpxC	UDP-3-O-[3-hydroxymyristoyl] N-acetylglucosamine deacetylase LpxC	M	-	-	-	Y	NA	NA	NA	NA	NA	NA	NA	NA	NA	NA	NA	NA	0	0	0	No	No	NA	NA	NA	NA	NA	NA	NA	NA	NA	NA	NA	NA	NA	NA	NA	NA	0	0	0	No	No
CJM1cam_0132	140401	140802	+	402	-	Hypothetical protein CJM1cam_0132	O	-	-	-	N	NA	NA	NA	NA	NA	NA	NA	NA	NA	NA	NA	NA	0	0	0	No	No	NA	NA	NA	NA	NA	NA	NA	NA	NA	NA	NA	NA	NA	NA	NA	NA	0	0	0	No	No
CJM1cam_0133	140811	141689	+	879	thrB	Homoserine kinase ThrB	E	-	-	-	N	NA	NA	NA	NA	NA	NA	NA	NA	NA	NA	NA	NA	0	0	0	No	No	NA	NA	NA	NA	NA	NA	NA	NA	NA	NA	NA	NA	NA	NA	NA	NA	0	0	0	No	No
CJM1cam_0134	141774	141971	+	198	-	Hypothetical protein CJM1cam_0134	K	-	-	-	Y	NA	NA	NA	NA	NA	NA	NA	NA	NA	NA	NA	NA	0	0	0	No	No	NA	NA	NA	NA	NA	NA	NA	NA	NA	NA	NA	NA	NA	NA	NA	NA	0	0	0	No	No
CJM1cam_0135	141958	144570	+	2613	infB	Translation initiation factor IF-2	J	-	-	-	Y	NA	NA	NA	NA	NA	NA	NA	NA	NA	NA	NA	NA	0	0	0	No	No	NA	NA	NA	NA	NA	NA	NA	NA	NA	NA	NA	NA	NA	NA	NA	NA	0	0	0	No	No
CJM1cam_0136	144567	144929	+	363	rbfA	Ribosome-binding factor A	J	-	-	-	N	NA	NA	NA	NA	NA	NA	NA	NA	NA	NA	NA	NA	0	0	0	No	No	NA	NA	NA	NA	NA	NA	NA	NA	NA	NA	NA	NA	NA	NA	NA	NA	0	0	0	No	No
CJM1cam_0137	144919	145341	+	423	rimP	Ribosome maturation factor RimP	S	-	-	-	N	NA	NA	NA	NA	NA	NA	NA	NA	NA	NA	NA	NA	2	1	0	No	No	NA	NA	NA	NA	NA	NA	NA	NA	NA	NA	NA	NA	NA	NA	NA	NA	2	0	0	No	No
CJM1cam_0138	145406	147262	+	1857	mcrB	5-methylcytosine-specific restriction enzyme B	V	-	-	-	N	9502	9949	8099	6647	884743	103685	544630	19074	8549.25	388033	5.50424	0.00112275	39	13	4	No	Enriched	11875	8941	6445	44812	40814	54133	114195	31687	38273	58086	55014	39317	9087	52925.7	2.54207	0.0226559	35	3	6	No	No
CJM1cam_0139	147255	148586	+	1332	-	5-methylcytosine-specific restriction enzyme subunit McrC	V	-	-	-	N	617	522	576	673	2101	943	1675	1629	597	1587	1.4101	0.317855	5	1	0	No	No	1365	762	662	772	247	479	359	467	565	591	903	416	929.667	533.222	-0.801637	0.275273	7	1	0	No	No
CJM1cam_0140	148575	149378	-	804	mntB	Manganese transport system membrane protein MntB	P	-	-	-	N	NA	NA	NA	NA	NA	NA	NA	NA	NA	NA	NA	NA	0	0	0	No	No	34	9	20	2	1	1	4	3	2	2	1	2	21	2	-3.5588	1.81722e-05	1	1	0	No	No
CJM1cam_0141	149371	150225	-	855	-	Putative ABC transporter ATP-binding protein	P	-	-	-	N	NA	NA	NA	NA	NA	NA	NA	NA	NA	NA	NA	NA	0	0	0	No	No	NA	NA	NA	NA	NA	NA	NA	NA	NA	NA	NA	NA	NA	NA	NA	NA	0	0	0	No	No
CJM1cam_0142	150238	151128	-	891	znuA	High-affinity zinc uptake system protein ZnuA precursor	P	-	-	-	N	NA	NA	NA	NA	NA	NA	NA	NA	NA	NA	NA	NA	0	0	0	No	No	NA	NA	NA	NA	NA	NA	NA	NA	NA	NA	NA	NA	NA	NA	NA	NA	0	0	0	No	No
CJM1cam_0143	151369	152640	+	1272	-	Methyl-accepting chemotaxis signal transduction protein	N	T	-	-	N	965	708	931	1402	4218	68629	76173	30650	1001.5	44917.5	5.48733	0.000940961	8	1	1	No	No	1672	1141	899	38024	35455	41153	47522	23111	23120	47127	60638	48746	1237.33	40544	5.03382	1.46886e-05	6	0	6	No	Enriched
CJM1cam_0144	152756	153346	+	591	trg	Ribose and galactose chemoreceptor protein Trg	N	T	-	-	Y	NA	NA	NA	NA	NA	NA	NA	NA	NA	NA	NA	NA	1	1	0	No	No	NA	NA	NA	NA	NA	NA	NA	NA	NA	NA	NA	NA	NA	NA	NA	NA	1	0	0	No	No
CJM1cam_0145	153481	155262	+	1782	-	Putative phosphatase	R	-	-	-	N	4066	1641	2817	2726	7552	15760	43660	81484	2812.5	37114	3.72202	0.0127452	17	9	1	No	No	4341	6837	5691	26083	24570	18274	23979	14976	12470	27316	20298	23998	5623	21329.3	1.92344	0.0856535	13	2	1	No	No
CJM1cam_0146	155297	156409	-	1113	-	Gluconate 2-dehydrogenase flavoprotein precursor, partial	E	-	-	-	N	2559	3925	2835	1432	5465	642	680	37033	2687.75	10955	2.02703	0.189267	11	4	0	No	No	2473	3252	8942	4249	7686	5210	5080	5119	7068	5078	4175	3477	4889	5238	0.0994513	0.94265	11	3	0	No	No
CJM1cam_0147	156444	156830	-	387	-	Gluconate 2-dehydrogenase flavoprotein precursor, partial	E	-	-	-	N	31	0	0	0	3	5	3	8	7.75	4.75	-0.695334	0.828736	1	0	0	No	No	9	24	23	47	181	56	3	15	222	151	114	47	18.6667	92.8889	2.3103	0.0880985	1	0	0	No	No
CJM1cam_0148	157025	157741	-	717	-	Gluconate 2-dehydrogenase subunit 3 precursor	E	-	-	-	N	598	1174	312	431	535	12	1088	2715	628.75	1087.5	0.789438	0.62637	5	3	0	No	No	539	685	718	337	1475	1153	6318	1676	2145	1990	901	1225	647.333	1913.33	1.56289	0.225608	5	0	0	No	No
CJM1cam_0149	157982	158920	-	939	trxB	Thioredoxin reductase TrxB	O	-	-	-	Y	NA	NA	NA	NA	NA	NA	NA	NA	NA	NA	NA	NA	0	0	0	No	No	NA	NA	NA	NA	NA	NA	NA	NA	NA	NA	NA	NA	NA	NA	NA	NA	0	0	0	No	No
CJM1cam_0150	159054	159368	-	315	trxM	Thioredoxin M-type TrxM	O	C	-	-	Y	NA	NA	NA	NA	NA	NA	NA	NA	NA	NA	NA	NA	1	1	0	No	No	NA	NA	NA	NA	NA	NA	NA	NA	NA	NA	NA	NA	NA	NA	NA	NA	1	0	0	No	No
CJM1cam_0151	159425	159763	-	339	-	Hypothetical protein CJM1cam_0151	L	-	-	-	N	NA	NA	NA	NA	NA	NA	NA	NA	NA	NA	NA	NA	0	0	0	No	No	NA	NA	NA	NA	NA	NA	NA	NA	NA	NA	NA	NA	NA	NA	NA	NA	0	0	0	No	No
CJM1cam_0152	159763	161010	-	1248	hom	Homoserine dehydrogenase	E	-	-	-	N	1361	1493	802	654	109	6	22	38	1077.5	43.75	-4.60947	0.00368757	9	9	0	Attenuated	No	198	241	184	1	1	29	13	11	80	15	12	3	207.667	18.3333	-3.50781	8.50095e-06	5	4	0	Attenuated	No
CJM1cam_0153	161014	162216	-	1203	dapL	LL-diaminopimelate aminotransferase DapL	E	-	-	-	N	1702	1600	1837	1831	1248	12	10	49	1742.5	329.75	-2.39851	0.134918	11	8	0	No	No	692	377	194	43	132	191	103	20	155	93	319	54	421	123.333	-1.77015	0.0186239	5	3	0	No	No
CJM1cam_0154	162228	163034	-	807	-	Periplasmic protein	L	K	J	-	Y	NA	NA	NA	NA	NA	NA	NA	NA	NA	NA	NA	NA	0	0	0	No	No	NA	NA	NA	NA	NA	NA	NA	NA	NA	NA	NA	NA	NA	NA	NA	NA	0	0	0	No	No
CJM1cam_0155	163028	163966	-	939	-	Membrane protein	L	-	-	-	Y	NA	NA	NA	NA	NA	NA	NA	NA	NA	NA	NA	NA	0	0	0	No	No	NA	NA	NA	NA	NA	NA	NA	NA	NA	NA	NA	NA	NA	NA	NA	NA	0	0	0	No	No
CJM1cam_0156	163959	164642	-	684	rlmB	23S rRNA (guanosine-2'-O-)-methyltransferase RlmB	J	-	-	-	Y	NA	NA	NA	NA	NA	NA	NA	NA	NA	NA	NA	NA	0	0	0	No	No	NA	NA	NA	NA	NA	NA	NA	NA	NA	NA	NA	NA	NA	NA	NA	NA	0	0	0	No	No
CJM1cam_0157	164656	165480	-	825	-	Tetrapyrrole methylase family protein	R	-	-	-	N	1037	1803	1507	477	188	12	650	11	1206	215.25	-2.47898	0.109509	5	5	0	No	No	630	602	1795	217	481	199	106	514	953	405	183	62	1009	346.667	-1.5418	0.0427568	6	4	0	No	No
CJM1cam_0158	165483	165683	-	201	rpmE	50S ribosomal protein L31	J	-	-	-	Y	NA	NA	NA	NA	NA	NA	NA	NA	NA	NA	NA	NA	0	0	0	No	No	NA	NA	NA	NA	NA	NA	NA	NA	NA	NA	NA	NA	NA	NA	NA	NA	0	0	0	No	No
CJM1cam_0159	165762	166829	-	1068	rsmE	Ribosomal RNA small subunit methyltransferase E	S	-	-	-	N	1712	1135	1245	994	246814	5454	68	196	1271.5	63133	5.63385	0.00433144	11	5	1	No	No	2348	1460	1222	3527	1321	2595	4495	2635	2527	1950	1763	1112	1676.67	2436.11	0.538975	0.7578	9	0	0	No	No
CJM1cam_0160	166829	167254	-	426	-	Cytochrome c553	C	-	-	-	N	53	11	18	65	3	10	3	9	36.75	6.25	-2.63247	0.124278	2	2	0	No	No	NA	NA	NA	NA	NA	NA	NA	NA	NA	NA	NA	NA	NA	NA	NA	NA	0	0	0	No	No
CJM1cam_0161	167254	167835	-	582	-	putative 6-pyruvoyl tetrahydrobiopterin synthase	H	-	-	-	N	2498	743	2331	2474	12	2244	10	67	2011.5	583.25	-1.78487	0.278395	6	5	0	No	No	183	184	321	1	1	1	2	1	2	5	2	3	229.333	2	-6.88203	7.18197e-18	2	2	0	Attenuated	No
CJM1cam_0162	167832	168575	-	744	queE	7-carboxy-7-deazaguanine synthase QueE	O	-	-	-	N	219	185	169	244	3	6	9	9	204.25	6.75	-4.97991	0.0025663	5	5	0	Attenuated	No	246	310	187	120	93	197	340	213	43	199	97	165	247.667	163	-0.603245	0.414564	4	2	0	No	No
CJM1cam_0163	168578	169540	-	963	moaA_1	Molybdenum cofactor biosynthesis protein A	H	-	-	-	N	368	365	333	258	4	44	4	11	331	15.75	-4.4349	0.00609151	10	8	0	Attenuated	No	336	229	195	83	80	20	18	23	95	4	1	57	253.333	42.3333	-2.58535	0.00105895	8	6	0	Attenuated	No
CJM1cam_0164	169553	170068	-	516	flgW	Motility protein (role unknown) FlgW	K	-	-	-	N	9	0	12	0	12	6	85	20	5.25	30.75	2.56681	0.114387	0	0	0	No	No	NA	NA	NA	NA	NA	NA	NA	NA	NA	NA	NA	NA	NA	NA	NA	NA	0	0	0	No	No
CJM1cam_0165	170065	170562	-	498	flgX	Motility protein (role unknown) FlgX	L	-	-	-	N	60	70	111	123	3	5	3	8	91	4.75	-4.30164	0.0105608	1	1	0	No	No	66	34	38	8	2	3	6	7	7	10	2	1	46	5.11111	-3.21963	2.42203e-05	1	1	0	No	No
CJM1cam_0166	170553	171437	-	885	ubiA	4-hydroxybenzoate octaprenyltransferase	H	-	-	-	N	22	25	0	50	23	6	4	10	24.25	10.75	-1.18929	0.49114	1	1	0	No	No	55	5	16	1	12	1	3	1	23	4	9	1	25.3333	6.11111	-2.08314	0.0158333	1	1	0	No	No
CJM1cam_0167	171508	172377	+	870	miaA	tRNA Delta(2)-isopentenylpyrophosphate transferase	J	-	-	-	N	NA	NA	NA	NA	NA	NA	NA	NA	NA	NA	NA	NA	0	0	0	No	No	NA	NA	NA	NA	NA	NA	NA	NA	NA	NA	NA	NA	NA	NA	NA	NA	0	0	0	No	No
CJM1cam_0168	172363	172926	-	564	yebN	Putative integral membrane protein YebN	S	-	-	-	N	316	545	558	461	1558	17	990	3013	470	1394.5	1.56845	0.303853	3	2	0	No	No	676	681	797	555	679	1204	722	1361	1617	520	2199	1696	718	1172.56	0.707511	0.643777	3	1	0	No	No
CJM1cam_0169	173074	173148	+	75	-	tRNA-Glu	-	-	-	-	Y	NA	NA	NA	NA	NA	NA	NA	NA	NA	NA	NA	NA	0	0	0	No	No	NA	NA	NA	NA	NA	NA	NA	NA	NA	NA	NA	NA	NA	NA	NA	NA	0	0	0	No	No
CJM1cam_0170	173284	173466	-	183	-	Malate synthase	C	-	-	-	N	21	45	0	0	3	5	3	8	16.5	4.75	-1.82707	0.376049	2	1	0	No	No	28	11	26	1	1	8	3	64	95	38	7	1	21.6667	24.2222	0.160224	0.927729	1	0	0	No	No
CJM1cam_0171	173735	174397	+	663	sodB	Superoxide dismutase	P	-	-	-	Y	NA	NA	NA	NA	NA	NA	NA	NA	NA	NA	NA	NA	0	0	0	No	No	NA	NA	NA	NA	NA	NA	NA	NA	NA	NA	NA	NA	NA	NA	NA	NA	0	0	0	No	No
CJM1cam_0172	174425	175630	-	1206	-	Saccharopine dehydrogenase	E	-	-	-	N	NA	NA	NA	NA	NA	NA	NA	NA	NA	NA	NA	NA	0	0	0	No	No	NA	NA	NA	NA	NA	NA	NA	NA	NA	NA	NA	NA	NA	NA	NA	NA	0	0	0	No	No
CJM1cam_0173	175666	176571	-	906	cfbpC	ABC-type iron-uptake transporter, ATP-binding protein	E	-	-	-	N	1051	1264	845	831	31774	60073	5773	456	997.75	24519	4.61905	0.00505412	10	5	1	No	No	1661	1414	980	3221	3976	2139	2672	2563	2392	4064	4995	3685	1351.67	3300.78	1.28813	0.285215	10	3	1	No	No
CJM1cam_0174	176558	178174	-	1617	cfbpB	ABC-type iron-uptake transporter, permease component	P	-	-	-	N	207	242	215	321	19519	19760	9787	382	246.25	12362	5.65003	0.000854066	12	5	3	No	Enriched	587	594	379	1160	1064	946	936	620	728	480	679	405	520	779.778	0.58468	0.717345	11	1	1	No	No
CJM1cam_0175	178174	179178	-	1005	cfbpA	ABC-type iron-uptake transporter, periplasic substrate-binding protein	P	-	-	-	N	403	784	486	667	27	1041	879	58	585	501.25	-0.221734	0.894146	10	6	0	No	No	773	788	534	1912	2876	2144	7143	3563	2947	4658	4582	3037	698.333	3651.33	2.38618	0.0325063	9	1	2	No	No
CJM1cam_0176	179498	180697	+	1200	-	Antibiotic transport protein, putative	I	-	-	-	N	2001	3364	1618	936	16750	1515	1722	30	1979.75	5004.25	1.33795	0.408427	12	8	0	No	No	384	336	302	103	311	77	653	277	457	113	159	69	340.667	246.556	-0.46622	0.51699	9	4	0	No	No
CJM1cam_0177	180796	182154	+	1359	-	Transporter	R	-	-	-	N	73	91	112	156	9	6	4	9	108	7	-4.06894	0.0113082	4	2	0	Attenuated	No	68	106	56	1	3	12	83	3	29	4	10	4	76.6667	16.5556	-2.22188	0.00886982	3	2	0	No	No
CJM1cam_0178	182167	183351	-	1185	-	Diadenosine tetraphosphatase	T	-	-	-	N	3199	6764	3368	1618	5427	96675	1494	8516	3737.25	28028	2.90683	0.0622197	13	3	0	No	No	5287	7188	22318	3037	25667	2243	5538	10440	38419	10613	3623	7533	11597.7	11901.4	0.0373154	0.874713	16	2	0	No	No
CJM1cam_0179	183361	183570	-	210	phnA	Protein involved in phosphonate metabolism PhnA	P	-	-	-	N	302	238	225	343	3	12	1952	11	277	494.5	0.839624	0.643168	2	0	0	No	No	1580	921	704	91	75	22	5	197	345	220	175	217	1068.33	149.667	-2.83401	0.000186561	3	1	0	No	No
CJM1cam_0180	183563	184282	-	720	-	Hypothetical protein CJM1cam_0180	P	-	-	-	N	189	402	70	61	3	10	4	16	180.5	8.25	-4.53564	0.00720785	2	1	0	No	No	125	110	123	15	421	28	7	262	209	872	509	564	119.333	320.778	1.42766	0.374244	1	0	0	No	No
CJM1cam_0181	184354	184920	-	567	purN	Phosphoribosylglycinamide formyltransferase PurN	F	-	-	-	N	78	47	128	155	3	6	4	15	102	7	-3.99647	0.0182563	4	3	0	Attenuated	No	NA	NA	NA	NA	NA	NA	NA	NA	NA	NA	NA	NA	NA	NA	NA	NA	0	0	0	No	No
CJM1cam_0182	184911	186281	-	1371	nnr	Nicotinamide nucleotide repair protein	G	-	-	-	N	390	230	261	530	163	6	19	39	352.75	56.75	-2.62821	0.0772242	7	6	0	No	No	NA	NA	NA	NA	NA	NA	NA	NA	NA	NA	NA	NA	NA	NA	NA	NA	0	0	0	No	No
CJM1cam_0183	186265	186963	-	699	-	Hypothetical protein CJM1cam_0183	S	-	-	-	N	158	168	165	216	3	11	6	17	176.75	9.25	-4.3499	0.00725752	4	3	0	Attenuated	No	NA	NA	NA	NA	NA	NA	NA	NA	NA	NA	NA	NA	NA	NA	NA	NA	0	0	0	No	No
CJM1cam_0184	186965	188470	-	1506	comM	Competence protein ComM	O	-	-	-	N	3062	1198	3221	4269	7	22	19	87	2937.5	33.75	-6.48604	0.000355781	16	13	0	Attenuated	No	2095	2851	3056	52	34	113	54	54	193	22	61	114	2667.33	77.4444	-5.10691	7.84557e-13	8	7	0	Attenuated	No
CJM1cam_0185	188467	188994	-	528	def	Peptide deformylase	J	-	-	-	Y	NA	NA	NA	NA	NA	NA	NA	NA	NA	NA	NA	NA	0	0	0	No	No	NA	NA	NA	NA	NA	NA	NA	NA	NA	NA	NA	NA	NA	NA	NA	NA	0	0	0	No	No
CJM1cam_0186	189030	189614	-	585	clpP	ATP-dependent Clp protease proteolytic subunit	O	U	-	-	Y	NA	NA	NA	NA	NA	NA	NA	NA	NA	NA	NA	NA	0	0	0	No	No	NA	NA	NA	NA	NA	NA	NA	NA	NA	NA	NA	NA	NA	NA	NA	NA	0	0	0	No	No
CJM1cam_0187	189614	190948	-	1335	tig	FKBP-type peptidyl-prolyl cis-trans isomerase, trigger factor	O	-	-	-	Y	NA	NA	NA	NA	NA	NA	NA	NA	NA	NA	NA	NA	0	0	0	No	No	NA	NA	NA	NA	NA	NA	NA	NA	NA	NA	NA	NA	NA	NA	NA	NA	0	0	0	No	No
CJM1cam_0188	191092	191664	+	573	folE	GTP cyclohydrolase 1 FolE	H	-	-	-	Y	NA	NA	NA	NA	NA	NA	NA	NA	NA	NA	NA	NA	0	0	0	No	No	NA	NA	NA	NA	NA	NA	NA	NA	NA	NA	NA	NA	NA	NA	NA	NA	0	0	0	No	No
CJM1cam_0189	191664	193049	+	1386	fliI	Flagellum-specific ATP synthase FliI	N	U	-	-	N	4050	5430	3481	2242	12	17	16	78	3800.75	30.75	-6.98717	0.000243048	11	7	0	Attenuated	No	1938	2125	3246	377	126	341	1916	863	945	1377	82	502	2436.33	725.444	-1.7483	0.0222105	8	6	0	No	No
CJM1cam_0190	193052	194389	-	1338	purF	Amidophosphoribosyltransferase PurF	F	-	-	-	N	183	195	150	273	6	6	10	50	200.25	18	-3.53511	0.0257958	6	4	0	No	No	NA	NA	NA	NA	NA	NA	NA	NA	NA	NA	NA	NA	NA	NA	NA	NA	0	0	0	No	No
CJM1cam_0191	194391	195119	-	729	dapB	Dihydrodipicolinate reductase DapB	E	-	-	-	N	NA	NA	NA	NA	NA	NA	NA	NA	NA	NA	NA	NA	2	1	0	No	No	NA	NA	NA	NA	NA	NA	NA	NA	NA	NA	NA	NA	NA	NA	NA	NA	0	0	0	No	No
CJM1cam_0192	195182	196363	-	1182	rarA	Replication-associated recombination protein A	L	-	-	-	N	1633	1723	1172	763	12450	970	1003	1520	1322.75	3985.75	1.5914	0.282497	10	5	0	No	No	1570	1201	1253	2897	4705	2121	26209	5098	5518	6019	1758	1687	1341.33	6223.56	2.21413	0.0799106	9	1	1	No	No
CJM1cam_0193	196363	197490	-	1128	-	Putative periplasmic protein	M	-	-	-	N	7538	8770	5516	3946	7023	2632	16392	6470	6442.5	8129.25	0.335491	0.842546	22	12	0	No	No	3361	2622	2322	3279	2525	3901	13099	2234	2440	2241	2534	4680	2768.33	4103.67	0.567855	0.7578	16	9	0	No	No
CJM1cam_0194	197625	197972	-	348	-	Hypothetical protein CJM1cam_0194	S	-	-	-	N	618	431	219	134	226	6	300	30	350.5	140.5	-1.30763	0.397179	4	3	0	No	No	602	759	382	859	853	535	155	778	677	744	1148	787	581	726.222	0.322558	0.926443	5	1	0	No	No
CJM1cam_0195	198036	198641	-	606	-	Putative integral membrane protein	R	-	-	-	N	608	390	541	415	3	17	419	49	488.5	122	-1.99548	0.196166	4	2	0	No	No	609	566	345	875	1476	934	220	909	1744	1830	979	471	506.667	1048.67	1.04803	0.440715	5	2	0	No	No
CJM1cam_0196	198625	199014	-	390	-	Lumazine-binding domain protein	L	-	-	-	N	NA	NA	NA	NA	NA	NA	NA	NA	NA	NA	NA	NA	0	0	0	No	No	NA	NA	NA	NA	NA	NA	NA	NA	NA	NA	NA	NA	NA	NA	NA	NA	0	0	0	No	No
CJM1cam_0197	199211	200557	+	1347	citN	H+/citrate symporter	C	-	-	-	N	8733	11531	9850	3666	12793	28067	295813	14494	8445	87791.8	3.37795	0.0287158	15	9	1	No	No	5888	7141	17323	10260	17837	12415	27692	21626	18440	23913	17671	17105	10117.3	18551	0.874684	0.528506	13	1	1	No	No
CJM1cam_0198	200744	202738	+	1995	-	Oligopeptide transporter, OPT family	S	-	-	-	N	2858	1764	1262	1834	1690	2541	1027	5271	1929.5	2632.25	0.447447	0.787297	16	7	0	No	No	2071	2313	2784	10776	3352	3714	6835	13162	8233	9055	35938	6782	2389.33	10871.9	2.18588	0.0686371	12	2	1	No	No
CJM1cam_0199	202812	203615	+	804	uppP	Undecaprenyl-diphosphatase	V	-	-	-	N	73	40	15	20	3	6	4	15	37	7	-2.5307	0.148089	2	2	0	No	No	19	39	28	17	3	17	3	3	2	2	1	7	28.6667	6.11111	-2.21605	0.0052807	2	1	0	No	No
CJM1cam_0200	203747	205555	+	1809	thrS	Threonyl-tRNA synthetase ThrS	J	-	-	-	Y	NA	NA	NA	NA	NA	NA	NA	NA	NA	NA	NA	NA	0	0	0	No	No	NA	NA	NA	NA	NA	NA	NA	NA	NA	NA	NA	NA	NA	NA	NA	NA	0	0	0	No	No
CJM1cam_0201	205552	206070	+	519	infC	Translation initiation factor IF-3	J	-	-	-	Y	NA	NA	NA	NA	NA	NA	NA	NA	NA	NA	NA	NA	0	0	0	No	No	NA	NA	NA	NA	NA	NA	NA	NA	NA	NA	NA	NA	NA	NA	NA	NA	0	0	0	No	No
CJM1cam_0202	206109	207200	+	1092	fokI	Modification methylase FokI	L	-	-	-	N	116	54	110	52	3	6	12	17	83	9.5	-3.17894	0.0449008	3	2	0	No	No	NA	NA	NA	NA	NA	NA	NA	NA	NA	NA	NA	NA	NA	NA	NA	NA	0	0	0	No	No
CJM1cam_0203	207240	208838	+	1599	espP	Serine protease EspP precursor	M	U	-	-	N	4104	6457	6106	4170	3200	14198	257594	949513	5209.25	306126	5.87686	0.00116832	26	4	4	No	Enriched	8360	11173	18082	36753	49149	22822	87044	23755	47021	30993	39342	35087	12538.3	41329.6	1.72084	0.136742	24	2	2	No	No
CJM1cam_0204	208987	209199	+	213	tsh	Temperature-sensitive hemagglutinin Tsh autotransporter precursor	G	-	-	-	N	1315	1139	1776	1773	224	1446	15044	1390	1500.75	4526	1.59276	0.295249	2	0	0	No	No	2299	2715	3526	2475	1272	813	823	2631	3083	1110	922	1491	2846.67	1624.44	-0.809365	0.274353	2	0	1	No	No
CJM1cam_0205	209297	209785	+	489	-	Hypothetical protein CJM1cam_0205	G	-	-	-	N	212	563	618	252	755	1026	1008	21	411.25	702.5	0.773714	0.62637	4	1	0	No	No	595	617	896	389	464	587	389	799	1019	122	353	195	702.667	479.667	-0.551368	0.445872	4	0	0	No	No
CJM1cam_0206	209854	210867	+	1014	sepA	Serine protease SepA autotransporter precursor	M	U	-	-	N	731	1066	1256	848	1544	4537	7312	8614	975.25	5501.75	2.49604	0.0803233	13	4	0	No	No	1467	1464	2475	3016	3990	3057	6224	2896	6509	5410	5602	1989	1802	4299.22	1.25456	0.308328	13	0	2	No	No
CJM1cam_0207	210949	211977	+	1029	argC	Acetylglutamate semialdehyde dehydrogenase ArgC	E	-	-	-	N	801	3958	1947	729	6	12	1537	21	1858.75	394	-2.23436	0.183914	10	7	0	No	No	1296	2102	3570	1454	1725	1825	1875	2331	2917	2031	1247	1449	2322.67	1872.67	-0.310602	0.615752	10	1	1	No	No
CJM1cam_0208	211987	212433	+	447	ypeA	Acetyltransferase YpeA	R	-	-	-	N	902	1443	1318	1536	18613	419	2082	30	1299.75	5286	2.02409	0.204915	4	3	0	No	No	2652	2170	2266	8587	12259	10986	15785	13300	12522	19745	24211	13502	2362.67	14544.1	2.62191	0.0172909	4	0	1	No	No
CJM1cam_0209	212443	213282	+	840	argB	Acetylglutamate kinase ArgB	E	-	-	-	N	1154	2651	2646	4043	1334	1022	1530	67	2623.5	988.25	-1.40743	0.343788	7	5	0	No	No	7302	5054	4194	21989	44209	18643	31078	24983	19426	24042	47373	36396	5516.67	29793.2	2.43312	0.0294674	5	0	0	No	No
CJM1cam_0210	213292	214473	+	1182	argD	Acetylornithine aminotransferase ArgD	E	-	-	-	N	473	1515	599	1219	374	28	7552	30	951.5	1996	1.06946	0.534749	8	5	0	No	No	1576	1135	913	783	855	729	452	1345	1656	404	1017	378	1208	846.556	-0.513251	0.469327	9	0	0	No	No
CJM1cam_0211	214493	215122	-	630	pcm	Protein-L-isoaspartate O-methyltransferase	O	-	-	-	N	45	83	114	128	3	5	3	8	92.5	4.75	-4.31872	0.0110739	3	3	0	No	No	68	63	168	39	24	18	89	2	2	2	6	26	99.6667	23.1111	-2.10988	0.0105239	3	3	0	No	No
CJM1cam_0212	215211	215759	+	549	-	Putative acetyltransferase	R	-	-	-	N	205	162	633	1121	711	6	4	67	530.25	197	-1.42343	0.389862	2	2	0	No	No	1038	801	1220	809	199	259	16	408	788	393	508	304	1019.67	409.333	-1.31623	0.0868129	2	0	0	No	No
CJM1cam_0213	215728	217098	-	1371	-	Nicotinate phosphoribosyltransferase	H	-	-	-	Y	1	0	0	0	213	12	16	21	0.25	65.5	6.87563	0.000815651	0	0	0	No	No	NA	NA	NA	NA	NA	NA	NA	NA	NA	NA	NA	NA	NA	NA	NA	NA	0	0	0	No	No
CJM1cam_0214	217088	218110	-	1023	nrdB	Ribonucleoside-diphosphate reductase, subunit beta	F	-	-	-	Y	NA	NA	NA	NA	NA	NA	NA	NA	NA	NA	NA	NA	0	0	0	No	No	NA	NA	NA	NA	NA	NA	NA	NA	NA	NA	NA	NA	NA	NA	NA	NA	0	0	0	No	No
CJM1cam_0215	218124	218534	-	411	-	Putative integral membrane protein	S	-	-	-	Y	NA	NA	NA	NA	NA	NA	NA	NA	NA	NA	NA	NA	0	0	0	No	No	NA	NA	NA	NA	NA	NA	NA	NA	NA	NA	NA	NA	NA	NA	NA	NA	0	0	0	No	No
CJM1cam_0216	218535	219143	-	609	pyrE	Orotate phosphoribosyltransferase PyrE	F	-	-	-	Y	NA	NA	NA	NA	NA	NA	NA	NA	NA	NA	NA	NA	0	0	0	No	No	NA	NA	NA	NA	NA	NA	NA	NA	NA	NA	NA	NA	NA	NA	NA	NA	0	0	0	No	No
CJM1cam_0217	219146	219703	-	558	frr	Ribosome-recycling factor	J	-	-	-	Y	NA	NA	NA	NA	NA	NA	NA	NA	NA	NA	NA	NA	0	0	0	No	No	NA	NA	NA	NA	NA	NA	NA	NA	NA	NA	NA	NA	NA	NA	NA	NA	0	0	0	No	No
CJM1cam_0218	219719	220090	-	372	secG	Preprotein translocase subunit SecG	U	-	-	-	Y	NA	NA	NA	NA	NA	NA	NA	NA	NA	NA	NA	NA	0	0	0	No	No	NA	NA	NA	NA	NA	NA	NA	NA	NA	NA	NA	NA	NA	NA	NA	NA	0	0	0	No	No
CJM1cam_0219	220194	220889	-	696	yccA	Modulator of FtsH protease YccA	R	-	-	-	N	NA	NA	NA	NA	NA	NA	NA	NA	NA	NA	NA	NA	0	0	0	No	No	NA	NA	NA	NA	NA	NA	NA	NA	NA	NA	NA	NA	NA	NA	NA	NA	0	0	0	No	No
CJM1cam_0220	221049	221684	+	636	cynT	Carbonic anhydrase	P	-	-	-	N	NA	NA	NA	NA	NA	NA	NA	NA	NA	NA	NA	NA	0	0	0	No	No	NA	NA	NA	NA	NA	NA	NA	NA	NA	NA	NA	NA	NA	NA	NA	NA	0	0	0	No	No
CJM1cam_0221	221681	223564	+	1884	-	Mechanosensitive ion channel family protein	M	-	-	-	N	257	347	338	303	21	12	185	954	311.25	293	-0.0908944	0.963159	9	6	0	No	No	185	100	105	850	1735	1367	2401	917	1445	2170	1359	568	130	1423.56	3.45111	0.00275716	5	1	1	No	No
CJM1cam_0222	223588	224559	-	972	nifU	NifU-like protein, Fe-S cluster formation	C	-	-	-	Y	NA	NA	NA	NA	NA	NA	NA	NA	NA	NA	NA	NA	0	0	0	No	No	NA	NA	NA	NA	NA	NA	NA	NA	NA	NA	NA	NA	NA	NA	NA	NA	0	0	0	No	No
CJM1cam_0223	224569	225750	-	1182	iscS	Cysteine desulfurase	E	-	-	-	Y	NA	NA	NA	NA	NA	NA	NA	NA	NA	NA	NA	NA	0	0	0	No	No	NA	NA	NA	NA	NA	NA	NA	NA	NA	NA	NA	NA	NA	NA	NA	NA	0	0	0	No	No
CJM1cam_0224	225928	226329	-	402	-	Bacteriohemerythrin	P	-	-	-	N	104	113	31	153	3	12	658	49	100.25	180.5	0.853762	0.619672	3	1	0	No	No	166	123	55	91	49	83	3	385	314	70	80	71	114.667	127.333	0.15407	0.946442	4	0	0	No	No
CJM1cam_0225	226466	227632	-	1167	-	Hypothetical protein CJM1cam_0225	J	-	-	-	N	510	215	357	366	10	6	28	69	362	28.25	-3.71423	0.0161658	12	8	0	Attenuated	No	743	786	561	1786	388	567	2359	430	723	1069	625	368	696.667	923.889	0.406383	0.874713	9	3	0	No	No
CJM1cam_0226	227787	227978	+	192	rpmI	50S ribosomal protein L35	J	-	-	-	Y	NA	NA	NA	NA	NA	NA	NA	NA	NA	NA	NA	NA	0	0	0	No	No	NA	NA	NA	NA	NA	NA	NA	NA	NA	NA	NA	NA	NA	NA	NA	NA	0	0	0	No	No
CJM1cam_0227	228072	228425	+	354	rplT	50S ribosomal protein L20	J	-	-	-	Y	NA	NA	NA	NA	NA	NA	NA	NA	NA	NA	NA	NA	0	0	0	No	No	NA	NA	NA	NA	NA	NA	NA	NA	NA	NA	NA	NA	NA	NA	NA	NA	0	0	0	No	No
CJM1cam_0228	228480	229292	-	813	mcp3	Methyl-accepting chemotaxis protein 3 Mcp3	N	T	-	-	N	830	1817	939	522	1366	514	16	510	1027	601.5	-0.77218	0.62637	4	3	0	No	No	1450	1726	2669	3700	1809	1485	1798	3228	4360	1635	1411	523	1948.33	2216.56	0.185955	0.990324	4	0	0	No	No
CJM1cam_0229	229454	230455	-	1002	-	Chemotaxis sensory transducer	N	T	-	-	N	328	350	288	380	12	6	1687	1764	336.5	867.25	1.3662	0.409226	6	1	0	No	No	827	805	1239	1474	1687	950	1860	1856	4913	1257	1103	1829	957	1881	0.974677	0.471187	5	0	0	No	No
CJM1cam_0230	230628	231485	+	858	-	Hypothetical protein CJM1cam_0230	T	-	-	-	N	669	1362	461	233	3	10	4	16	681.25	8.25	-6.45299	0.0004249	7	5	0	Attenuated	No	531	388	588	1	1	1	3	2	2	110	12	1	502.333	14.7778	-5.09313	1.6113e-08	7	7	0	Attenuated	No
CJM1cam_0231	231516	231992	+	477	-	Hypothetical protein CJM1cam_0231	R	-	-	-	N	182	274	76	52	9	15	4	10	146	9.5	-4.01421	0.0125711	2	2	0	Attenuated	No	187	244	136	1	1	1	2	1	2	2	1	1	189	1.33333	-7.24388	2.07877e-18	3	3	0	Attenuated	No
CJM1cam_0232	231961	233271	-	1311	proP_1	Proline porter II	G	E	P	R	N	1299	1094	825	975	37326	2060	1550	437	1048.25	10343.2	3.30266	0.0360484	9	4	0	No	No	1555	1665	1429	1758	1901	1658	3870	2650	3428	3737	2912	1752	1549.67	2629.56	0.762884	0.588632	8	0	1	No	No
CJM1cam_0233	233274	233429	-	156	-	Hypothetical protein CJM1cam_0233	-	-	-	-	N	NA	NA	NA	NA	NA	NA	NA	NA	NA	NA	NA	NA	0	0	0	No	No	NA	NA	NA	NA	NA	NA	NA	NA	NA	NA	NA	NA	NA	NA	NA	NA	0	0	0	No	No
CJM1cam_0234	233522	233995	+	474	moaC	Molybdenum cofactor biosynthesis protein MoaC	H	-	-	-	N	1575	1658	2204	2533	9	802	160	260	1992.5	307.75	-2.69532	0.0725989	12	9	0	No	No	3591	2890	3043	1411	860	685	1005	1936	1188	565	1841	1648	3174.67	1237.67	-1.35913	0.0596505	12	9	0	No	No
CJM1cam_0235	233973	234236	+	264	-	Hypothetical protein CJM1cam_0235	G	-	-	-	N	457	395	638	199	3	11	7	24	422.25	11.25	-5.30863	0.00179452	2	2	0	Attenuated	No	430	188	429	137	148	70	843	1282	1845	150	61	63	349	511	0.549429	0.850176	2	0	0	No	No
CJM1cam_0236	234250	235386	+	1137	-	Hypothetical protein CJM1cam_0236	T	-	-	-	N	3340	4854	3073	4594	1059	1063	170	104	3965.25	599	-2.72607	0.0628001	12	10	0	No	No	9694	5609	3566	3330	1968	2409	2537	5607	2710	3923	2434	2544	6289.67	3051.33	-1.04353	0.15626	11	2	1	No	No
CJM1cam_0237	235405	236001	-	597	exoA	Exodeoxyribonuclease III	L	-	-	-	N	1190	1196	724	700	3	6	6	16	952.5	7.75	-7.02029	0.000243048	6	4	0	Attenuated	No	727	693	589	1	43	122	30	2	2	4	7	2	669.667	23.6667	-4.81933	1.48853e-08	5	5	0	Attenuated	No
CJM1cam_0238	235959	236162	-	204	-	Exonuclease III	L	-	-	-	N	NA	NA	NA	NA	NA	NA	NA	NA	NA	NA	NA	NA	0	0	0	No	No	NA	NA	NA	NA	NA	NA	NA	NA	NA	NA	NA	NA	NA	NA	NA	NA	0	0	0	No	No
CJM1cam_0239	236280	237818	+	1539	eptA	Phosphoethanolamine transferase EptA	R	-	-	-	N	6006	6596	6839	5888	13	27	55	99	6332.25	48.5	-7.05042	0.000243048	17	13	0	Attenuated	No	4352	5423	4336	103	120	111	175	40	61	27	20	23	4703.67	75.5556	-5.96029	4.81299e-16	11	11	0	Attenuated	No
CJM1cam_0240	237815	238171	+	357	dgkA	Diacylglycerol kinase	M	-	-	-	N	60	30	168	90	3	10	3	9	87	6.25	-3.87278	0.0201509	2	2	0	No	No	37	34	31	1	1	1	2	1	2	2	1	1	34	1.33333	-4.77679	9.90558e-09	2	2	0	No	No
CJM1cam_0241	238168	238413	+	246	repL	Firmicute plasmid replication protein RepL	K	-	-	-	N	NA	NA	NA	NA	NA	NA	NA	NA	NA	NA	NA	NA	0	0	0	No	No	NA	NA	NA	NA	NA	NA	NA	NA	NA	NA	NA	NA	NA	NA	NA	NA	0	0	0	No	No
CJM1cam_0242	238403	239410	+	1008	pyrC_1	Dihydroorotase	F	-	-	-	N	47	163	0	6	3	10	6	9	54	7	-2.96982	0.0963326	2	1	0	No	No	NA	NA	NA	NA	NA	NA	NA	NA	NA	NA	NA	NA	NA	NA	NA	NA	0	0	0	No	No
CJM1cam_0243	239435	239656	-	222	-	Hypothetical protein CJM1cam_0243	-	-	-	-	N	0	10	12	0	3	6	4	15	5.5	7	0.231859	0.874116	1	0	0	No	No	NA	NA	NA	NA	NA	NA	NA	NA	NA	NA	NA	NA	NA	NA	NA	NA	0	0	0	No	No
CJM1cam_0244	239712	240431	-	720	-	Bifunctional 3-demethylubiquinone-9 3-methyltransferase/2-octaprenyl-6-hydroxy phenol methylase	Q	R	-	-	N	2675	1720	1344	1140	17400	5406	4537	15934	1719.75	10819.2	2.65339	0.0633069	7	1	0	No	No	2038	2595	2960	4990	7419	4440	33600	3034	10832	5727	4100	3284	2531	8602.89	1.76513	0.172163	6	1	0	No	No
CJM1cam_0245	240512	242500	-	1989	-	Methyl-accepting chemotaxis protein	N	T	-	-	N	4779	5002	3598	2858	19514	257641	111777	36258	4059.25	106298	4.71069	0.00305715	19	6	3	No	Enriched	4719	2795	2922	4948	7196	8851	10095	10461	6663	12093	4540	5061	3478.67	7767.56	1.15895	0.357356	19	3	0	No	No
CJM1cam_0246	242692	243567	+	876	zupT	Zinc transporter ZupT	P	-	-	-	N	3292	5729	3206	1162	1444	1582	179	456	3347.25	915.25	-1.871	0.198327	10	6	0	No	No	1679	2271	5434	6125	21693	6107	64892	25429	42858	21855	4712	11037	3128	22745.3	2.86229	0.0218637	12	2	1	No	No
CJM1cam_0248	243591	246107	-	2517	torZ	Trimethylamine-N-oxide reductase 2 precursor	C	-	-	-	N	14989	11560	13333	7592	12888	297114	62241	59605	11868.5	107962	3.18531	0.031543	25	11	1	No	No	16923	21397	35558	182087	294021	198830	131597	107558	103282	193124	191767	184283	24626	176283	2.83966	0.0112368	27	1	3	No	No
CJM1cam_0249	246118	246693	-	576	torC	Cytochrome c-type protein TorC	C	-	-	-	N	1469	3302	697	627	209	12	157	477	1523.75	213.75	-2.83696	0.0605597	6	5	0	No	No	1320	1244	1698	2420	24769	4367	40680	5870	15269	9007	4203	4610	1420.67	12355	3.12007	0.0131007	6	0	2	No	Enriched
CJM1cam_0250	247174	247683	-	510	-	Membrane protein	G	E	P	R	N	463	521	267	154	3	12	760	30	351.25	201.25	-0.797587	0.642583	3	1	0	No	No	128	196	860	124	989	54	4455	633	353	689	34	125	394.667	828.444	1.07032	0.589529	1	0	0	No	No
CJM1cam_0251	247683	248213	-	531	-	Putative integral membrane protein	C	P	-	-	N	3450	6598	7789	3082	4	28	53	161	5229.75	61.5	-6.43703	0.00041469	2	1	0	No	No	2144	3115	4014	1363	1344	762	495	6890	5645	772	308	696	3091	2030.56	-0.606193	0.431548	2	0	0	No	No
CJM1cam_0252	248225	249313	-	1089	hflC	FtsH protease regulator HflC	O	-	-	-	N	139	126	157	391	4	6	16	41	203.25	16.75	-3.65981	0.0225548	3	2	0	Attenuated	No	303	340	538	153	306	475	37	745	1323	39	316	202	393.667	399.556	0.0215486	0.862468	3	0	0	No	No
CJM1cam_0253	249326	250240	-	915	ilvE	Branched-chain amino acid aminotransferase	E	H	-	-	N	1284	2086	2687	694	4	11	21	26	1687.75	15.5	-6.80589	0.00026109	7	6	0	Attenuated	No	1083	2493	6771	477	3678	352	267	1108	2223	62	220	45	3449	936.889	-1.88011	0.0251342	6	4	0	No	No
CJM1cam_0254	250416	250622	+	207	-	Putative tautomerase	R	-	-	-	N	212	38	113	194	3	5	3	8	139.25	4.75	-4.91043	0.0043132	2	1	0	No	No	409	402	246	5132	3036	5922	896	1672	1840	2093	2695	4801	352.333	3120.78	3.14722	0.00697855	1	0	0	No	No
CJM1cam_0255	250619	251074	+	456	bcp	Putative peroxiredoxin Bcp	O	-	-	-	N	166	120	136	174	6	12	1761	21	149	450	1.59735	0.346918	2	0	0	No	No	415	249	216	152	68	98	125	396	439	22	101	40	293.333	160.111	-0.874704	0.263226	2	0	0	No	No
CJM1cam_0256	251074	252165	+	1092	-	Hypothetical protein CJM1cam_0256	S	-	-	-	N	196	277	290	249	6	38	16368	39	253	4112.75	4.02337	0.0287158	5	2	0	No	No	345	317	237	1310	903	998	1553	522	809	1999	1467	1412	299.667	1219.22	2.02506	0.0737139	6	1	1	No	No
CJM1cam_0257	252260	252700	+	441	fabZ	(3R)-hydroxymyristoyl-(acyl-carrier-protein) dehydratase	I	-	-	-	Y	0	0	0	0	3	6	701	11	0	180.25	8.86524	0.00027039	0	0	0	No	No	NA	NA	NA	NA	NA	NA	NA	NA	NA	NA	NA	NA	NA	NA	NA	NA	0	0	0	No	No
CJM1cam_0258	252700	253491	+	792	lpxA	Acyl-[acyl-carrier-protein]-UDP-N- acetylglucosamine O-acyltransferase LpxA	M	-	-	-	Y	NA	NA	NA	NA	NA	NA	NA	NA	NA	NA	NA	NA	0	0	0	No	No	NA	NA	NA	NA	NA	NA	NA	NA	NA	NA	NA	NA	NA	NA	NA	NA	0	0	0	No	No
CJM1cam_0259	253484	254707	+	1224	clpX	ATP-dependent protease ATP-binding subunit	O	-	-	-	Y	NA	NA	NA	NA	NA	NA	NA	NA	NA	NA	NA	NA	0	0	0	No	No	NA	NA	NA	NA	NA	NA	NA	NA	NA	NA	NA	NA	NA	NA	NA	NA	0	0	0	No	No
CJM1cam_0260	254719	255759	+	1041	mreB	Rod shape-determining protein MreB	D	-	-	-	Y	NA	NA	NA	NA	NA	NA	NA	NA	NA	NA	NA	NA	0	0	0	No	No	NA	NA	NA	NA	NA	NA	NA	NA	NA	NA	NA	NA	NA	NA	NA	NA	0	0	0	No	No
CJM1cam_0261	255749	256498	+	750	mreC	Rod shape-determining protein MreC	M	-	-	-	Y	NA	NA	NA	NA	NA	NA	NA	NA	NA	NA	NA	NA	3	1	0	No	No	NA	NA	NA	NA	NA	NA	NA	NA	NA	NA	NA	NA	NA	NA	NA	NA	3	0	0	No	No
CJM1cam_0262	256759	260028	+	3270	carB	Carbamoyl-phosphate synthase large chain	E	F	-	-	N	NA	NA	NA	NA	NA	NA	NA	NA	NA	NA	NA	NA	0	0	0	No	No	NA	NA	NA	NA	NA	NA	NA	NA	NA	NA	NA	NA	NA	NA	NA	NA	0	0	0	No	No
CJM1cam_0263	260025	260447	+	423	-	Hypothetical protein CJM1cam_0263	J	-	-	-	Y	NA	NA	NA	NA	NA	NA	NA	NA	NA	NA	NA	NA	0	0	0	No	No	NA	NA	NA	NA	NA	NA	NA	NA	NA	NA	NA	NA	NA	NA	NA	NA	0	0	0	No	No
CJM1cam_0264	260448	261425	-	978	tal	Transaldolase	G	-	-	-	N	275	135	160	96	12	6	763	95	166.5	219	0.401333	0.828736	4	1	0	No	No	780	804	365	500	448	880	916	257	483	546	715	169	649.667	546	-0.251023	0.666201	4	2	0	No	No
CJM1cam_0265	261425	262048	-	624	serB	Phosphoserine phosphatase SerB	E	-	-	-	N	5	0	0	19	15	6	13	26	6	15	1.24476	0.45792	4	1	0	No	No	NA	NA	NA	NA	NA	NA	NA	NA	NA	NA	NA	NA	NA	NA	NA	NA	3	2	0	No	No
CJM1cam_0266	262048	262569	-	522	cheW	Chemotaxis coupling protein CheW	N	T	-	-	N	16	10	0	0	3	6	4	23	6.5	9	0.353775	0.82517	0	0	0	No	No	NA	NA	NA	NA	NA	NA	NA	NA	NA	NA	NA	NA	NA	NA	NA	NA	0	0	0	No	No
CJM1cam_0267	262574	264883	-	2310	cheA	Chemotaxis protein CheA	N	T	-	-	N	4	33	1	7	6	6	3	9	11.25	6	-1.01706	0.652009	1	0	0	No	No	NA	NA	NA	NA	NA	NA	NA	NA	NA	NA	NA	NA	NA	NA	NA	NA	0	0	0	No	No
CJM1cam_0268	264887	265843	-	957	cheV	Chemotaxis protein CheV	N	T	-	-	N	123	188	93	90	3	6	4	15	123.5	7	-4.27553	0.0109694	4	4	0	Attenuated	No	7	19	40	1	1	1	2	1	2	2	1	1	22	1.33333	-4.1374	2.11043e-06	0	0	0	No	No
CJM1cam_0269	265836	266471	-	636	-	Putative UDP-2,3-diacylglucosamine hydrolase	S	-	-	-	Y	NA	NA	NA	NA	NA	NA	NA	NA	NA	NA	NA	NA	0	0	0	No	No	NA	NA	NA	NA	NA	NA	NA	NA	NA	NA	NA	NA	NA	NA	NA	NA	0	0	0	No	No
CJM1cam_0270	266604	267089	-	486	greA	Transcription elongation factor GreA	K	-	-	-	Y	NA	NA	NA	NA	NA	NA	NA	NA	NA	NA	NA	NA	0	0	0	No	No	NA	NA	NA	NA	NA	NA	NA	NA	NA	NA	NA	NA	NA	NA	NA	NA	0	0	0	No	No
CJM1cam_0271	267101	268195	-	1095	lpxB	Lipid-A-disaccharide synthase LpxB	M	-	-	-	N	NA	NA	NA	NA	NA	NA	NA	NA	NA	NA	NA	NA	0	0	0	No	No	NA	NA	NA	NA	NA	NA	NA	NA	NA	NA	NA	NA	NA	NA	NA	NA	0	0	0	No	No
CJM1cam_0272	268292	269044	-	753	peb3	Major antigenic peptide Peb3	R	-	-	-	N	924	643	1012	531	5046	457	173	2600	777.5	2069	1.41181	0.347953	7	1	0	No	No	1164	2511	3418	24776	32953	14366	6745	8676	9121	10691	9379	16952	2364.33	14851	2.65112	0.0215175	6	2	1	No	No
CJM1cam_0273	269186	269932	-	747	glpT_1	Glycerol-3-Phosphate permease	G	-	-	-	N	354	109	230	352	9	1233	1631	511	261.25	846	1.69526	0.268361	11	1	0	No	No	749	1010	1016	2894	2951	3115	2178	2777	3406	2536	4769	5877	925	3389.22	1.87376	0.0942373	9	1	2	No	No
CJM1cam_0274	270113	270505	-	393	glpT_2	Glycerol-3-Phopshate permease	G	-	-	-	N	346	106	179	283	1005	440	397	49	228.5	472.75	1.05119	0.490137	5	3	0	No	No	550	656	511	1222	464	1258	175	751	1421	540	682	314	572.333	758.556	0.406473	0.874713	5	0	0	No	No
CJM1cam_0275	270684	271460	+	777	surE	5'-nucleotidase SurE, stationary phase survival protein	R	-	-	-	N	2075	1807	3605	2765	881	4522	32444	104	2563	9487.75	1.88828	0.232184	8	3	0	No	No	2092	3083	4118	9282	2517	1688	1047	21539	10848	2933	8446	3494	3097.67	6866	1.14832	0.440715	9	1	0	No	No
CJM1cam_0276	271453	272109	+	657	-	ThiF family protein	H	-	-	-	N	NA	NA	NA	NA	NA	NA	NA	NA	NA	NA	NA	NA	0	0	0	No	No	NA	NA	NA	NA	NA	NA	NA	NA	NA	NA	NA	NA	NA	NA	NA	NA	0	0	0	No	No
CJM1cam_0277	272431	273177	+	747	bla	Beta-lactamase OXA-10 precursor	V	-	-	-	N	1264	3088	922	1064	5167	10207	16006	465107	1584.5	124122	6.29143	0.000769426	10	5	1	No	No	2079	2369	3029	12559	12382	17754	13420	17858	14128	15579	28268	44196	2492.33	19571.6	2.9733	0.00832182	8	0	2	No	No
CJM1cam_0278	273292	274110	+	819	-	Exosortase E/protease, VPEID-CTERM system	R	-	-	-	N	6392	2695	3708	5201	4054	39130	95285	3611	4499	35520	2.98094	0.0476866	21	6	1	No	No	10038	10286	10181	39510	25413	31547	29405	22346	23565	23465	53806	40316	10168.3	32152.6	1.6609	0.147199	21	3	2	No	No
CJM1cam_0279	274123	274995	-	873	modC	ABC-type sulfate/molybdate transport system, ATPase component	P	-	-	-	N	351	490	625	565	622	6	13	278	507.75	229.75	-1.14295	0.476458	4	3	0	No	No	1040	890	869	10794	29994	4702	42414	5028	7956	5404	4506	11983	933	13642.3	3.86976	0.00209677	3	0	2	No	Enriched
CJM1cam_0280	274992	275666	-	675	modB	ABC-type sulfate/molybdate transport system, permease component	P	-	-	-	N	53	43	103	84	3	860	7	480	70.75	337.5	2.25134	0.16085	3	0	0	No	No	90	94	76	12	79	243	9	32	2	278	166	56	86.6667	97.4444	0.170553	0.94265	3	0	0	No	No
CJM1cam_0281	275659	276060	-	402	-	Molybdopterin-binding protein	P	-	-	-	N	380	371	263	288	6	6	6	16	325.5	8.5	-5.30404	0.00147085	4	2	0	Attenuated	No	573	251	272	25	127	176	1052	430	65	699	1258	1234	365.333	562.889	0.622406	0.781116	4	1	0	No	No
CJM1cam_0282	276057	276806	-	750	modA	Molybdenum ABC transporter, periplasmic molybdenum-binding protein	P	-	-	-	N	2235	2148	3067	1991	251	12	4833	585	2360.25	1420.25	-0.732099	0.657166	5	3	0	No	No	5542	6036	5296	17959	13831	16300	14995	10732	16656	18517	24617	24854	5624.67	17606.8	1.64633	0.151911	5	0	0	No	No
CJM1cam_0283	276857	277543	-	687	bioC	Biotin biosynthesis protein BioC	Q	R	-	-	N	24	58	52	0	4	6	16	50	33.5	19	-0.873228	0.648304	3	3	0	No	No	NA	NA	NA	NA	NA	NA	NA	NA	NA	NA	NA	NA	NA	NA	NA	NA	0	0	0	No	No
CJM1cam_0284	277540	278151	-	612	-	Hypothetical protein CJM1cam_0284	S	-	-	-	N	12	19	0	0	3	5	3	8	7.75	4.75	-0.721305	0.815523	1	0	0	No	No	NA	NA	NA	NA	NA	NA	NA	NA	NA	NA	NA	NA	NA	NA	NA	NA	0	0	0	No	No
CJM1cam_0285	278148	279290	-	1143	bioF	8-amino-7-oxononanoate synthase BioF	H	-	-	-	N	95	51	77	174	3	6	6	16	99.25	7.75	-3.75604	0.0223065	5	2	0	No	No	NA	NA	NA	NA	NA	NA	NA	NA	NA	NA	NA	NA	NA	NA	NA	NA	0	0	0	No	No
CJM1cam_0286	279358	279786	+	429	bioA_1	Adenosylmethionine-8-amino-7-oxononanoate aminotransferase	H	-	-	-	N	NA	NA	NA	NA	NA	NA	NA	NA	NA	NA	NA	NA	0	0	0	No	No	NA	NA	NA	NA	NA	NA	NA	NA	NA	NA	NA	NA	NA	NA	NA	NA	0	0	0	No	No
CJM1cam_0287	279825	280640	+	816	bioA_2	Adenosylmethionine-8-amino-7-oxononanoate aminotransferase	H	-	-	-	N	57	205	180	10	162	6	7	12	113	46.75	-1.25521	0.430512	2	2	0	No	No	NA	NA	NA	NA	NA	NA	NA	NA	NA	NA	NA	NA	NA	NA	NA	NA	0	0	0	No	No
CJM1cam_0288	280627	281232	-	606	bioD1	ATP-dependent dethiobiotin synthetase BioD1	H	-	-	-	N	70	70	143	29	4	16	4	25	78	12.25	-2.80718	0.085144	3	2	0	No	No	NA	NA	NA	NA	NA	NA	NA	NA	NA	NA	NA	NA	NA	NA	NA	NA	0	0	0	No	No
CJM1cam_0289	281242	281556	-	315	ykkD	Multidrug resistance protein YkkD	P	-	-	-	N	43	10	12	114	3	11	6	17	44.75	9.25	-2.35915	0.165727	2	2	0	No	No	NA	NA	NA	NA	NA	NA	NA	NA	NA	NA	NA	NA	NA	NA	NA	NA	0	0	0	No	No
CJM1cam_0290	281559	281897	-	339	ykkC	Multidrug resistance protein YkkC	P	-	-	-	N	11	35	78	0	3	6	6	16	31	7.75	-2.06609	0.264399	1	1	0	No	No	NA	NA	NA	NA	NA	NA	NA	NA	NA	NA	NA	NA	NA	NA	NA	NA	0	0	0	No	No
CJM1cam_0291	282031	282567	+	537	rplY	50S Ribosomal protein L25, general stress protein Ctc/RplY	J	-	-	-	Y	NA	NA	NA	NA	NA	NA	NA	NA	NA	NA	NA	NA	0	0	0	No	No	NA	NA	NA	NA	NA	NA	NA	NA	NA	NA	NA	NA	NA	NA	NA	NA	0	0	0	No	No
CJM1cam_0292	282564	283109	+	546	pth	Peptidyl-tRNA hydrolase	J	-	-	-	Y	NA	NA	NA	NA	NA	NA	NA	NA	NA	NA	NA	NA	0	0	0	No	No	NA	NA	NA	NA	NA	NA	NA	NA	NA	NA	NA	NA	NA	NA	NA	NA	0	0	0	No	No
CJM1cam_0293	283111	284169	+	1059	-	Lipopolysaccharide ABC transporter permease	R	-	-	-	Y	1	1	1	1	27	12	314	21	1	93.5	6.60187	0.000613477	1	1	0	No	No	NA	NA	NA	NA	NA	NA	NA	NA	NA	NA	NA	NA	NA	NA	NA	NA	1	0	0	No	No
CJM1cam_0294	284213	285421	+	1209	lysA	Diaminopimelate decarboxylase	E	-	-	-	Y	NA	NA	NA	NA	NA	NA	NA	NA	NA	NA	NA	NA	0	0	0	No	No	5	2	1	25	6	18	23	16	17	13	15	9	2.66667	15.7778	2.44226	0.0536932	0	0	0	No	No
CJM1cam_0295	285423	286190	+	768	-	HAD-superfamily hydrolase	G	-	-	-	N	NA	NA	NA	NA	NA	NA	NA	NA	NA	NA	NA	NA	0	0	0	No	No	NA	NA	NA	NA	NA	NA	NA	NA	NA	NA	NA	NA	NA	NA	NA	NA	0	0	0	No	No
CJM1cam_0296	286178	287251	+	1074	pheA	Chorismate mutase/prephenate dehydratase PheA	E	-	-	-	N	NA	NA	NA	NA	NA	NA	NA	NA	NA	NA	NA	NA	0	0	0	No	No	NA	NA	NA	NA	NA	NA	NA	NA	NA	NA	NA	NA	NA	NA	NA	NA	0	0	0	No	No
CJM1cam_0297	287241	288335	+	1095	hisC	Histidinol-phosphate aminotransferase HisC	E	-	-	-	N	77	76	73	72	9	11	7	17	74.5	11	-2.83208	0.070952	6	2	0	No	No	1029	1776	2670	43950	4053	2225	692	5316	74279	2533	7523	1447	1825	15779.8	3.11227	0.0431891	8	3	0	No	No
CJM1cam_0298	288387	290069	+	1683	fliF	Flagellar M-ring protein FliF	N	U	-	-	Y	NA	NA	NA	NA	NA	NA	NA	NA	NA	NA	NA	NA	0	0	0	No	No	NA	NA	NA	NA	NA	NA	NA	NA	NA	NA	NA	NA	NA	NA	NA	NA	0	0	0	No	No
CJM1cam_0299	290069	291097	+	1029	fliG	Flagellar motor switch protein FliG	N	-	-	-	Y	NA	NA	NA	NA	NA	NA	NA	NA	NA	NA	NA	NA	0	0	0	No	No	NA	NA	NA	NA	NA	NA	NA	NA	NA	NA	NA	NA	NA	NA	NA	NA	0	0	0	No	No
CJM1cam_0300	291105	291935	+	831	fliH	Flagellar assembly protein H FliH	N	U	-	-	N	NA	NA	NA	NA	NA	NA	NA	NA	NA	NA	NA	NA	0	0	0	No	No	NA	NA	NA	NA	NA	NA	NA	NA	NA	NA	NA	NA	NA	NA	NA	NA	0	0	0	No	No
CJM1cam_0301	291928	293775	+	1848	dxs	1-deoxy-D-xylulose-5-phosphate synthase	H	I	-	-	Y	NA	NA	NA	NA	NA	NA	NA	NA	NA	NA	NA	NA	0	0	0	No	No	NA	NA	NA	NA	NA	NA	NA	NA	NA	NA	NA	NA	NA	NA	NA	NA	0	0	0	No	No
CJM1cam_0302	293861	294271	+	411	perR	Oxidative stress related gene repressor	P	-	-	-	N	40	49	52	37	3	5	3	8	44.5	4.75	-3.27011	0.0543084	5	3	0	No	No	NA	NA	NA	NA	NA	NA	NA	NA	NA	NA	NA	NA	NA	NA	NA	NA	1	0	0	No	No
CJM1cam_0303	294317	295513	+	1197	-	Hypothetical protein CJM1cam_0303	P	H	-	-	N	1103	1037	795	500	9	31	16	36	858.75	23	-5.25748	0.00116761	17	12	0	Attenuated	No	379	400	257	1	2	2	8	3	3	2	5	5	345.333	3.44444	-6.69311	5.63803e-18	9	9	0	Attenuated	No
CJM1cam_0304	295516	296223	+	708	ubiE	Demethylmenaquinone methyltransferase	H	-	-	-	N	NA	NA	NA	NA	NA	NA	NA	NA	NA	NA	NA	NA	0	0	0	No	No	NA	NA	NA	NA	NA	NA	NA	NA	NA	NA	NA	NA	NA	NA	NA	NA	0	0	0	No	No
CJM1cam_0305	296220	297383	+	1164	xseA	Exodeoxyribonuclease 7 large subunit XseA	L	-	-	-	N	709	576	870	587	24761	446	471	195169	685.5	55211.8	6.33101	0.000970217	5	2	0	No	No	826	1589	1715	1275	636	1212	769	2124	2268	1054	1033	926	1376.67	1255.22	-0.133413	0.760961	3	0	0	No	No
CJM1cam_0306	297393	298469	+	1077	serC	Phosphoserine aminotransferase SerC	H	E	-	-	Y	NA	NA	NA	NA	NA	NA	NA	NA	NA	NA	NA	NA	0	0	0	No	No	NA	NA	NA	NA	NA	NA	NA	NA	NA	NA	NA	NA	NA	NA	NA	NA	0	0	0	No	No
CJM1cam_0307	298466	298816	+	351	-	Enamine/imine deaminase	J	-	-	-	N	447	631	316	308	293	810	7	2021	425.5	782.75	0.878568	0.581638	6	3	0	No	No	316	273	293	221	1762	362	5387	1051	789	565	259	347	294	1193.67	2.0213	0.134127	6	2	0	No	No
CJM1cam_0308	298813	299787	-	975	fabH	3-oxoacyl-(acyl-carrier-protein) synthase FabH	I	-	-	-	Y	NA	NA	NA	NA	NA	NA	NA	NA	NA	NA	NA	NA	0	0	0	No	No	NA	NA	NA	NA	NA	NA	NA	NA	NA	NA	NA	NA	NA	NA	NA	NA	0	0	0	No	No
CJM1cam_0309	299780	300766	-	987	plsX	Glycerol-3-phosphate acyltransferase PlsX	I	-	-	-	Y	NA	NA	NA	NA	NA	NA	NA	NA	NA	NA	NA	NA	0	0	0	No	No	NA	NA	NA	NA	NA	NA	NA	NA	NA	NA	NA	NA	NA	NA	NA	NA	0	0	0	No	No
CJM1cam_0310	300772	300918	-	147	rpmF	50S ribosomal protein L32	J	-	-	-	Y	NA	NA	NA	NA	NA	NA	NA	NA	NA	NA	NA	NA	0	0	0	No	No	NA	NA	NA	NA	NA	NA	NA	NA	NA	NA	NA	NA	NA	NA	NA	NA	0	0	0	No	No
CJM1cam_0311	300942	301295	-	354	-	mRNA capping enzyme, guanylyltransferase, alpha subunit	A	-	-	-	Y	NA	NA	NA	NA	NA	NA	NA	NA	NA	NA	NA	NA	0	0	0	No	No	NA	NA	NA	NA	NA	NA	NA	NA	NA	NA	NA	NA	NA	NA	NA	NA	0	0	0	No	No
CJM1cam_0312	301296	301709	-	414	ndk	Nucleoside diphosphate kinase	F	-	-	-	Y	NA	NA	NA	NA	NA	NA	NA	NA	NA	NA	NA	NA	0	0	0	No	No	NA	NA	NA	NA	NA	NA	NA	NA	NA	NA	NA	NA	NA	NA	NA	NA	0	0	0	No	No
CJM1cam_0313	301822	302106	-	285	yfhL	Ferredoxin-like protein YfhL	C	-	-	-	N	306	593	738	163	7	6	10	58	450	20.25	-4.53004	0.00617955	3	2	0	Attenuated	No	387	354	1066	250	150	73	656	221	1390	145	36	6	602.333	325.222	-0.889749	0.285215	4	2	0	No	No
CJM1cam_0314	302311	302907	+	597	tsaA	Peroxiredoxin	O	-	-	-	N	130	61	82	178	3	5	3	8	112.75	4.75	-4.60917	0.00691917	3	2	0	Attenuated	No	579	450	328	86	527	575	481	317	210	321	634	896	452.333	449.667	-0.00857389	0.857023	2	1	0	No	No
CJM1cam_0315	303026	304114	+	1089	flhB	Flagellar biosynthetic protein	N	U	-	-	N	1269	1181	3852	4448	21	17	41	545	2687.5	156	-4.11117	0.0119153	7	6	0	Attenuated	No	2011	2767	4627	2	26	81	336	310	201	159	40	187	3135	149.111	-4.39522	9.90558e-09	5	3	0	Attenuated	No
CJM1cam_0316	304120	304863	-	744	motB	Flagellar motor protein MotB	N	-	-	-	N	1162	2351	1275	3063	13	12	28	132	1962.75	46.25	-5.43727	0.00115818	3	3	0	Attenuated	No	1402	1062	836	20	35	138	1229	7	2	44	1	147	1100	180.333	-2.60624	0.00562309	3	1	0	No	No
CJM1cam_0317	304866	305642	-	777	motA	Flagellar motor protein MotA	N	-	-	-	N	10283	7557	9617	13160	10	38	47	216	10154.2	77.75	-7.05143	0.000243048	7	5	0	Attenuated	No	13937	13413	9094	1177	558	1405	7092	822	53	852	72	1062	12148	1454.78	-3.06196	0.000142089	5	5	0	Attenuated	No
CJM1cam_0318	305658	308297	-	2640	polA	DNA polymerase I	L	-	-	-	N	126	34	187	479	119	6	4	271	206.5	100	-1.04733	0.53835	1	1	0	No	No	211	82	15	2	1	25	6	3	2	2	2	2	102.667	5	-4.30404	5.32536e-08	1	1	0	No	No
CJM1cam_0319	308457	309818	+	1362	-	Major facilitator family transporter	G	E	P	R	N	1919	1877	1540	1667	2902	7703	657388	1844	1750.75	167459	6.57969	0.000940961	10	5	1	No	No	2854	2788	3339	22752	37974	152969	21632	16156	15028	30145	37855	50080	2993.67	42732.3	3.83534	0.00193686	13	4	2	No	Enriched
CJM1cam_0320	309815	310822	+	1008	rihA	Pyrimidine-specific ribonucleoside hydrolase RihA	F	-	-	-	N	380	730	384	258	3	28	1434	427	438	473	0.11111	0.954981	8	4	0	No	No	395	416	206	211	822	164	3030	573	481	244	184	382	339	676.778	0.997171	0.532633	6	2	0	No	No
CJM1cam_0321	310778	311221	-	444	yqaA	Inner membrane protein	S	-	-	-	N	274	103	112	92	3	465	4	21	145.25	123.25	-0.233527	0.897782	2	1	0	No	No	369	548	202	772	540	276	1189	835	358	1205	1012	642	373	758.778	1.02279	0.445872	3	0	1	No	No
CJM1cam_0322	311226	314051	-	2826	uvrA	UvrABC system protein A, excinuclease subunit	L	-	-	-	N	247	720	371	321	7	12	13	77	414.75	27.25	-3.99075	0.0119153	12	8	0	Attenuated	No	287	478	626	101	67	15	24	102	322	10	14	18	463.667	74.7778	-2.63384	0.00091849	9	8	0	Attenuated	No
CJM1cam_0323	314124	314909	-	786	-	Sulfite exporter TauE/SafE	R	-	-	-	N	301	280	330	335	6	730	10	39	311.5	196.25	-0.663399	0.698437	5	2	0	No	No	1465	1740	890	1	1	1	2	3	2	6	1	1	1365	2	-9.50866	2.71123e-28	5	5	0	Attenuated	No
CJM1cam_0324	315321	316571	+	1251	trpE	Anthranilate synthase component 1	E	H	-	-	N	1629	1055	1591	1176	3	21444	2813	724	1362.75	6246	2.19631	0.181254	6	3	0	No	No	2753	2105	1483	2270	2627	3110	5401	1989	1318	3754	3969	1863	2113.67	2922.33	0.467281	0.806067	9	1	0	No	No
CJM1cam_0325	316568	318169	+	1602	trpD	Anthranilate synthase component 2	E	-	-	-	N	765	895	540	591	890	324	4	3500	697.75	1179.5	0.756331	0.648304	12	3	0	No	No	1912	1661	1805	864	1394	618	3478	1143	1105	1689	1652	890	1792.67	1425.89	-0.330446	0.601946	11	5	0	No	No
CJM1cam_0326	318156	318755	+	600	trpF	Phosphoribosylanthranilate isomerase	E	-	-	-	N	988	896	1139	960	3	4201	2870	21	995.75	1773.75	0.83345	0.636199	4	0	0	No	No	1723	1809	1116	1111	862	983	2674	1993	3029	2629	2250	2142	1549.33	1963.67	0.341511	0.906601	4	1	0	No	No
CJM1cam_0327	318752	319930	+	1179	trpB	Tryptophan synthase, subunit beta	E	-	-	-	N	5440	3229	3785	2571	473236	1727	225977	483	3756.25	175356	5.54478	0.00292668	9	7	0	No	No	6439	8889	7857	1295	2160	2355	4065	2081	3209	2597	1760	1580	7728.33	2344.67	-1.72083	0.0150755	9	5	0	No	No
CJM1cam_0328	319923	320672	+	750	trpA	Tryptophan synthase, subunit alpha	E	-	-	-	N	2340	1439	2183	2038	14333	2314	4	354	2000	4251.25	1.08811	0.526014	7	3	0	No	No	3705	4764	4648	7748	13265	5434	5570	3579	17924	8159	8070	8296	4372.33	8671.67	0.987869	0.464654	6	1	2	No	No
CJM1cam_0329	320743	321165	+	423	-	Hypothetical protein CJM1cam_0329	G	-	-	-	N	18	2	45	0	3	10	3	9	16.25	6.25	-1.45805	0.461869	1	1	0	No	No	NA	NA	NA	NA	NA	NA	NA	NA	NA	NA	NA	NA	NA	NA	NA	NA	0	0	0	No	No
CJM1cam_0330	321165	321473	+	309	fliN	Flagellar motor switch protein FliN	N	U	-	-	N	470	233	1217	498	3	6	9	9	604.5	6.75	-6.54501	0.000345535	3	2	0	Attenuated	No	405	1162	1870	1	1	1	2	1	2	3	1	3	1145.67	1.66667	-9.4398	3.48947e-28	2	2	0	Attenuated	No
CJM1cam_0331	321474	322271	+	798	fliO	Flagellar export apparatus protein FliO	J	-	-	-	N	1716	1497	1365	906	1188	12	219	10178	1371	2899.25	1.0805	0.523952	9	5	0	No	No	1707	1926	1475	3270	1195	1579	931	2661	4961	3299	1417	1963	1702.67	2364	0.473397	0.8064	7	0	0	No	No
CJM1cam_0332	322268	323728	-	1461	gppA	Guanosine-5'-triphosphate,3'-diphosphate pyrophosphatase	F	P	-	-	Y	NA	NA	NA	NA	NA	NA	NA	NA	NA	NA	NA	NA	0	0	0	No	No	NA	NA	NA	NA	NA	NA	NA	NA	NA	NA	NA	NA	NA	NA	NA	NA	0	0	0	No	No
CJM1cam_0333	323728	323973	-	246	fdx	Ferredoxin	C	-	-	-	Y	NA	NA	NA	NA	NA	NA	NA	NA	NA	NA	NA	NA	0	0	0	No	No	NA	NA	NA	NA	NA	NA	NA	NA	NA	NA	NA	NA	NA	NA	NA	NA	0	0	0	No	No
CJM1cam_0334	324086	324757	-	672	cusR	Transcriptional regulatory protein CusR	T	K	-	-	Y	NA	NA	NA	NA	NA	NA	NA	NA	NA	NA	NA	NA	0	0	0	No	No	NA	NA	NA	NA	NA	NA	NA	NA	NA	NA	NA	NA	NA	NA	NA	NA	0	0	0	No	No
CJM1cam_0335	324836	325153	-	318	folB	Dihydroneopterin aldolase FolB	H	-	-	-	Y	NA	NA	NA	NA	NA	NA	NA	NA	NA	NA	NA	NA	0	0	0	No	No	NA	NA	NA	NA	NA	NA	NA	NA	NA	NA	NA	NA	NA	NA	NA	NA	0	0	0	No	No
CJM1cam_0336	325138	325746	-	609	plsY	Glycerol-3-phosphate acyltransferase PlsY	S	-	-	-	Y	NA	NA	NA	NA	NA	NA	NA	NA	NA	NA	NA	NA	0	0	0	No	No	NA	NA	NA	NA	NA	NA	NA	NA	NA	NA	NA	NA	NA	NA	NA	NA	0	0	0	No	No
CJM1cam_0337	325946	326971	+	1026	ccpA	Cytochrome c551 peroxidase precursor CcpA	P	-	-	-	N	169	268	211	334	3	927	4098	30	245.5	1264.5	2.36554	0.150352	4	0	0	No	No	514	505	551	201	1934	1004	2747	612	1476	151	450	383	523.333	995.333	0.927661	0.551712	4	2	1	No	No
CJM1cam_0338	327065	328402	+	1338	glmM	Phosphoglucosamine mutase GlmM	G	-	-	-	Y	NA	NA	NA	NA	NA	NA	NA	NA	NA	NA	NA	NA	0	0	0	No	No	3	1	0	12	19	29	53	27	17	30	16	29	1.33333	25.7778	3.95925	0.00228815	0	0	0	No	No
CJM1cam_0339	328395	328865	+	471	lspA	Lipoprotein signal peptidase	M	U	-	-	Y	NA	NA	NA	NA	NA	NA	NA	NA	NA	NA	NA	NA	0	0	0	No	No	NA	NA	NA	NA	NA	NA	NA	NA	NA	NA	NA	NA	NA	NA	NA	NA	0	0	0	No	No
CJM1cam_0340	328849	329301	+	453	-	Putative membrane protein	S	-	-	-	N	NA	NA	NA	NA	NA	NA	NA	NA	NA	NA	NA	NA	0	0	0	No	No	NA	NA	NA	NA	NA	NA	NA	NA	NA	NA	NA	NA	NA	NA	NA	NA	0	0	0	No	No
CJM1cam_0341	329298	330644	-	1347	hemZ	Oxygen-independent coproporphyrinogen-III oxidase 2 HemZ	H	-	-	-	N	1466	1527	1125	946	4387	17	3351	5550	1266	3326.25	1.39333	0.372792	12	7	0	No	No	1685	1508	1948	691	1603	961	1669	2298	2139	998	543	614	1713.67	1279.56	-0.421574	0.535315	10	5	0	No	No
CJM1cam_0342	330772	331023	+	252	-	Hypothetical protein CJM1cam_0342	E	-	-	-	N	4379	1065	6286	1958	3	17	510	1686	3422	554	-2.62733	0.107849	6	5	0	No	No	2825	7200	9894	2846	3884	794	445	751	1102	480	428	262	6639.67	1221.33	-2.44244	0.00131328	6	3	0	Attenuated	No
CJM1cam_0343	331046	332524	-	1479	cmeC	RND efflux system, outer membrane lipoprotein CmeC	M	U	-	-	N	42	20	17	60	3	6	4	23	34.75	9	-2.06145	0.244715	3	1	0	No	No	5	1	36	32	3	5	7	2	2	4	25	8	14	9.77778	-0.520723	0.496021	0	0	0	No	No
CJM1cam_0344	332517	335639	-	3123	cmeB	RND efflux system, inner membrane transporter CmeB	V	-	-	-	N	31	34	1	21	4	36	13	36	21.75	22.25	-0.0289749	1	3	0	0	No	No	NA	NA	NA	NA	NA	NA	NA	NA	NA	NA	NA	NA	NA	NA	NA	NA	0	0	0	No	No
CJM1cam_0345	335639	336742	-	1104	cmeA	RND efflux system, membrane fusion protein CmeA	M	-	-	-	N	35	33	26	45	3	5	3	8	34.75	4.75	-2.91506	0.0919955	2	1	0	No	No	25	50	55	1	268	1	7	2	2	7	12	1	43.3333	33.4444	-0.374038	0.588303	1	0	0	No	No
CJM1cam_0346	336836	337468	-	633	cmeR	TetR family transcriptional regulator	K	-	-	-	N	NA	NA	NA	NA	NA	NA	NA	NA	NA	NA	NA	NA	0	0	0	No	No	NA	NA	NA	NA	NA	NA	NA	NA	NA	NA	NA	NA	NA	NA	NA	NA	0	0	0	No	No
CJM1cam_0347	337455	338831	-	1377	-	Polyferredoxin	C	-	-	-	N	NA	NA	NA	NA	NA	NA	NA	NA	NA	NA	NA	NA	0	0	0	No	No	NA	NA	NA	NA	NA	NA	NA	NA	NA	NA	NA	NA	NA	NA	NA	NA	0	0	0	No	No
CJM1cam_0348	339006	339203	+	198	rpsU	30S ribosomal protein S21	J	-	-	-	Y	NA	NA	NA	NA	NA	NA	NA	NA	NA	NA	NA	NA	0	0	0	No	No	NA	NA	NA	NA	NA	NA	NA	NA	NA	NA	NA	NA	NA	NA	NA	NA	0	0	0	No	No
CJM1cam_0349	339326	339931	+	606	-	Hypothetical protein CJM1cam_0349	R	-	-	-	N	124	150	205	284	3	10	4	16	190.75	8.25	-4.61924	0.00579756	4	2	0	Attenuated	No	99	157	198	3	1	15	3	39	1054	35	103	1	151.333	139.333	-0.1179	0.721902	1	0	0	No	No
CJM1cam_0350	339941	341110	+	1170	gsp	Glutathionylspermidine synthase	E	-	-	-	N	211	164	221	58	21	11	4	26	163.5	15.5	-3.45092	0.0274306	3	2	0	No	No	104	71	193	1	82	57	241	2	35	2	45	26	122.667	54.5556	-1.16965	0.178173	2	1	0	No	No
CJM1cam_0351	341113	342048	+	936	-	Putative 2-hydroxyacid dehydrogenase	C	H	R	-	N	NA	NA	NA	NA	NA	NA	NA	NA	NA	NA	NA	NA	0	0	0	No	No	4	2	0	23	18	8	96	10	7	20	48	1	2	25.6667	3.70697	0.0105239	0	0	0	No	No
CJM1cam_0352	342038	342529	+	492	-	Hypothetical protein CJM1cam_0352	S	-	-	-	Y	NA	NA	NA	NA	NA	NA	NA	NA	NA	NA	NA	NA	0	0	0	No	No	NA	NA	NA	NA	NA	NA	NA	NA	NA	NA	NA	NA	NA	NA	NA	NA	0	0	0	No	No
CJM1cam_0353	342538	343014	+	477	-	Putative lipoprotein	H	-	-	-	Y	NA	NA	NA	NA	NA	NA	NA	NA	NA	NA	NA	NA	1	1	0	No	No	NA	NA	NA	NA	NA	NA	NA	NA	NA	NA	NA	NA	NA	NA	NA	NA	1	1	0	No	No
CJM1cam_0354	343025	343849	+	825	-	Hypothetical protein CJM1cam_0354	P	-	-	-	N	3608	3768	4013	2839	5184	2044	5883	1437	3557	3637	0.0322569	0.983103	6	2	0	No	No	6649	4857	4864	5145	10730	7521	9356	9776	5314	8222	5589	19279	5456.67	8992.44	0.720647	0.62429	6	2	0	No	No
CJM1cam_0355	343849	345561	+	1713	ftsH_1	ATP-dependent zinc metalloprotease	O	-	-	-	N	3307	3000	3140	3988	499	35169	1144	85	3358.75	9224.25	1.45762	0.378386	17	15	0	No	No	10229	5874	7006	4400	5458	6353	5862	3583	5482	4390	7737	7268	7703	5614.78	-0.456239	0.510261	15	6	0	No	No
CJM1cam_0357	345526	346098	-	573	-	Membrane protein	S	-	-	-	N	564	959	1042	615	3	17	618	39	795	169.25	-2.22196	0.159882	6	4	0	No	No	1208	1417	1631	341	275	569	527	1913	3067	881	402	314	1418.67	921	-0.623544	0.410792	5	0	0	No	No
CJM1cam_0358	346098	346991	-	894	yedY	Sulfoxide reductase catalytic subunit YedY precursor	R	-	-	-	N	7970	9119	6247	5593	33109	9011720	40497	10200	7232.25	2.27388e+06	8.29648	0.00027039	15	6	1	No	No	8591	7560	11093	51677	111497	73587	86841	44387	52972	71214	86599	94982	9081.33	74861.8	3.04323	0.00609454	15	3	3	No	Enriched
CJM1cam_0359	347046	347726	-	681	pyrF	Orotidine-5'-phosphate decarboxylase PyrF	F	-	-	-	N	128	77	88	19	3	5	3	8	78	4.75	-4.07647	0.0161027	5	3	0	No	No	NA	NA	NA	NA	NA	NA	NA	NA	NA	NA	NA	NA	NA	NA	NA	NA	0	0	0	No	No
CJM1cam_0360	347723	348121	-	399	nusB	Transcription antitermination protein NusB	K	-	-	-	N	10	23	17	0	3	5	3	8	12.5	4.75	-1.4125	0.509969	1	1	0	No	No	NA	NA	NA	NA	NA	NA	NA	NA	NA	NA	NA	NA	NA	NA	NA	NA	0	0	0	No	No
CJM1cam_0361	348121	348585	-	465	ribH	6,7-dimethyl-8-ribityllumazine synthase	H	-	-	-	Y	NA	NA	NA	NA	NA	NA	NA	NA	NA	NA	NA	NA	0	0	0	No	No	NA	NA	NA	NA	NA	NA	NA	NA	NA	NA	NA	NA	NA	NA	NA	NA	0	0	0	No	No
CJM1cam_0362	348582	349397	-	816	kdsA	2-dehydro-3-deoxyphosphooctonate aldolase KdsA	M	-	-	-	Y	NA	NA	NA	NA	NA	NA	NA	NA	NA	NA	NA	NA	0	0	0	No	No	NA	NA	NA	NA	NA	NA	NA	NA	NA	NA	NA	NA	NA	NA	NA	NA	0	0	0	No	No
CJM1cam_0363	349394	350326	-	933	-	Putative permease, DMT superfamily	G	E	R	-	N	1244	3223	1529	604	39	1441	213285	983	1650	53937	5.03074	0.00867292	6	4	1	No	No	1125	1476	3329	1308	3788	1026	2195	1991	4549	1620	1638	1727	1976.67	2204.67	0.157404	0.97271	7	0	0	No	No
CJM1cam_0364	350428	351810	+	1383	engA	GTP-binding protein EngA	R	-	-	-	Y	NA	NA	NA	NA	NA	NA	NA	NA	NA	NA	NA	NA	0	0	0	No	No	NA	NA	NA	NA	NA	NA	NA	NA	NA	NA	NA	NA	NA	NA	NA	NA	0	0	0	No	No
CJM1cam_0365	351797	352294	+	498	aroK	Shikimate kinase	E	-	-	-	Y	NA	NA	NA	NA	NA	NA	NA	NA	NA	NA	NA	NA	0	0	0	No	No	NA	NA	NA	NA	NA	NA	NA	NA	NA	NA	NA	NA	NA	NA	NA	NA	0	0	0	No	No
CJM1cam_0366	352291	353250	+	960	trpS	Tryptophanyl-tRNA synthetase	J	-	-	-	N	28	22	30	22	4	25	10	18	25.5	14.25	-0.899821	0.619672	1	1	0	No	No	40	26	15	20	36	32	11	101	5	7	16	5	27	25.8889	-0.0474608	0.81611	1	0	0	No	No
CJM1cam_0367	353261	354496	+	1236	serS	Seryl-tRNA synthetase SerS	J	-	-	-	Y	NA	NA	NA	NA	NA	NA	NA	NA	NA	NA	NA	NA	0	0	0	No	No	NA	NA	NA	NA	NA	NA	NA	NA	NA	NA	NA	NA	NA	NA	NA	NA	0	0	0	No	No
CJM1cam_0368	354506	356968	+	2463	pflB	Motility protein (role unknown) PflB	R	-	-	-	N	21983	18490	26111	48715	502	176	265	1365	28824.8	577	-5.64497	0.000757907	17	16	0	Attenuated	No	38372	27016	17085	2731	1166	1973	17373	1084	450	2929	213	1651	27491	3285.56	-3.06475	0.000116895	16	14	0	Attenuated	No
CJM1cam_0369	356999	357634	-	636	-	Hypothetical protein CJM1cam_0369	T	-	-	-	N	121	526	240	149	3	6	9	16	259	8.5	-4.96779	0.0031908	4	4	0	Attenuated	No	389	296	308	90	717	692	6082	455	1234	475	588	540	331	1208.11	1.86588	0.180011	5	0	0	No	No
CJM1cam_0370	357732	359174	-	1443	pyk	Pyruvate kinase Pyk	G	-	-	-	N	1029	714	1075	1456	4	16	10	25	1068.5	13.75	-6.36957	0.0003901	13	11	0	Attenuated	No	115	108	98	15	1	1	3	1	2	5	14	14	107	6.22222	-4.10379	6.13334e-08	3	3	0	Attenuated	No
CJM1cam_0371	359223	360569	-	1347	mqo	Malate:quinone oxidoreductase	R	-	-	-	N	17	88	0	0	3	6	9	9	26.25	6.75	-2.01228	0.289205	2	1	0	No	No	NA	NA	NA	NA	NA	NA	NA	NA	NA	NA	NA	NA	NA	NA	NA	NA	0	0	0	No	No
CJM1cam_0372	360688	361317	-	630	coaX	Type III pantothenate kinase	K	-	-	-	Y	NA	NA	NA	NA	NA	NA	NA	NA	NA	NA	NA	NA	0	0	0	No	No	NA	NA	NA	NA	NA	NA	NA	NA	NA	NA	NA	NA	NA	NA	NA	NA	0	0	0	No	No
CJM1cam_0373	361304	361594	-	291	-	Hypothetical protein CJM1cam_0373	N	-	-	-	Y	NA	NA	NA	NA	NA	NA	NA	NA	NA	NA	NA	NA	0	0	0	No	No	NA	NA	NA	NA	NA	NA	NA	NA	NA	NA	NA	NA	NA	NA	NA	NA	0	0	0	No	No
CJM1cam_0374	361591	362589	-	999	-	Lipoprotein, putative	K	-	-	-	Y	NA	NA	NA	NA	NA	NA	NA	NA	NA	NA	NA	NA	0	0	0	No	No	NA	NA	NA	NA	NA	NA	NA	NA	NA	NA	NA	NA	NA	NA	NA	NA	0	0	0	No	No
CJM1cam_0375	362586	363164	-	579	-	Hypothetical protein CJM1cam_0375	C	-	-	-	Y	NA	NA	NA	NA	NA	NA	NA	NA	NA	NA	NA	NA	0	0	0	No	No	NA	NA	NA	NA	NA	NA	NA	NA	NA	NA	NA	NA	NA	NA	NA	NA	0	0	0	No	No
CJM1cam_0376	363308	363592	+	285	gatC	Aspartyl/glutamyl-tRNA amidotransferase subunit C	J	-	-	-	Y	NA	NA	NA	NA	NA	NA	NA	NA	NA	NA	NA	NA	0	0	0	No	No	NA	NA	NA	NA	NA	NA	NA	NA	NA	NA	NA	NA	NA	NA	NA	NA	0	0	0	No	No
CJM1cam_0377	363660	364223	+	564	-	Colicin V production protein	R	-	-	-	Y	NA	NA	NA	NA	NA	NA	NA	NA	NA	NA	NA	NA	0	0	0	No	No	NA	NA	NA	NA	NA	NA	NA	NA	NA	NA	NA	NA	NA	NA	NA	NA	0	0	0	No	No
CJM1cam_0378	364225	364698	+	474	fur	Ferric uptake regulation protein Fur	P	-	-	-	Y	NA	NA	NA	NA	NA	NA	NA	NA	NA	NA	NA	NA	0	0	0	No	No	NA	NA	NA	NA	NA	NA	NA	NA	NA	NA	NA	NA	NA	NA	NA	NA	0	0	0	No	No
CJM1cam_0379	364699	366204	+	1506	lysS	Lysyl-tRNA synthetase	J	-	-	-	Y	NA	NA	NA	NA	NA	NA	NA	NA	NA	NA	NA	NA	0	0	0	No	No	NA	NA	NA	NA	NA	NA	NA	NA	NA	NA	NA	NA	NA	NA	NA	NA	0	0	0	No	No
CJM1cam_0380	366201	367445	+	1245	glyA	Serine hydroxymethyltransferase GlyA	E	-	-	-	Y	NA	NA	NA	NA	NA	NA	NA	NA	NA	NA	NA	NA	0	0	0	No	No	NA	NA	NA	NA	NA	NA	NA	NA	NA	NA	NA	NA	NA	NA	NA	NA	0	0	0	No	No
CJM1cam_0381	367442	367987	+	546	-	ABC-type transport system	R	-	-	-	N	48	0	0	0	6	6	4	24	12	10	-0.338107	0.921734	1	0	0	No	No	23	64	31	1	1	1	2	1	2	2	4	1	39.3333	1.66667	-4.57128	2.36625e-08	1	1	0	No	No
CJM1cam_0382	368001	368837	+	837	-	Transmembrane protein	D	-	-	-	Y	NA	NA	NA	NA	NA	NA	NA	NA	NA	NA	NA	NA	0	0	0	No	No	NA	NA	NA	NA	NA	NA	NA	NA	NA	NA	NA	NA	NA	NA	NA	NA	0	0	0	No	No
CJM1cam_0383	368834	369622	+	789	aroE	Shikimate 5-dehydrogenase	E	-	-	-	Y	NA	NA	NA	NA	NA	NA	NA	NA	NA	NA	NA	NA	0	0	0	No	No	NA	NA	NA	NA	NA	NA	NA	NA	NA	NA	NA	NA	NA	NA	NA	NA	0	0	0	No	No
CJM1cam_0384	369696	370595	-	900	-	Putative lipoprotein	J	-	-	-	N	803	871	960	1138	3	598	4	49	943	163.5	-2.52674	0.117498	10	8	0	No	No	2021	1472	1209	3639	1417	2120	2432	3600	4697	1944	1946	2471	1567.33	2696.22	0.78249	0.58494	10	0	0	No	No
CJM1cam_0385	370685	371500	+	816	lgt	Prolipoprotein diacylglyceryl transferase	M	-	-	-	N	2	17	4	1	867	12	305	123	6	326.75	5.73259	0.00125436	0	0	0	No	No	NA	NA	NA	NA	NA	NA	NA	NA	NA	NA	NA	NA	NA	NA	NA	NA	0	0	0	No	No
CJM1cam_0386	371569	372351	+	783	frdC	Fumarate reductase, cytochrome b subunit	C	-	-	-	N	36	36	22	14	3	5	3	8	27	4.75	-2.53153	0.150352	3	1	0	No	No	80	143	83	1	1	1	2	1	2	2	1	1	102	1.33333	-6.35538	8.72408e-15	3	3	0	Attenuated	No
CJM1cam_0387	372335	374326	+	1992	frdA	Fumarate reductase, flavoprotein subunit	C	-	-	-	N	46	65	55	64	3	6	4	15	57.5	7	-3.16452	0.0616697	2	1	0	No	No	232	49	111	1	1	1	2	1	2	2	1	9	130.667	2.22222	-5.82496	2.98308e-13	4	4	0	Attenuated	No
CJM1cam_0388	374319	375044	+	726	frdB	Fumarate reductase, Fe-S protein subunit	C	-	-	-	N	35	0	0	40	3	5	3	8	18.75	4.75	-2.01626	0.313592	1	1	0	No	No	158	92	113	1	1	1	2	1	2	2	1	1	121	1.33333	-6.59864	9.07741e-16	1	1	0	No	No
CJM1cam_0389	375072	377258	+	2187	-	GTP-binding protein Der	R	-	-	-	N	3882	12103	8927	3653	6319	1266	859438	974	7141.25	216999	4.92537	0.00904003	15	8	1	No	No	6280	8150	34819	2145	2777	1388	11043	3433	4457	4793	2169	6673	16416.3	4319.78	-1.92618	0.0101239	13	6	0	No	No
CJM1cam_0390	377248	379077	+	1830	-	ATP/GTP binding protein	R	-	-	-	N	1959	3784	3251	3646	801885	640842	1771	29244	3160	368436	6.86538	0.00041469	11	8	2	No	Enriched	6059	7934	9505	1436	2882	601	7629	1322	621	2240	1266	3018	7832.67	2335	-1.74614	0.0199487	11	7	0	No	No
CJM1cam_0391	379077	379781	+	705	hcpC	Putative beta-lactamase HcpC precursor	R	-	-	-	N	249	106	250	410	3	1238	4	30	253.75	318.75	0.329967	0.862314	8	5	0	No	No	489	669	493	840	58	255	153	510	408	57	349	162	550.333	310.222	-0.826725	0.284324	9	2	0	No	No
CJM1cam_0392	379917	380645	+	729	-	Putative oxidoreductase subunit	E	-	-	-	N	724	418	1010	820	2870	610	1349	30	743	1214.75	0.710379	0.653895	6	1	0	No	No	1143	1092	577	2159	1986	2448	6245	1642	2318	3799	3700	1223	937.333	2835.56	1.5962	0.181108	6	0	0	No	No
CJM1cam_0393	380647	382368	+	1722	-	Gluconate 2-dehydrogenase flavoprotein precursor	E	-	-	-	N	5323	7618	5243	2070	7909	1489	13311	1751	5063.5	6115	0.272375	0.867448	13	6	0	No	No	3169	5185	14252	26085	46975	9966	62506	25107	32758	24816	11701	12865	7535.33	28086.6	1.89819	0.120258	14	2	1	No	No
CJM1cam_0394	382657	382863	+	207	-	Hypothetical protein CJM1cam_0394	J	-	-	-	N	230	225	125	180	4	11	10	25	190	12.5	-4.0397	0.0117502	1	1	0	No	No	374	272	160	199	190	203	2420	115	2	475	224	565	268.667	488.111	0.861087	0.677168	1	0	0	No	No
CJM1cam_0395	382926	383630	-	705	-	SprA-related family protein	P	-	-	-	N	1260	282	769	1320	2493	4850	10887	6293	907.75	6130.75	2.75558	0.0545421	3	0	0	No	No	2734	2366	2517	15361	16644	20549	5123	6412	14509	16385	30109	32252	2539	17482.7	2.78373	0.0159707	3	0	0	No	No
CJM1cam_0396	383737	384099	+	363	-	HIT family protein	F	G	R	-	N	3742	1714	9356	6707	15237	36854	470738	151280	5379.75	168527	4.96924	0.00283023	3	2	0	No	No	9448	15867	21554	51967	54029	41338	10948	13018	18266	33492	23304	21524	15623	29765.1	0.929988	0.511968	3	1	0	No	No
CJM1cam_0397	384173	384745	+	573	yceI	YceI protein	S	-	-	-	N	452	478	579	629	3	5	3	8	534.5	4.75	-6.85531	0.00029494	4	3	0	Attenuated	No	1036	939	918	2457	1320	1412	6313	2520	695	2388	2503	1142	964.333	2305.56	1.25759	0.325083	6	2	0	No	No
CJM1cam_0398	384750	385706	-	957	-	Membrane protein	T	-	-	-	N	33	14	48	63	4	20	10	18	39.5	13	-1.68521	0.307053	3	1	0	No	No	NA	NA	NA	NA	NA	NA	NA	NA	NA	NA	NA	NA	NA	NA	NA	NA	0	0	0	No	No
CJM1cam_0399	385767	385976	-	210	-	Hypothetical protein CJM1cam_0399	L	-	-	-	N	57	67	129	197	3	10	3	9	112.5	6.25	-4.24215	0.0103306	2	2	0	Attenuated	No	71	80	69	1	1	1	2	1	2	2	13	1	73.3333	2.66667	-4.74502	2.25888e-09	1	1	0	No	No
CJM1cam_0401	386143	386565	+	423	-	Integral membrane protein	S	-	-	-	N	283	293	374	254	3	22	19964	30	301	5004.75	4.05474	0.031543	8	4	0	No	No	373	384	502	360	93	244	215	167	324	237	286	110	419.667	226.222	-0.890688	0.225673	7	3	0	No	No
CJM1cam_0402	386817	387170	+	354	-	Lipoprotein, putative	M	-	-	-	N	60	77	119	0	3	10	3	9	64	6.25	-3.41935	0.0540613	2	1	0	No	No	36	43	119	1	202	25	296	39	141	62	20	23	66	89.8889	0.438933	0.922956	2	0	0	No	No
CJM1cam_0403	387220	387687	+	468	-	Integral membrane protein	E	P	-	-	N	219	60	61	84	6	6288	10	21	106	1581.25	3.89583	0.0336018	5	3	0	No	No	297	338	237	722	794	447	295	614	702	1325	640	932	290.667	719	1.30623	0.285461	5	1	0	No	No
CJM1cam_0404	387765	389342	+	1578	yheS	Putative ABC transporter ATP-binding protein YheS	R	-	-	-	N	27	142	14	51	3	6	4	15	58.5	7	-3.19723	0.0635765	3	2	0	No	No	130	99	259	154	7929	304	6875	1813	1134	1562	567	482	162.667	2313.33	3.82776	0.00723824	3	1	1	No	No
CJM1cam_0405	389335	389667	+	333	-	Hypothetical protein CJM1cam_0405	L	-	-	-	N	72	311	422	123	3	5	3	8	232	4.75	-5.64597	0.00145179	2	1	0	No	No	275	435	639	819	860	300	730	98	1422	150	818	186	449.667	598.111	0.410647	0.887877	1	0	0	No	No
CJM1cam_0406	389743	390126	+	384	-	Hypothetical protein CJM1cam_0406	E	-	-	-	N	24	87	48	10	3	6	4	31	42.25	11	-2.02584	0.24848	1	1	0	No	No	24	12	76	527	45	158	165	43	508	2	1	3	37.3333	161.333	2.10592	0.247851	1	0	0	No	No
CJM1cam_0407	390170	390754	-	585	-	Hypothetical protein CJM1cam_0407	S	-	-	-	N	423	347	477	334	3	6	602	589	395.25	300	-0.397281	0.832222	2	0	0	No	No	751	340	116	2462	1146	6158	11934	1434	1872	4710	5748	2425	402.333	4209.89	3.38686	0.00659609	2	0	0	No	No
CJM1cam_0408	390882	392108	+	1227	-	Membrane protein	M	-	-	-	Y	NA	NA	NA	NA	NA	NA	NA	NA	NA	NA	NA	NA	0	0	0	No	No	NA	NA	NA	NA	NA	NA	NA	NA	NA	NA	NA	NA	NA	NA	NA	NA	0	0	0	No	No
CJM1cam_0409	392101	392838	+	738	-	Hypothetical protein CJM1cam_0409	E	-	-	-	N	664	883	894	324	4	6	25	68	691.25	25.75	-4.78077	0.00383873	4	3	0	Attenuated	No	595	920	1404	1430	851	900	2060	2980	3411	2635	949	1081	973	1810.78	0.895949	0.531863	3	0	0	No	No
CJM1cam_0410	393314	394839	+	1526	-	16S ribosomal RNA	-	-	-	-	Y	NA	NA	NA	NA	NA	NA	NA	NA	NA	NA	NA	NA	0	0	0	No	No	NA	NA	NA	NA	NA	NA	NA	NA	NA	NA	NA	NA	NA	NA	NA	NA	0	0	0	No	No
CJM1cam_0411	394931	395007	+	77	-	tRNA-Ala	-	-	-	-	Y	NA	NA	NA	NA	NA	NA	NA	NA	NA	NA	NA	NA	0	0	0	No	No	NA	NA	NA	NA	NA	NA	NA	NA	NA	NA	NA	NA	NA	NA	NA	NA	0	0	0	No	No
CJM1cam_0412	395016	395092	+	77	-	tRNA-Ile	-	-	-	-	Y	NA	NA	NA	NA	NA	NA	NA	NA	NA	NA	NA	NA	0	0	0	No	No	NA	NA	NA	NA	NA	NA	NA	NA	NA	NA	NA	NA	NA	NA	NA	NA	0	0	0	No	No
CJM1cam_0413	395572	398623	+	3052	-	23S ribosomal RNA	-	-	-	-	Y	NA	NA	NA	NA	NA	NA	NA	NA	NA	NA	NA	NA	NA	NA	NA	No	No	NA	NA	NA	NA	NA	NA	NA	NA	NA	NA	NA	NA	NA	NA	NA	NA	NA	NA	NA	No	No
CJM1cam_0414	398901	399015	+	115	-	5S ribosomal RNA	-	-	-	-	Y	NA	NA	NA	NA	NA	NA	NA	NA	NA	NA	NA	NA	NA	NA	NA	No	No	NA	NA	NA	NA	NA	NA	NA	NA	NA	NA	NA	NA	NA	NA	NA	NA	NA	NA	NA	No	No
CJM1cam_0416	399195	400403	-	1209	murD	UDP-N-acetylmuramoylalanine-D-glutamate ligase MurD	M	-	-	-	Y	NA	NA	NA	NA	NA	NA	NA	NA	NA	NA	NA	NA	0	0	0	No	No	NA	NA	NA	NA	NA	NA	NA	NA	NA	NA	NA	NA	NA	NA	NA	NA	0	0	0	No	No
CJM1cam_0417	400403	401464	-	1062	mraY	Phospho-N-acetylmuramoyl-pentapeptide-transferase MraY	M	-	-	-	N	74	78	67	0	3	5	3	8	54.75	4.75	-3.55841	0.0460319	1	1	0	No	No	42	76	72	1	1	18	275	12	134	75	32	1	63.3333	61	-0.0544255	0.782584	1	0	0	No	No
CJM1cam_0418	401544	403022	+	1479	gpmI	2,3-bisphosphoglycerate-independent phosphoglycerate mutase	G	-	-	-	Y	NA	NA	NA	NA	NA	NA	NA	NA	NA	NA	NA	NA	0	0	0	No	No	NA	NA	NA	NA	NA	NA	NA	NA	NA	NA	NA	NA	NA	NA	NA	NA	0	0	0	No	No
CJM1cam_0419	403094	403837	+	744	fabG	3-oxoacyl-(acyl-carrier-protein) reductase FabG	I	Q	R	-	Y	NA	NA	NA	NA	NA	NA	NA	NA	NA	NA	NA	NA	0	0	0	No	No	NA	NA	NA	NA	NA	NA	NA	NA	NA	NA	NA	NA	NA	NA	NA	NA	0	0	0	No	No
CJM1cam_0420	403847	404254	+	408	-	3-oxoacyl-ACP reductase	S	-	-	-	N	195	228	179	196	3	6	4	15	199.5	7	-4.96737	0.00363143	4	3	0	Attenuated	No	245	145	62	81	81	65	3	100	179	171	266	51	150.667	110.778	-0.446929	0.532633	3	0	1	No	No
CJM1cam_0421	404591	406426	+	1836	sdhA	Succinate dehydrogenase, flavoprotein subunit	C	-	-	-	N	2297	2347	1946	2612	3	43132	31	8802	2300.5	12992	2.49754	0.152381	17	11	0	No	No	6082	4185	3759	29249	40368	32367	43123	24289	30920	26942	44548	39458	4675.33	34584.9	2.88696	0.00913999	16	2	3	No	No
CJM1cam_0422	406423	407388	+	966	sdhB	Succinate dehydrogenase, Fe-S protein subunit	C	-	-	-	N	938	685	761	843	15	28	646	2768	806.75	864.25	0.0983028	0.958806	11	7	0	No	No	2588	2347	2116	4824	4647	4321	4427	2485	4711	2113	3523	2858	2350.33	3767.67	0.680586	0.645232	11	1	0	No	No
CJM1cam_0423	407392	408249	+	858	sdhC	Succinate dehydrogenase, subunit C	C	-	-	-	N	8	0	18	13	6	6	4	48	9.75	16	0.649269	0.702792	3	0	1	No	No	160	100	62	84	164	100	3	2	2	127	105	16	107.333	67	-0.68252	0.406855	3	1	0	No	No
CJM1cam_0424	408273	408938	-	666	tenA	Thiaminase-2 TenA	K	-	-	-	N	1282	1627	1357	1221	797	6	1655	67	1371.75	631.25	-1.11696	0.484545	5	2	0	No	No	2619	1809	1005	3218	1243	2898	5517	2014	1157	3470	3305	2075	1811	2766.33	0.611116	0.712913	4	1	0	No	No
CJM1cam_0425	409051	409284	+	234	acpP	Acyl carrier protein	I	Q	-	-	Y	NA	NA	NA	NA	NA	NA	NA	NA	NA	NA	NA	NA	0	0	0	No	No	NA	NA	NA	NA	NA	NA	NA	NA	NA	NA	NA	NA	NA	NA	NA	NA	0	0	0	No	No
CJM1cam_0426	409310	410524	+	1215	fabF	3-oxoacyl-(acyl-carrier-protein) synthase FabF	I	Q	-	-	Y	NA	NA	NA	NA	NA	NA	NA	NA	NA	NA	NA	NA	0	0	0	No	No	NA	NA	NA	NA	NA	NA	NA	NA	NA	NA	NA	NA	NA	NA	NA	NA	0	0	0	No	No
CJM1cam_0427	410526	411464	+	939	accA	Acetyl-coenzyme A carboxylase carboxyl transferase, subunit alpha	I	-	-	-	Y	NA	NA	NA	NA	NA	NA	NA	NA	NA	NA	NA	NA	0	0	0	No	No	NA	NA	NA	NA	NA	NA	NA	NA	NA	NA	NA	NA	NA	NA	NA	NA	0	0	0	No	No
CJM1cam_0428	411556	413670	+	2115	-	Colicin I receptor precursor	P	-	-	-	N	1146	1636	2811	2953	4128	10140	2957	85	2136.5	4327.5	1.01862	0.52052	18	10	0	No	No	6032	7854	8031	11240	5985	6118	3495	6480	10766	2833	4630	6117	7305.67	6407.11	-0.189426	0.717208	20	3	0	No	No
CJM1cam_0429	413753	414340	+	588	nudK	GDP-mannose pyrophosphatase nudK	L	R	-	-	N	91	274	373	375	3	6	1024	21	278.25	263.5	-0.0722658	0.969477	3	1	0	No	No	675	1024	1093	418	419	267	127	1155	1642	1724	454	1010	930.667	801.778	-0.215247	0.694056	2	0	0	No	No
CJM1cam_0430	414382	415479	-	1098	mcp4_2	Methyl-accepting chemotaxis protein 4	N	T	-	-	N	158	570	432	627	12	6	10	76	446.75	26	-4.12881	0.0106028	4	4	0	Attenuated	No	940	979	653	68	36	83	3	10	78	5	1	3	857.333	31.8889	-4.74525	4.05168e-09	5	5	0	Attenuated	No
CJM1cam_0431	415489	415704	-	216	-	Hypothetical protein CJM1cam_0431	S	-	-	-	N	0	16	0	21	3	6	4	15	9.25	7	-0.511822	0.887256	2	0	0	No	No	46	12	32	1	1	1	2	1	2	2	1	1	30	1.33333	-4.59869	5.1924e-08	1	1	0	No	No
CJM1cam_0432	415889	416083	-	195	rpmB	50S ribosomal protein L28	J	-	-	-	Y	NA	NA	NA	NA	NA	NA	NA	NA	NA	NA	NA	NA	0	0	0	No	No	NA	NA	NA	NA	NA	NA	NA	NA	NA	NA	NA	NA	NA	NA	NA	NA	0	0	0	No	No
CJM1cam_0433	416223	416870	+	648	rpe	Ribulose-phosphate 3-epimerase	G	-	-	-	Y	NA	NA	NA	NA	NA	NA	NA	NA	NA	NA	NA	NA	0	0	0	No	No	NA	NA	NA	NA	NA	NA	NA	NA	NA	NA	NA	NA	NA	NA	NA	NA	0	0	0	No	No
CJM1cam_0434	416867	417628	+	762	dnaQ	DNA polymerase III, subunit epsilon DnaQ	L	-	-	-	N	25	24	1	12	12	6	55	54	15.5	31.75	1.03093	0.523736	1	1	0	No	No	21	16	23	49	1	4	3	90	2	2	27	42	20	24.4444	0.324849	1	1	0	0	No	No
CJM1cam_0435	417811	419103	+	1293	thiC	Thiamine biosynthesis protein ThiC	H	-	-	-	N	327	1324	2284	2795	4794	48325	392255	25570	1682.5	117736	6.12884	0.000767884	6	1	1	No	No	4793	4417	6169	73045	34066	57580	29134	40526	40913	38778	70337	105144	5126.33	54391.4	3.40735	0.00263404	5	1	1	No	No
CJM1cam_0436	419095	419613	-	519	-	Hypothetical protein CJM1cam_0436	P	-	-	-	N	297	856	1934	2222	7	12	4	58	1327.25	20.25	-6.11556	0.000758927	3	3	0	Attenuated	No	2504	1900	2770	641	243	308	556	242	70	506	15	490	2391.33	341.222	-2.8088	0.000154217	4	2	0	Attenuated	No
CJM1cam_0437	419603	420130	-	528	-	Membrane protein	P	-	-	-	N	309	1342	970	2106	7	6	34	78	1181.75	31.25	-5.268	0.00173959	3	2	0	Attenuated	No	2194	2335	2332	83	160	439	2630	459	121	443	74	1520	2287	658.778	-1.79605	0.0268672	2	2	0	No	No
CJM1cam_0438	420127	421086	-	960	-	Hypothetical protein CJM1cam_0438	F	-	-	-	N	782	1077	1933	4002	7	12	34	114	1948.5	41.75	-5.57305	0.00116832	5	5	0	Attenuated	No	3104	1168	766	972	208	355	6174	178	210	1371	55	676	1679.33	1133.22	-0.567767	0.468487	5	2	0	No	No
CJM1cam_0439	421088	421738	-	651	-	Lipoprotein	S	-	-	-	Y	NA	NA	NA	NA	NA	NA	NA	NA	NA	NA	NA	NA	0	0	0	No	No	NA	NA	NA	NA	NA	NA	NA	NA	NA	NA	NA	NA	NA	NA	NA	NA	0	0	0	No	No
CJM1cam_0440	421701	423002	-	1302	miaB_1	(Dimethylallyl)adenosine tRNA methylthiotransferase	J	-	-	-	Y	NA	NA	NA	NA	NA	NA	NA	NA	NA	NA	NA	NA	0	0	0	No	No	NA	NA	NA	NA	NA	NA	NA	NA	NA	NA	NA	NA	NA	NA	NA	NA	0	0	0	No	No
CJM1cam_0441	422999	423241	-	243	-	Hypothetical protein CJM1cam_0441	J	-	-	-	N	72	24	90	21	3	5	3	8	51.75	4.75	-3.48952	0.0406414	1	1	0	No	No	26	85	53	48	1	1	140	4	177	103	44	27	54.6667	60.5556	0.142703	0.926443	1	0	0	No	No
CJM1cam_0442	423368	424456	+	1089	nusA	Transcription elongation factor NusA	K	-	-	-	Y	NA	NA	NA	NA	NA	NA	NA	NA	NA	NA	NA	NA	0	0	0	No	No	NA	NA	NA	NA	NA	NA	NA	NA	NA	NA	NA	NA	NA	NA	NA	NA	0	0	0	No	No
CJM1cam_0443	424472	425659	-	1188	-	Putative transporter	G	E	P	R	N	117	219	389	610	4	11	10	50	333.75	18.75	-4.22379	0.00987683	5	5	0	Attenuated	No	831	586	542	3	123	4	9	10	145	5	25	11	653	37.2222	-4.13234	3.47618e-07	6	5	0	Attenuated	No
CJM1cam_0444	425734	426780	+	1047	-	Radical SAM protein	H	R	-	-	Y	NA	NA	NA	NA	NA	NA	NA	NA	NA	NA	NA	NA	0	0	0	No	No	NA	NA	NA	NA	NA	NA	NA	NA	NA	NA	NA	NA	NA	NA	NA	NA	0	0	0	No	No
CJM1cam_0445	426780	428000	+	1221	-	Peptidase M16 inactive domain protein	R	-	-	-	N	13	78	110	103	4	25	4	26	76	14.75	-2.44337	0.1349	3	2	0	No	No	71	68	54	22	1	8	96	7	2	15	6	4	64.3333	17.8889	-1.86717	0.0276233	1	1	0	No	No
CJM1cam_0446	427990	429813	+	1824	recG	ATP-dependent DNA helicase RecG	L	K	-	-	N	82	200	129	219	3	6	4	23	157.5	9	-4.2456	0.0112937	10	6	0	Attenuated	No	601	958	1675	5	149	121	9	80	151	5	84	82	1078	76.2222	-3.81626	5.82048e-07	8	8	0	Attenuated	No
CJM1cam_0447	429810	430193	-	384	ctb	Group 3 truncated hemoglobin ctb	R	-	-	-	N	NA	NA	NA	NA	NA	NA	NA	NA	NA	NA	NA	NA	1	0	0	No	No	1	2	7	1	155	80	3	2	125	2	65	105	3.33333	59.7778	4.11835	0.0138421	1	0	0	No	No
CJM1cam_0448	430288	430884	+	597	vfr	Cyclic AMP receptor-like protein	T	-	-	-	N	20	8	1	0	4	11	4	40	7.25	14.75	0.969335	0.559645	0	0	0	No	No	17	15	2	81	35	2	3	31	2	9	8	48	11.3333	24.3333	1.13684	0.532633	0	0	0	No	No
CJM1cam_0449	430901	431602	+	702	yecS_1	Inner membrane amino-acid ABC transporter permease protein	E	-	-	-	N	568	1856	1022	260	4	6	13	50	926.5	18.25	-5.73958	0.00101663	9	6	0	Attenuated	No	316	437	1461	2490	1634	1104	6920	2804	1708	2481	489	1516	738	2349.56	1.67048	0.189394	6	0	0	No	No
CJM1cam_0450	431595	432251	+	657	yxeN	Putative amino-acid permease protein YxeN	E	-	-	-	N	357	430	229	385	6	17	22263	11	350.25	5574.25	3.99277	0.0360647	6	4	1	No	No	301	103	94	1903	1651	466	11876	705	402	380	688	931	166	2111.33	3.66994	0.00973188	6	3	1	No	No
CJM1cam_0451	432253	432990	+	738	artM_1	Arginine transport ATP-binding protein	E	-	-	-	N	48	30	23	33	6	6	3	9	33.5	6	-2.59782	0.122837	1	1	0	No	No	25	41	44	817	70	43	3944	31	2	2	40	17	36.6667	551.778	3.90931	0.0661243	1	0	0	No	No
CJM1cam_0452	433104	433180	+	77	-	tRNA-Thr	-	-	-	-	Y	NA	NA	NA	NA	NA	NA	NA	NA	NA	NA	NA	NA	0	0	0	No	No	NA	NA	NA	NA	NA	NA	NA	NA	NA	NA	NA	NA	NA	NA	NA	NA	0	0	0	No	No
CJM1cam_0453	433229	433315	+	87	-	tRNA-Tyr	-	-	-	-	Y	NA	NA	NA	NA	NA	NA	NA	NA	NA	NA	NA	NA	NA	NA	NA	No	No	NA	NA	NA	NA	NA	NA	NA	NA	NA	NA	NA	NA	NA	NA	NA	NA	NA	NA	NA	No	No
CJM1cam_0454	433321	433398	+	78	-	tRNA-Gly	-	-	-	-	Y	NA	NA	NA	NA	NA	NA	NA	NA	NA	NA	NA	NA	NA	NA	NA	No	No	NA	NA	NA	NA	NA	NA	NA	NA	NA	NA	NA	NA	NA	NA	NA	NA	NA	NA	NA	No	No
CJM1cam_0455	433503	433577	+	75	-	tRNA-Thr	-	-	-	-	Y	NA	NA	NA	NA	NA	NA	NA	NA	NA	NA	NA	NA	0	0	0	No	No	NA	NA	NA	NA	NA	NA	NA	NA	NA	NA	NA	NA	NA	NA	NA	NA	0	0	0	No	No
CJM1cam_0456	433646	434845	+	1200	tuf	Elongation factor Tu	J	-	-	-	Y	NA	NA	NA	NA	NA	NA	NA	NA	NA	NA	NA	NA	0	0	0	No	No	NA	NA	NA	NA	NA	NA	NA	NA	NA	NA	NA	NA	NA	NA	NA	NA	0	0	0	No	No
CJM1cam_0457	434898	435056	+	159	rpmG	50S ribosomal protein L33	J	-	-	-	Y	NA	NA	NA	NA	NA	NA	NA	NA	NA	NA	NA	NA	0	0	0	No	No	NA	NA	NA	NA	NA	NA	NA	NA	NA	NA	NA	NA	NA	NA	NA	NA	0	0	0	No	No
CJM1cam_0458	435069	435144	+	76	-	tRNA-Trp	-	-	-	-	Y	NA	NA	NA	NA	NA	NA	NA	NA	NA	NA	NA	NA	NA	NA	NA	No	No	NA	NA	NA	NA	NA	NA	NA	NA	NA	NA	NA	NA	NA	NA	NA	NA	NA	NA	NA	No	No
CJM1cam_0459	435163	435342	+	180	secE	Preprotein translocase subunit SecE	U	-	-	-	N	126	57	152	107	3	5	3	8	110.5	4.75	-4.58121	0.00667314	1	1	0	No	No	153	154	108	77	1	28	3	156	69	193	150	13	138.333	76.6667	-0.847681	0.3051	1	0	0	No	No
CJM1cam_0460	435352	435885	+	534	nusG	Transcription antitermination protein NusG	K	-	-	-	Y	NA	NA	NA	NA	NA	NA	NA	NA	NA	NA	NA	NA	0	0	0	No	No	NA	NA	NA	NA	NA	NA	NA	NA	NA	NA	NA	NA	NA	NA	NA	NA	0	0	0	No	No
CJM1cam_0461	435911	436336	+	426	rplK	50S ribosomal protein L11	J	-	-	-	Y	NA	NA	NA	NA	NA	NA	NA	NA	NA	NA	NA	NA	0	0	0	No	No	NA	NA	NA	NA	NA	NA	NA	NA	NA	NA	NA	NA	NA	NA	NA	NA	0	0	0	No	No
CJM1cam_0462	436391	437092	+	702	rplA	50S ribosomal protein L1	J	-	-	-	Y	NA	NA	NA	NA	NA	NA	NA	NA	NA	NA	NA	NA	0	0	0	No	No	NA	NA	NA	NA	NA	NA	NA	NA	NA	NA	NA	NA	NA	NA	NA	NA	0	0	0	No	No
CJM1cam_0463	437244	437723	+	480	rplJ	50S ribosomal protein L10	J	-	-	-	Y	NA	NA	NA	NA	NA	NA	NA	NA	NA	NA	NA	NA	0	0	0	No	No	NA	NA	NA	NA	NA	NA	NA	NA	NA	NA	NA	NA	NA	NA	NA	NA	0	0	0	No	No
CJM1cam_0464	437744	438121	+	378	rplL	50S ribosomal protein L7/L12	J	-	-	-	Y	NA	NA	NA	NA	NA	NA	NA	NA	NA	NA	NA	NA	0	0	0	No	No	NA	NA	NA	NA	NA	NA	NA	NA	NA	NA	NA	NA	NA	NA	NA	NA	0	0	0	No	No
CJM1cam_0465	438239	442366	+	4128	rpoB	DNA-directed RNA polymerase, beta subunit RpoB	K	-	-	-	Y	NA	NA	NA	NA	NA	NA	NA	NA	NA	NA	NA	NA	0	0	0	No	No	NA	NA	NA	NA	NA	NA	NA	NA	NA	NA	NA	NA	NA	NA	NA	NA	0	0	0	No	No
CJM1cam_0466	442359	446912	+	4554	rpoC	DNA-directed RNA polymerase, beta' subunit RpoC	K	-	-	-	Y	3	2	1	2	66	74	110	21	2	67.75	5.10692	0.00210647	0	0	0	No	No	5	5	2	9	12	8	104	4	5	5	52	31	4	25.5556	2.61952	0.0661243	0	0	0	No	No
CJM1cam_0467	447032	447418	+	387	rpsL	30S ribosomal protein S12	J	-	-	-	Y	NA	NA	NA	NA	NA	NA	NA	NA	NA	NA	NA	NA	0	0	0	No	No	NA	NA	NA	NA	NA	NA	NA	NA	NA	NA	NA	NA	NA	NA	NA	NA	0	0	0	No	No
CJM1cam_0468	447488	447958	+	471	rpsG	30S ribosomal protein S7	J	-	-	-	Y	NA	NA	NA	NA	NA	NA	NA	NA	NA	NA	NA	NA	0	0	0	No	No	NA	NA	NA	NA	NA	NA	NA	NA	NA	NA	NA	NA	NA	NA	NA	NA	0	0	0	No	No
CJM1cam_0469	447971	450046	+	2076	fusA	Elongation factor G	J	-	-	-	Y	NA	NA	NA	NA	NA	NA	NA	NA	NA	NA	NA	NA	0	0	0	No	No	NA	NA	NA	NA	NA	NA	NA	NA	NA	NA	NA	NA	NA	NA	NA	NA	0	0	0	No	No
CJM1cam_0470	450074	450151	+	78	-	tRNA-Arg	-	-	-	-	N	NA	NA	NA	NA	NA	NA	NA	NA	NA	NA	NA	NA	NA	NA	NA	No	No	NA	NA	NA	NA	NA	NA	NA	NA	NA	NA	NA	NA	NA	NA	NA	NA	NA	NA	NA	No	No
CJM1cam_0471	450324	451025	+	702	rsmC	Ribosomal RNA small subunit methyltransferase C	R	-	-	-	N	587	572	390	526	4	6	13	41	518.75	16	-5.09616	0.00223774	6	4	0	Attenuated	No	2408	1702	1420	45	157	74	3	95	99	9	121	16	1843.33	68.7778	-4.74295	5.97046e-10	7	7	0	Attenuated	No
CJM1cam_0472	451015	451389	+	375	-	Putative Fe-S-cluster oxidoreductase	R	-	-	-	Y	NA	NA	NA	NA	NA	NA	NA	NA	NA	NA	NA	NA	0	0	0	No	No	NA	NA	NA	NA	NA	NA	NA	NA	NA	NA	NA	NA	NA	NA	NA	NA	0	0	0	No	No
CJM1cam_0473	451362	452639	+	1278	-	Tetratricopeptide repeat protein	R	-	-	-	N	1	0	43	0	3	6	4	23	11	9	-0.343797	0.929026	1	0	0	No	No	NA	NA	NA	NA	NA	NA	NA	NA	NA	NA	NA	NA	NA	NA	NA	NA	0	0	0	No	No
CJM1cam_0474	452636	453412	+	777	trpC	Indole-3-glycerol phosphate synthase	E	-	-	-	N	0	0	0	49	6	6	12	10	12.25	8.5	-0.575355	0.822803	2	2	0	No	No	NA	NA	NA	NA	NA	NA	NA	NA	NA	NA	NA	NA	NA	NA	NA	NA	1	1	0	No	No
CJM1cam_0475	453422	453907	+	486	-	AP-4-A phosphorylase	F	G	R	-	N	246	323	394	389	4	6	36	44	338	22.5	-3.93503	0.0124179	1	1	0	No	No	490	552	628	186	131	56	24	127	327	125	402	232	556.667	178.889	-1.63741	0.0282809	2	2	0	No	No
CJM1cam_0476	453897	454901	+	1005	selU	tRNA 2-selenouridine synthase SelU	R	-	-	-	N	189	286	295	209	1035	12	4	1550	244.75	650.25	1.40936	0.396104	4	2	0	No	No	702	309	131	265	953	491	237	220	162	1232	783	663	380.667	556.222	0.546871	0.782584	4	0	0	No	No
CJM1cam_0477	455640	457508	+	1869	-	Putative periplasmic protein	S	-	-	-	Y	NA	NA	NA	NA	NA	NA	NA	NA	NA	NA	NA	NA	0	0	0	No	No	NA	NA	NA	NA	NA	NA	NA	NA	NA	NA	NA	NA	NA	NA	NA	NA	0	0	0	No	No
CJM1cam_0478	457592	457903	+	312	-	Hypothetical protein CJM1cam_0478	R	-	-	-	Y	NA	NA	NA	NA	NA	NA	NA	NA	NA	NA	NA	NA	0	0	0	No	No	NA	NA	NA	NA	NA	NA	NA	NA	NA	NA	NA	NA	NA	NA	NA	NA	0	0	0	No	No
CJM1cam_0479	458000	459703	+	1704	-	Putative periplasmic protein	U	-	-	-	Y	NA	NA	NA	NA	NA	NA	NA	NA	NA	NA	NA	NA	0	0	0	No	No	NA	NA	NA	NA	NA	NA	NA	NA	NA	NA	NA	NA	NA	NA	NA	NA	0	0	0	No	No
CJM1cam_0480	459943	461757	+	1815	hxuB_1	Heme/hemopexin transporter protein HuxB precursor	U	-	-	-	Y	NA	NA	NA	NA	NA	NA	NA	NA	NA	NA	NA	NA	0	0	0	No	No	NA	NA	NA	NA	NA	NA	NA	NA	NA	NA	NA	NA	NA	NA	NA	NA	0	0	0	No	No
CJM1cam_0481	461761	462690	-	930	hemH	Ferrochelatase HemH	H	-	-	-	N	NA	NA	NA	NA	NA	NA	NA	NA	NA	NA	NA	NA	0	0	0	No	No	NA	NA	NA	NA	NA	NA	NA	NA	NA	NA	NA	NA	NA	NA	NA	NA	0	0	0	No	No
CJM1cam_0482	462687	463523	-	837	idhA	Inositol 2-dehydrogenase	R	-	-	-	N	NA	NA	NA	NA	NA	NA	NA	NA	NA	NA	NA	NA	0	0	0	No	No	NA	NA	NA	NA	NA	NA	NA	NA	NA	NA	NA	NA	NA	NA	NA	NA	0	0	0	No	No
CJM1cam_0483	463558	464631	-	1074	arnB_1	UDP-4-amino-4-deoxy-L-arabinose-oxoglutarate aminotransferase	M	-	-	-	N	NA	NA	NA	NA	NA	NA	NA	NA	NA	NA	NA	NA	0	0	0	No	No	NA	NA	NA	NA	NA	NA	NA	NA	NA	NA	NA	NA	NA	NA	NA	NA	0	0	0	No	No
CJM1cam_0484	464746	467274	+	2529	alaS	Alanine-tRNA ligase	J	-	-	-	N	187	113	19	43	3	6	4	15	90.5	7	-3.82099	0.0257677	1	1	0	No	No	85	62	54	3	4	177	18	8	10	17	12	43	67	32.4444	-1.0352	0.210816	1	0	0	No	No
CJM1cam_0485	467274	467825	+	552	maf	Septum formation protein Maf	D	-	-	-	Y	NA	NA	NA	NA	NA	NA	NA	NA	NA	NA	NA	NA	0	0	0	No	No	NA	NA	NA	NA	NA	NA	NA	NA	NA	NA	NA	NA	NA	NA	NA	NA	0	0	0	No	No
CJM1cam_0486	467822	469753	+	1932	pbpA	Penicillin-binding protein 1A PbpA	M	-	-	-	Y	NA	NA	NA	NA	NA	NA	NA	NA	NA	NA	NA	NA	0	0	0	No	No	NA	NA	NA	NA	NA	NA	NA	NA	NA	NA	NA	NA	NA	NA	NA	NA	0	0	0	No	No
CJM1cam_0487	469781	472354	-	2574	clpB	ATP-dependent Clp protease ATP-binding subunit	O	-	-	-	N	4008	6101	8643	7360	7	17	49	160	6528	58.25	-6.82456	0.00027039	23	18	0	Attenuated	No	11954	19371	27255	8975	6133	3337	2172	2020	5818	2478	1879	2563	19526.7	3930.56	-2.31267	0.00122487	22	21	0	Attenuated	No
CJM1cam_0488	472466	472756	-	291	-	Hypothetical protein CJM1cam_0488	S	-	-	-	N	99	124	250	247	4	6	12	25	180	11.75	-4.01899	0.0130115	3	1	1	No	No	663	384	517	22	1	119	60	81	2	5	56	72	521.333	46.4444	-3.48311	8.72794e-06	3	2	0	Attenuated	No
CJM1cam_0489	472889	474208	+	1320	ctpB	Carboxy-terminal processing protease CtpB precursor	M	-	-	-	Y	NA	NA	NA	NA	NA	NA	NA	NA	NA	NA	NA	NA	0	0	0	No	No	NA	NA	NA	NA	NA	NA	NA	NA	NA	NA	NA	NA	NA	NA	NA	NA	0	0	0	No	No
CJM1cam_0490	474210	474920	+	711	purC	Phosphoribosylaminoimidazolesuccinocarboxamide (SAICAR) synthase PurC	F	-	-	-	Y	NA	NA	NA	NA	NA	NA	NA	NA	NA	NA	NA	NA	0	0	0	No	No	NA	NA	NA	NA	NA	NA	NA	NA	NA	NA	NA	NA	NA	NA	NA	NA	0	0	0	No	No
CJM1cam_0491	474929	475174	+	246	purS	Phosphoribosylformylglycinamidine synthase PurS	F	-	-	-	Y	NA	NA	NA	NA	NA	NA	NA	NA	NA	NA	NA	NA	0	0	0	No	No	NA	NA	NA	NA	NA	NA	NA	NA	NA	NA	NA	NA	NA	NA	NA	NA	0	0	0	No	No
CJM1cam_0492	475176	475823	+	648	purQ	Phosphoribosylformylglycinamidine synthase 1 PurQ	F	-	-	-	Y	NA	NA	NA	NA	NA	NA	NA	NA	NA	NA	NA	NA	0	0	0	No	No	NA	NA	NA	NA	NA	NA	NA	NA	NA	NA	NA	NA	NA	NA	NA	NA	0	0	0	No	No
CJM1cam_0493	475820	477016	+	1197	-	Hypothetical protein CJM1cam_0493	Q	-	-	-	N	470	1615	483	54	1372	6	1220	21	655.5	654.75	0.000479991	1	1	0	0	No	No	89	191	1036	72	385	116	2117	344	1087	1247	74	47	438.667	609.889	0.475173	0.907207	1	0	0	No	No
CJM1cam_0494	476997	477689	+	693	plsC	1-acyl-sn-glycerol-3-phosphate acyltransferase	I	-	-	-	N	68	117	0	0	3	5	3	8	46.25	4.75	-3.2975	0.0881147	1	1	0	No	No	NA	NA	NA	NA	NA	NA	NA	NA	NA	NA	NA	NA	NA	NA	NA	NA	1	1	0	No	No
CJM1cam_0495	477683	478051	+	369	crcB	Camphor resistance protein CrcB	D	-	-	-	N	12	10	0	38	12	6	12	10	15	10	-0.597403	0.768074	1	1	0	No	No	50	22	81	43	1	70	3	136	2	2	83	1	51	37.8889	-0.430395	0.555452	1	0	0	No	No
CJM1cam_0496	478124	479950	+	1827	htpG	Heat shock protein 90	O	-	-	-	N	1612	2050	1957	1484	3	6	22	332	1775.75	90.75	-4.29485	0.0104084	12	12	0	Attenuated	No	7473	9738	8509	21860	9763	7264	30896	14454	19733	10902	10452	16365	8573.33	15743.2	0.876818	0.527304	16	0	0	No	No
CJM1cam_0497	479947	480264	+	318	-	Putative ATPase	P	-	-	-	N	27	49	26	0	3	5	3	8	25.5	4.75	-2.4609	0.184833	3	2	0	No	No	120	90	192	81	128	33	3	76	216	2	112	26	134	75.2222	-0.829403	0.307567	3	1	0	No	No
CJM1cam_0498	480264	480698	+	435	-	Hypothetical protein CJM1cam_0498	E	-	-	-	N	483	1562	547	448	218	6	2367	30	760	655.25	-0.210955	0.907092	2	1	0	No	No	1834	1775	3754	28786	37779	26909	75729	25438	39396	14103	21373	37769	2454.33	34142.4	3.79828	0.00106348	2	0	1	No	No
CJM1cam_0499	480702	482471	+	1770	-	Na/Pi-cotransporter II-related protein	P	-	-	-	N	3597	2982	3657	4134	137832	12	3677	23220	3592.5	41185.2	3.51902	0.0387963	19	12	1	No	No	6065	6528	7129	27690	23074	17930	29432	13119	13148	14299	17394	18615	6574	19411.2	1.562	0.177155	16	1	2	No	No
CJM1cam_0500	482468	484276	-	1809	pbpB	Penicillin-binding protein 2 PbpB	M	-	-	-	Y	2	1	0	0	10	12	216	12	0.75	62.5	5.99279	0.00143337	0	0	0	No	No	NA	NA	NA	NA	NA	NA	NA	NA	NA	NA	NA	NA	NA	NA	NA	NA	0	0	0	No	No
CJM1cam_0501	484283	484579	-	297	fliE	Flagellar hook-basal body complex protein FliE	N	U	-	-	Y	NA	NA	NA	NA	NA	NA	NA	NA	NA	NA	NA	NA	0	0	0	No	No	NA	NA	NA	NA	NA	NA	NA	NA	NA	NA	NA	NA	NA	NA	NA	NA	0	0	0	No	No
CJM1cam_0502	484586	485080	-	495	flgC	Flagellar basal body rod protein FlgC	N	-	-	-	Y	NA	NA	NA	NA	NA	NA	NA	NA	NA	NA	NA	NA	0	0	0	No	No	NA	NA	NA	NA	NA	NA	NA	NA	NA	NA	NA	NA	NA	NA	NA	NA	0	0	0	No	No
CJM1cam_0503	485090	485521	-	432	flgB	Flagellar basal body rod protein FlgB	N	-	-	-	N	NA	NA	NA	NA	NA	NA	NA	NA	NA	NA	NA	NA	0	0	0	No	No	NA	NA	NA	NA	NA	NA	NA	NA	NA	NA	NA	NA	NA	NA	NA	NA	0	0	0	No	No
CJM1cam_0504	485601	486380	-	780	-	Hypothetical protein CJM1cam_0504	R	-	-	-	N	195	311	278	325	3	6	4	31	277.25	11	-4.74505	0.00544234	5	4	0	Attenuated	No	265	147	117	1	1	1	3	18	2	2	18	8	176.333	6	-4.8635	5.64515e-10	3	3	0	Attenuated	No
CJM1cam_0505	486517	489087	+	2571	-	Putative protein involved in outer membrane biogenesis	E	-	-	-	Y	22	1	2	1	3	551	22	113	6.5	172.25	4.70605	0.00852023	0	0	0	No	No	3	24	2	4	1	22	11	8	99	88	7	1	9.66667	26.7778	1.46574	0.421813	0	0	0	No	No
CJM1cam_0506	489204	491408	+	2205	icd	Isocitrate dehydrogenase	C	-	-	-	N	NA	NA	NA	NA	NA	NA	NA	NA	NA	NA	NA	NA	0	0	0	No	No	NA	NA	NA	NA	NA	NA	NA	NA	NA	NA	NA	NA	NA	NA	NA	NA	0	0	0	No	No
CJM1cam_0507	491405	492307	+	903	mdh	Malate dehydrogenase	C	-	-	-	N	149	35	70	13	3	6	4	31	66.75	11	-2.68351	0.117009	2	1	0	No	No	281	229	292	4	1	2	15	1	2	2	5	1	267.333	3.66667	-6.21897	5.24722e-15	4	4	0	Attenuated	No
CJM1cam_0508	492308	493471	+	1164	sucC	Succinyl-CoA ligase, subunit beta	C	-	-	-	N	673	765	669	898	4057	763	62	206	751.25	1272	0.760592	0.636523	5	4	0	No	No	2638	1682	995	6	5	4	3	5	2	10	18	4	1771.67	6.33333	-8.13277	3.64594e-24	5	5	0	Attenuated	No
CJM1cam_0509	493481	494350	+	870	sucD	Succinyl-CoA ligase, subunit alpha	C	-	-	-	N	17	1	78	130	9	6	4	41	56.5	15	-1.96719	0.266433	2	2	0	No	No	145	79	64	1	1	4	2	1	2	2	18	1	96	3.55556	-4.7072	2.03817e-09	3	3	0	No	No
CJM1cam_0510	494364	494675	+	312	oorD	2-oxoglutarate-acceptor oxidoreductase, subunit delta OorD	C	-	-	-	N	NA	NA	NA	NA	NA	NA	NA	NA	NA	NA	NA	NA	0	0	0	No	No	NA	NA	NA	NA	NA	NA	NA	NA	NA	NA	NA	NA	NA	NA	NA	NA	0	0	0	No	No
CJM1cam_0511	494684	495808	+	1125	oorA	2-oxoglutarate-acceptor oxidoreductase, subunit alpha OorA	C	-	-	-	N	NA	NA	NA	NA	NA	NA	NA	NA	NA	NA	NA	NA	1	0	0	No	No	NA	NA	NA	NA	NA	NA	NA	NA	NA	NA	NA	NA	NA	NA	NA	NA	0	0	0	No	No
CJM1cam_0512	495809	496654	+	846	oorB	2-oxoglutarate-acceptor oxidoreductase, subunit beta OorB	C	-	-	-	N	83	97	241	51	3	5	3	8	118	4.75	-4.67155	0.00633815	3	2	0	Attenuated	No	39	31	198	1	1	1	3	5	6	2	7	15	89.3333	4.55556	-4.26586	3.79504e-08	3	3	0	No	No
CJM1cam_0513	496651	497208	+	558	oorC	2-oxoglutarate-acceptor oxidoreductase, subunit gamma OorC	C	-	-	-	N	0	0	0	31	3	10	3	9	7.75	6.25	-0.357841	0.942272	1	0	0	No	No	NA	NA	NA	NA	NA	NA	NA	NA	NA	NA	NA	NA	NA	NA	NA	NA	0	0	0	No	No
CJM1cam_0514	497347	497610	+	264	-	Hypothetical protein CJM1cam_0514	H	-	-	-	Y	NA	NA	NA	NA	NA	NA	NA	NA	NA	NA	NA	NA	0	0	0	No	No	NA	NA	NA	NA	NA	NA	NA	NA	NA	NA	NA	NA	NA	NA	NA	NA	0	0	0	No	No
CJM1cam_0515	497613	498149	+	537	-	Hypothetical protein CJM1cam_0515	L	-	-	-	Y	NA	NA	NA	NA	NA	NA	NA	NA	NA	NA	NA	NA	0	0	0	No	No	NA	NA	NA	NA	NA	NA	NA	NA	NA	NA	NA	NA	NA	NA	NA	NA	0	0	0	No	No
CJM1cam_0516	498163	499056	+	894	ispB	Octaprenyl-diphosphate synthase IspB	H	-	-	-	N	616	213	64	119	4	6	4	331	253	86.25	-1.55858	0.367122	1	1	0	No	No	380	783	343	152	61	127	11	233	61	515	101	251	502	168	-1.57941	0.0419599	1	1	0	No	No
CJM1cam_0517	499056	500354	+	1299	hemA	Glutamyl-tRNA reductase HemA	H	-	-	-	Y	NA	NA	NA	NA	NA	NA	NA	NA	NA	NA	NA	NA	0	0	0	No	No	NA	NA	NA	NA	NA	NA	NA	NA	NA	NA	NA	NA	NA	NA	NA	NA	0	0	0	No	No
CJM1cam_0518	500341	502047	+	1707	proS	Prolyl-tRNA synthetase	J	-	-	-	Y	NA	NA	NA	NA	NA	NA	NA	NA	NA	NA	NA	NA	0	0	0	No	No	NA	NA	NA	NA	NA	NA	NA	NA	NA	NA	NA	NA	NA	NA	NA	NA	0	0	0	No	No
CJM1cam_0519	502044	502433	+	390	fxsA	Phage T7 F exclusion suppressor FxsA	R	-	-	-	Y	NA	NA	NA	NA	NA	NA	NA	NA	NA	NA	NA	NA	0	0	0	No	No	NA	NA	NA	NA	NA	NA	NA	NA	NA	NA	NA	NA	NA	NA	NA	NA	0	0	0	No	No
CJM1cam_0520	502430	503353	+	924	hemC	Porphobilinogen deaminase HemC	H	-	-	-	Y	NA	NA	NA	NA	NA	NA	NA	NA	NA	NA	NA	NA	0	0	0	No	No	NA	NA	NA	NA	NA	NA	NA	NA	NA	NA	NA	NA	NA	NA	NA	NA	0	0	0	No	No
CJM1cam_0521	503350	505152	+	1803	ubiD	3-octaprenyl-4-hydroxybenzoate carboxy-lyase	H	-	-	-	Y	NA	NA	NA	NA	NA	NA	NA	NA	NA	NA	NA	NA	0	0	0	No	No	NA	NA	NA	NA	NA	NA	NA	NA	NA	NA	NA	NA	NA	NA	NA	NA	0	0	0	No	No
CJM1cam_0522	505309	505674	+	366	flaG	Flagellin filament-associated protein FlaG	N	-	-	-	N	157	1481	248	192	3	6	12	17	519.5	9.5	-5.82064	0.000975221	4	3	0	Attenuated	No	272	176	471	1	1	1	194	2	2	2	1	1	306.333	22.7778	-3.73127	0.000149619	2	2	0	Attenuated	No
CJM1cam_0523	505677	507608	+	1932	fliD	Flagellar cap protein FliD	N	-	-	-	N	1827	3764	2733	2550	231	17	4	75	2718.5	81.75	-5.05253	0.00252663	17	13	0	Attenuated	No	5848	6309	6050	58	5	21	897	12	2	82	16	129	6069	135.778	-5.48154	1.67234e-09	19	19	0	Attenuated	No
CJM1cam_0524	507620	508006	+	387	fliS	Flagellin-specific chaperone FliS	N	U	O	-	N	0	65	97	99	3	10	4	16	65.25	8.25	-3.05841	0.0842314	1	1	0	No	No	183	69	59	1	1	1	2	1	2	2	4	1	103.667	1.66667	-5.97034	1.57781e-13	1	1	0	No	No
CJM1cam_0525	507987	508262	+	276	-	Hypothetical protein CJM1cam_0525	F	-	-	-	N	33	78	78	34	3	6	4	31	55.75	11	-2.43209	0.152134	1	1	0	No	No	NA	NA	NA	NA	NA	NA	NA	NA	NA	NA	NA	NA	NA	NA	NA	NA	0	0	0	No	No
CJM1cam_0526	508694	509263	+	570	efp	Elongation factor P	J	-	-	-	Y	0	20	38	0	3	5	3	8	14.5	4.75	-1.6303	0.444242	1	1	0	No	No	119	25	125	1	99	8	3	193	2	94	44	25	89.6667	52.1111	-0.780733	0.355738	1	0	0	No	No
CJM1cam_0527	509422	510114	+	693	-	Membrane protein	S	-	-	-	N	218	267	137	352	4	100	104	48	243.5	64	-1.93701	0.189818	2	2	0	No	No	327	571	375	144	230	83	20	137	86	302	344	110	424.333	161.778	-1.39124	0.0645929	2	1	0	No	No
CJM1cam_0528	510101	511054	+	954	-	Membrane protein	S	-	-	-	N	1023	900	1630	1562	3	20715	8865	85	1278.75	7417	2.53618	0.137591	11	3	0	No	No	2009	1552	1395	326	373	979	719	1070	191	405	550	464	1652	564.111	-1.54979	0.0323241	12	7	0	No	No
CJM1cam_0529	511064	512068	+	1005	-	Hypothetical protein CJM1cam_0529	E	-	-	-	N	696	192	444	644	9	12	8305	58	494	2096	2.08545	0.231914	7	4	0	No	No	1288	722	495	194	109	446	125	396	107	244	307	127	835	228.333	-1.87017	0.0102171	7	5	0	No	No
CJM1cam_0530	512193	513479	+	1287	-	Membrane protein	P	-	-	-	N	3686	6548	4954	3399	1914	6404	855	4451	4646.75	3406	-0.448498	0.787297	12	5	0	No	No	3092	3243	3075	4532	13838	3921	30846	8813	10909	6607	9432	6100	3136.67	10555.3	1.75061	0.151911	11	0	0	No	No
CJM1cam_0531	513490	514287	+	798	-	Putative metal-dependent hydrolase of the TIM-barrel fold protein	R	-	-	-	N	533	596	410	482	71460	12	920	113	505.25	18126.2	5.16492	0.00735108	3	2	1	No	No	1270	859	630	290	342	486	76	900	506	412	516	334	919.667	429.111	-1.09925	0.141174	3	2	0	No	No
CJM1cam_0532	514284	515354	-	1071	-	Integral membrane protein, YccS/YhfK family	S	-	-	-	N	2040	1145	1453	3351	48733	3400	114849	1603	1997.25	42146.2	4.39937	0.00735286	11	8	1	No	No	4495	3041	2383	6232	2635	4016	2413	6927	5386	1730	5404	3364	3306.33	4234.11	0.356772	0.899382	10	1	1	No	No
CJM1cam_0533	515366	516598	-	1233	proA	Gamma-glutamyl phosphate reductase	E	-	-	-	N	2317	3091	2080	2217	2952	578	2435	55752	2426.25	15429.2	2.66869	0.0851439	19	10	0	No	No	3501	3486	2773	16477	22471	18972	68676	38563	48841	44020	27222	28293	3253.33	34837.2	3.42062	0.00255494	17	4	3	No	Enriched
CJM1cam_0534	516669	517604	+	936	-	Pyridine nucleotide-disulfide oxidoreductase family protein	O	-	-	-	N	1648	884	2008	1538	4	6	45	11	1519.5	16.5	-6.52272	0.000313883	10	9	0	Attenuated	No	1999	1848	1743	298	235	317	1968	1044	1275	739	569	710	1863.33	795	-1.22954	0.100088	11	5	0	No	No
CJM1cam_0535	517785	519113	+	1329	-	MATE efflux family protein	V	-	-	-	N	10202	9056	9688	9537	13369	87828	32973	50896	9620.75	46266.5	2.26568	0.112146	21	9	0	No	No	20017	19820	14454	49055	31208	46378	33380	22620	21053	22806	30368	20837	18097	30856.1	0.769822	0.58494	22	4	1	No	No
CJM1cam_0536	519161	520090	-	930	-	Periplasmic protein	C	-	-	-	N	441	241	144	127	4266	141128	452	39	238.25	36471.2	7.25885	0.000618099	4	1	1	No	No	502	711	266	823	426	281	295	1068	516	1352	1362	766	493	765.444	0.634826	0.703947	6	2	0	No	No
CJM1cam_0537	520244	521620	+	1377	dnaB	Replicative DNA helicase DnaB	L	-	-	-	Y	NA	NA	NA	NA	NA	NA	NA	NA	NA	NA	NA	NA	0	0	0	No	No	NA	NA	NA	NA	NA	NA	NA	NA	NA	NA	NA	NA	NA	NA	NA	NA	0	0	0	No	No
CJM1cam_0538	521853	522281	+	429	-	Hypothetical protein CJM1cam_0538	Q	R	-	-	N	262	154	43	88	9	6	33	27	136.75	18.75	-2.86445	0.0587605	3	2	0	No	No	328	137	136	177	95	385	270	191	28	7	373	99	200.333	180.556	-0.147481	0.741712	2	0	0	No	No
CJM1cam_0539	522272	522478	+	207	-	Membrane protein	S	-	-	-	N	799	1603	1278	234	3	6	877	122	978.5	252	-1.95235	0.228657	3	2	0	No	No	230	352	1258	225	304	246	370	1138	5102	1638	308	145	613.333	1052.89	0.779358	0.710568	4	0	0	No	No
CJM1cam_0540	522555	524237	+	1683	-	Hypothetical protein CJM1cam_0540	H	-	-	-	N	3055	2167	1916	3007	305	7992	8421	39	2536.25	4189.25	0.724218	0.660956	14	8	0	No	No	4835	4347	4050	16171	10903	6107	6143	9424	4836	4984	7445	5738	4410.67	7972.33	0.854106	0.535315	15	3	1	No	No
CJM1cam_0541	524237	525019	+	783	-	Hypothetical protein CJM1cam_0541	N	T	-	-	N	3162	5168	3334	5793	38009	14193	3176	217379	4364.25	68189.2	3.96567	0.0119153	12	7	0	No	No	6936	6780	6118	10774	15861	20618	28706	15734	13206	18416	21033	28789	6611.33	19237.4	1.5409	0.183026	11	1	1	No	No
CJM1cam_0542	525216	525473	+	258	-	Hypothetical protein CJM1cam_0542	M	-	-	-	N	525	730	633	489	3	10	3	9	594.25	6.25	-6.64598	0.000313883	1	1	0	No	No	1000	455	193	3235	1928	6862	16901	3959	2954	4008	3259	3473	549.333	5175.44	3.23586	0.00819144	1	0	0	No	No
CJM1cam_0543	525480	525785	+	306	-	Hypothetical protein CJM1cam_0543	J	-	-	-	N	715	1305	1188	612	3	12	1064	39	955	279.5	-1.76732	0.276539	5	4	0	No	No	1689	2374	1971	5264	2942	7715	1487	2756	3925	1915	1081	1519	2011.33	3178.22	0.659952	0.693561	5	2	0	No	No
CJM1cam_0544	525794	526477	+	684	-	Hypothetical protein CJM1cam_0544	L	-	-	-	N	987	2153	1597	593	3	487	4	58	1332.5	138	-3.27055	0.0458795	7	4	0	No	No	1083	1179	4990	3582	13803	1473	12465	8786	7682	4765	2454	2918	2417.33	6436.44	1.41277	0.293298	5	2	1	No	No
CJM1cam_0545	526518	526847	+	330	-	Hypothetical protein CJM1cam_0545, partial	G	-	-	-	N	293	241	359	493	3	5	3	8	346.5	4.75	-6.22925	0.000567453	2	2	0	Attenuated	No	2183	679	331	1792	177	1272	1312	1449	904	936	942	195	1064.33	997.667	-0.0929263	0.782584	2	0	0	No	No
CJM1cam_0546	526844	527716	+	873	-	Transcription regulator	K	-	-	-	N	633	2274	1426	880	3	13743	2942	919	1303.25	4401.75	1.75622	0.280164	9	5	0	No	No	1766	1991	2107	977	1951	1435	2378	3854	4541	1736	2162	1556	1954.67	2287.78	0.226868	0.982461	9	1	1	No	No
CJM1cam_0547	527738	527813	-	76	-	tRNA-Met	-	-	-	-	Y	NA	NA	NA	NA	NA	NA	NA	NA	NA	NA	NA	NA	0	0	0	No	No	NA	NA	NA	NA	NA	NA	NA	NA	NA	NA	NA	NA	NA	NA	NA	NA	0	0	0	No	No
CJM1cam_0548	527848	527922	-	75	-	tRNA-Gln	-	-	-	-	Y	NA	NA	NA	NA	NA	NA	NA	NA	NA	NA	NA	NA	0	0	0	No	No	NA	NA	NA	NA	NA	NA	NA	NA	NA	NA	NA	NA	NA	NA	NA	NA	0	0	0	No	No
CJM1cam_0549	528015	529034	+	1020	ribB	3,4-dihydroxy-2-butanone 4-phosphate synthase	H	-	-	-	N	162	254	159	330	9	6	4	24	226.25	10.75	-4.48243	0.00609151	2	1	0	No	No	111	77	99	97	1	2	346	2	2	95	150	1	95.6667	77.3333	-0.311426	0.621656	2	1	0	No	No
CJM1cam_0550	529046	529489	+	444	yqeY	GatB/Yqey domain-containing protein	S	-	-	-	N	176	768	391	164	4	6	75	20	374.75	26.25	-3.82146	0.0149154	1	1	0	No	No	43	3	59	1	1	8	2	1	2	18	1	1	35	3.88889	-3.1245	0.000186561	1	1	0	No	No
CJM1cam_0551	529507	531207	+	1701	ilvB	Acetolactate synthase 3, catalytic subunit	E	H	-	-	N	1976	5281	4025	5835	24	12	960	224	4279.25	305	-3.80894	0.0176601	10	8	0	Attenuated	No	1623	1612	1406	328	1138	1167	505	506	1431	770	1767	943	1547	950.556	-0.702331	0.337623	7	5	0	No	No
CJM1cam_0552	531204	531668	+	465	ilvH	Acetolactate synthase 3, regulatory subunit	E	-	-	-	N	121	96	201	210	18	17	714	159	157	227	0.536294	0.759714	3	2	0	No	No	70	140	92	4	1	2	10	1	2	9	1	1	100.667	3.44444	-4.86803	7.64296e-10	2	2	0	Attenuated	No
CJM1cam_0553	531665	532630	+	966	lpxD	UDP-3-O-acylglucosamine N-acyltransferase LpxD	M	-	-	-	Y	10	0	0	14	4	29	4	10	6	11.75	0.93149	0.619672	1	0	0	No	No	41	27	12	1	1	1	2	1	2	2	1	1	26.6667	1.33333	-4.40996	1.97387e-07	1	1	0	No	No
CJM1cam_0554	532619	533647	-	1029	queA	S-adenosylmethionine:tRNA-ribosyltransferase-isom erase QueA	J	-	-	-	N	1432	776	817	1993	3	5128	5259	1057	1254.5	2861.75	1.18998	0.465325	7	5	0	No	No	2428	2305	1725	4441	2603	4364	2795	1581	756	2305	5696	2859	2152.67	3044.44	0.500139	0.787295	7	1	0	No	No
CJM1cam_0555	533640	534377	-	738	tatC	Sec-independent protein translocase protein TatC	U	-	-	-	N	NA	NA	NA	NA	NA	NA	NA	NA	NA	NA	NA	NA	0	0	0	No	No	NA	NA	NA	NA	NA	NA	NA	NA	NA	NA	NA	NA	NA	NA	NA	NA	0	0	0	No	No
CJM1cam_0556	534378	534785	-	408	tatB	Sec-independent protein translocase protein TatB	U	-	-	-	N	NA	NA	NA	NA	NA	NA	NA	NA	NA	NA	NA	NA	0	0	0	No	No	2	14	1	31	12	21	44	10	12	10	8	13	5.66667	17.8889	1.63123	0.241401	0	0	0	No	No
CJM1cam_0557	534844	535911	-	1068	hemN_1	Oxygen-independent coproporphyrinogen-III oxidase	H	-	-	-	N	528	806	510	631	723	17	25	95	618.75	215	-1.52104	0.324963	5	2	0	No	No	695	500	1042	1034	1513	542	5450	1613	906	412	695	520	745.667	1409.44	0.918382	0.54904	3	1	0	No	No
CJM1cam_0558	536011	536481	+	471	rppH	RNA pyrophosphohydrolase	L	R	-	-	Y	NA	NA	NA	NA	NA	NA	NA	NA	NA	NA	NA	NA	0	0	0	No	No	NA	NA	NA	NA	NA	NA	NA	NA	NA	NA	NA	NA	NA	NA	NA	NA	0	0	0	No	No
CJM1cam_0559	536483	537685	+	1203	lysC	Aspartokinase 2	E	-	-	-	Y	NA	NA	NA	NA	NA	NA	NA	NA	NA	NA	NA	NA	0	0	0	No	No	NA	NA	NA	NA	NA	NA	NA	NA	NA	NA	NA	NA	NA	NA	NA	NA	0	0	0	No	No
CJM1cam_0560	537686	538222	+	537	-	Hypothetical protein CJM1cam_0560	S	-	-	-	Y	NA	NA	NA	NA	NA	NA	NA	NA	NA	NA	NA	NA	0	0	0	No	No	NA	NA	NA	NA	NA	NA	NA	NA	NA	NA	NA	NA	NA	NA	NA	NA	0	0	0	No	No
CJM1cam_0561	538228	538827	+	600	-	DNA polymerase III subunit delta'	L	-	-	-	Y	NA	NA	NA	NA	NA	NA	NA	NA	NA	NA	NA	NA	0	0	0	No	No	0	1	2	1	1	5	219	28	2	2	1	1	1	28.8889	5.10333	0.0150755	0	0	0	No	No
CJM1cam_0562	538913	539971	+	1059	folP	Dihydropteroate synthase FolP	H	-	-	-	Y	NA	NA	NA	NA	NA	NA	NA	NA	NA	NA	NA	NA	0	0	0	No	No	NA	NA	NA	NA	NA	NA	NA	NA	NA	NA	NA	NA	NA	NA	NA	NA	0	0	0	No	No
CJM1cam_0563	539972	541915	+	1944	ligA_1	DNA ligase	L	-	-	-	Y	NA	NA	NA	NA	NA	NA	NA	NA	NA	NA	NA	NA	0	0	0	No	No	NA	NA	NA	NA	NA	NA	NA	NA	NA	NA	NA	NA	NA	NA	NA	NA	0	0	0	No	No
CJM1cam_0564	541881	542900	+	1020	-	Integral membrane protein	C	-	-	-	Y	NA	NA	NA	NA	NA	NA	NA	NA	NA	NA	NA	NA	0	0	0	No	No	NA	NA	NA	NA	NA	NA	NA	NA	NA	NA	NA	NA	NA	NA	NA	NA	0	0	0	No	No
CJM1cam_0565	542897	543658	+	762	tlyA	16S/23S rRNA (cytidine-2'-O)-methyltransferase TlyA	J	-	-	-	Y	NA	NA	NA	NA	NA	NA	NA	NA	NA	NA	NA	NA	0	0	0	No	No	8	0	3	1	5	1	3	2	2	2	33	62	3.66667	12.3333	1.74438	0.322755	0	0	0	No	No
CJM1cam_0566	543624	544478	+	855	ribF	Bifunctional riboflavin kinase/FMN adenylyltransferase	H	-	-	-	Y	NA	NA	NA	NA	NA	NA	NA	NA	NA	NA	NA	NA	0	0	0	No	No	NA	NA	NA	NA	NA	NA	NA	NA	NA	NA	NA	NA	NA	NA	NA	NA	0	0	0	No	No
CJM1cam_0567	544468	545175	+	708	cmoA	tRNA (cmo5U34)-methyltransferase	Q	R	-	-	N	34	19	0	18	3	6	4	23	17.75	9	-1.10393	0.606755	1	1	0	No	No	137	116	39	78	95	63	37	14	100	7	31	4	97.3333	47.6667	-1.02779	0.197591	3	1	0	No	No
CJM1cam_0568	545165	545380	-	216	-	Lipoprotein, putative	L	-	-	-	N	8	0	22	18	3	5	3	8	12	4.75	-1.36848	0.532972	1	0	0	No	No	47	55	14	141	250	98	74	169	523	585	254	455	38.6667	283.222	2.87077	0.0183663	1	0	0	No	No
CJM1cam_0569	545377	545817	-	441	-	Hypothetical protein CJM1cam_0569	N	-	-	-	N	98	144	293	131	54	6	2727	104629	166.5	26854	7.33312	0.000876531	3	1	1	No	No	399	223	167	762	1250	679	4634	855	2696	1217	1649	4053	263	1977.22	2.90991	0.0150755	3	0	1	No	No
CJM1cam_0570	545876	546508	-	633	-	Hypothetical protein CJM1cam_0570	S	-	-	-	N	2	18	48	32	3	6	16	1774	25	449.75	4.17415	0.0232354	2	1	0	No	No	NA	NA	NA	NA	NA	NA	NA	NA	NA	NA	NA	NA	NA	NA	NA	NA	0	0	0	No	No
CJM1cam_0571	546519	547169	-	651	nucA	DNA/RNA non-specific endonuclease	F	-	-	-	N	NA	NA	NA	NA	NA	NA	NA	NA	NA	NA	NA	NA	0	0	0	No	No	NA	NA	NA	NA	NA	NA	NA	NA	NA	NA	NA	NA	NA	NA	NA	NA	0	0	0	No	No
CJM1cam_0572	547166	547792	-	627	nth	Endonuclease III	L	-	-	-	N	NA	NA	NA	NA	NA	NA	NA	NA	NA	NA	NA	NA	1	1	0	No	No	NA	NA	NA	NA	NA	NA	NA	NA	NA	NA	NA	NA	NA	NA	NA	NA	0	0	0	No	No
CJM1cam_0573	547873	548694	+	822	cbf2	Putative peptidyl-prolyl cis-trans isomerase (Cell binding factor-Cbf2) precursor	O	-	-	-	N	0	0	28	1	3	5	3	8	7.25	4.75	-0.619609	0.855599	1	0	0	No	No	108	52	52	66	1	26	11	2	2	2	24	9	70.6667	15.8889	-2.13442	0.0092744	1	1	0	No	No
CJM1cam_0574	548694	549758	+	1065	fba	Fructose-bisphosphate aldolase	G	-	-	-	N	NA	NA	NA	NA	NA	NA	NA	NA	NA	NA	NA	NA	0	0	0	No	No	NA	NA	NA	NA	NA	NA	NA	NA	NA	NA	NA	NA	NA	NA	NA	NA	0	0	0	No	No
CJM1cam_0575	549853	551295	+	1443	-	Hypothetical protein CJM1cam_0575	U	-	-	-	N	1599	1762	766	1431	332	4077	50	23560	1389.5	7004.75	2.33372	0.14593	11	6	0	No	No	700	756	295	1134	584	522	791	2478	978	510	160	503	583.667	851.111	0.544166	0.780709	8	2	0	No	No
CJM1cam_0576	551292	552245	+	954	-	Putative membrane protein (OmpA/MotB domain)	M	-	-	-	N	1485	6607	2293	585	771	12	62	86	2742.5	232.75	-3.55572	0.0257677	3	2	0	No	No	779	934	2316	299	2235	86	3007	2146	919	601	28	366	1343	1076.33	-0.319028	0.619031	4	2	0	No	No
CJM1cam_0577	552232	553107	+	876	-	D-cysteine desulfhydrase	E	-	-	-	N	4162	1855	3369	3052	1057	28452	37	1890	3109.5	7859	1.33771	0.411812	13	8	1	No	No	4604	3318	2024	2673	2136	2624	4285	2057	4391	3133	3712	1734	3315.33	2971.67	-0.157978	0.741298	13	0	0	No	No
CJM1cam_0578	553099	554442	-	1344	-	Na+-dependent transporter, SNF family protein	R	-	-	-	N	9274	6583	12913	8293	103685	14113	26788	13736671	9265.75	3.47031e+06	8.54892	0.000243048	22	10	1	No	No	17918	21092	23047	33714	37681	17986	126549	35785	41631	30314	24793	21503	20685.7	41106.2	0.99071	0.47078	21	2	1	No	No
CJM1cam_0579	554493	555161	-	669	-	MOSC domain-containing protein	S	-	-	-	N	179	54	253	159	3	6	554	2129	161.25	673	2.05971	0.214156	5	3	0	No	No	322	249	180	2304	1694	2136	2749	635	1073	1326	1155	1619	250.333	1632.33	2.70356	0.0158503	6	0	1	No	No
CJM1cam_0580	555158	556861	-	1704	dsbD	Disulfide bond formation protein DsbD	O	C	-	-	N	299	332	167	204	4	12	16	77	250.5	27.25	-3.26267	0.0366622	10	5	0	No	No	21	0	10	1	12	2	36	9	2	20	8	9	10.3333	11	0.0365731	0.897475	0	0	0	No	No
CJM1cam_0581	556956	557837	+	882	-	Polyphosphate kinase 2	S	-	-	-	N	1791	666	1624	2881	2829	1536	4	2978	1740.5	1836.75	0.0773263	0.967369	8	4	0	No	No	4486	3601	2473	1782	1448	4716	3441	2413	918	1642	2947	2011	3520	2368.67	-0.5716	0.431421	9	3	0	No	No
CJM1cam_0582	557846	559036	+	1191	-	Carboxypeptidase	R	-	-	-	N	978	944	1246	927	4	12	37	168	1023.75	55.25	-4.23199	0.00850526	8	5	0	Attenuated	No	2587	2463	2400	6031	2296	3677	2290	8537	3636	2179	8466	5380	2483.33	4721.33	0.926808	0.505032	7	1	0	No	No
CJM1cam_0583	559115	560287	+	1173	macA	Macrolide-specific efflux protein macA precursor	M	-	-	-	N	4762	5035	6132	5987	1693	12503	27791	743	5479	10682.5	0.963296	0.538681	14	11	0	No	No	9968	10435	10576	19161	31529	45450	103850	16899	12692	50210	40674	18521	10326.3	37665.1	1.86688	0.120479	14	4	1	No	No
CJM1cam_0584	560287	562212	+	1926	macB	Macrolide export ATP-binding/permease protein MacB	V	-	-	-	N	2310	4198	3222	3559	853	12	84	1070	3322.25	504.75	-2.71992	0.0766859	14	12	0	No	No	5039	4552	8728	2349	4378	5524	3886	6761	10607	3127	4464	4908	6106.33	5111.56	-0.256595	0.659499	13	1	0	No	No
CJM1cam_0585	562214	563584	+	1371	cusC	Cation efflux system protein CusC precursor	M	U	-	-	N	9910	12129	12374	6442	1379	44439	6216	335	10213.8	13092.2	0.358253	0.842677	12	7	0	No	No	13657	12505	12849	34418	94857	43498	120736	66816	69727	102680	62063	45214	13003.7	71112.1	2.45114	0.0282809	10	0	1	No	No
CJM1cam_0586	563587	564765	-	1179	-	GDSL-like lipase/acylhydrolase	E	-	-	-	N	135	461	157	121	3	19	4	10	218.5	9	-4.66539	0.00485091	2	2	0	Attenuated	No	144	22	201	1	1	97	3	41	7	2	18	1	122.333	19	-2.67634	0.00216081	1	1	0	No	No
CJM1cam_0587	564752	565762	-	1011	-	Hypothetical protein CJM1cam_0587	S	-	-	-	N	616	533	664	829	3	1743	15913	76	660.5	4433.75	2.74686	0.104779	8	5	0	No	No	999	942	758	1943	2709	2174	1843	1433	2367	1291	2555	3276	899.667	2176.78	1.27503	0.290318	7	1	0	No	No
CJM1cam_0589	565763	567139	-	1377	-	Hypothetical protein CJM1cam_0589	M	-	-	-	N	17579	29412	19230	10457	8309	9513	5930	13306	19169.5	9264.5	-1.04915	0.47255	19	12	0	No	No	11158	13268	29727	6685	19539	9813	21510	14668	19983	11912	8786	4827	18051	13080.3	-0.464682	0.508168	18	9	0	No	No
CJM1cam_0590	567182	567685	-	504	ftn	Ferritin	P	-	-	-	N	198	104	115	72	4	12	72	11	122.25	24.75	-2.29264	0.124278	2	2	0	No	No	199	139	108	95	35	35	39	14	123	12	76	12	148.667	49	-1.60709	0.0360152	2	1	0	No	No
CJM1cam_0591	567864	568859	+	996	pstS	ABC-type phosphate transport system, periplasmic component PstS	P	-	-	-	N	818	1515	1443	257	4	6	27	26	1008.25	15.75	-6.02666	0.000618099	7	6	0	Attenuated	No	834	708	2230	982	2547	995	823	510	4864	1451	438	222	1257.33	1425.78	0.18134	0.971888	6	0	0	No	No
CJM1cam_0592	568869	569783	+	915	pstC	ABC-type phosphate transport system, permease component PstC	P	-	-	-	N	3337	1131	2138	3360	3	2273	1119	49	2491.5	861	-1.53228	0.347596	8	6	0	No	No	5080	5191	3821	5722	9084	5214	7421	1958	4772	3384	5664	2563	4697.33	5086.89	0.114917	0.950976	8	2	1	No	No
CJM1cam_0593	569780	570868	+	1089	pstA	ABC-type phosphate transport system, permease component PstA	P	-	-	-	N	325	291	336	854	4	6	39	27	451.5	19	-4.58448	0.00440216	4	2	0	Attenuated	No	1137	1002	426	1396	101	282	31	1098	1366	204	401	141	855	557.778	-0.615518	0.431421	3	1	0	No	No
CJM1cam_0594	570865	571605	+	741	pstB	ABC-type phosphate transport system, ATPase component PstB	P	-	-	-	N	1120	1886	814	860	3	33	28	287	1170	87.75	-3.74503	0.0198856	5	4	0	Attenuated	No	1918	1543	1699	5367	8423	7521	26258	6037	6210	9249	11529	8620	1720	9912.67	2.52673	0.0263003	5	0	1	No	No
CJM1cam_0595	571683	572999	+	1317	-	Multidrug-efflux transporter	V	-	-	-	N	1366	2637	3120	2413	5941	1605	1928	1418	2384	2723	0.191818	0.905817	14	9	0	No	No	3624	3101	4017	4195	6265	3078	2073	10041	9232	2637	7328	7884	3580.67	5859.22	0.710545	0.640996	12	1	0	No	No
CJM1cam_0596	572975	573622	+	648	-	Hypothetical protein CJM1cam_0596	R	-	-	-	N	NA	NA	NA	NA	NA	NA	NA	NA	NA	NA	NA	NA	0	0	0	No	No	NA	NA	NA	NA	NA	NA	NA	NA	NA	NA	NA	NA	NA	NA	NA	NA	0	0	0	No	No
CJM1cam_0597	573664	575184	+	1521	-	Hypothetical protein CJM1cam_0597	K	-	-	-	N	471	293	352	604	4	21	4	50	430	19.75	-4.50777	0.00642604	5	5	0	Attenuated	No	834	649	517	148	178	107	31	143	81	17	1	238	666.667	104.889	-2.6666	0.00063618	4	2	0	Attenuated	No
CJM1cam_0598	575165	577354	+	2190	hypF	Carbamoyltransferase HypF	O	-	-	-	N	149	382	598	614	506	38	87	49	435.75	170	-1.3539	0.369852	10	8	0	No	No	570	463	520	1083	2961	1001	7090	2655	2747	546	491	1208	517.667	2198	2.08613	0.0944973	5	3	0	No	No
CJM1cam_0599	577432	578175	+	744	hypB	Hydrogenase isoenzymes nickel incorporation protein HypB	O	K	-	-	N	58	190	59	78	3	6	4	15	96.25	7	-3.91159	0.0211041	2	2	0	No	No	124	63	61	133	1	49	258	332	2	2	70	41	82.6667	98.6667	0.258608	0.971888	2	1	0	No	No
CJM1cam_0600	578175	578456	+	282	hypC	Hydrogenase isoenzymes formation protein HypC	O	-	-	-	N	NA	NA	NA	NA	NA	NA	NA	NA	NA	NA	NA	NA	0	0	0	No	No	NA	NA	NA	NA	NA	NA	NA	NA	NA	NA	NA	NA	NA	NA	NA	NA	0	0	0	No	No
CJM1cam_0601	578440	579531	+	1092	hypD	Hydrogenase expression/formation protein HypD	O	-	-	-	N	109	51	387	115	4	6	4	39	165.5	13.25	-3.72563	0.0264248	3	2	0	Attenuated	No	101	150	290	377	1306	486	2692	260	394	92	130	241	180.333	664.222	1.88347	0.176859	3	1	1	No	No
CJM1cam_0602	579528	580502	+	975	hypE	Hydrogenase isoenzymes formation protein HypE	O	-	-	-	N	42	86	1	71	9	6	4	16	50	8.75	-2.6025	0.126616	1	1	0	No	No	80	55	67	2557	380	553	799	723	1332	2	127	91	67.3333	729.333	3.43629	0.020017	2	0	1	No	No
CJM1cam_0603	580502	580846	+	345	hypA	Hydrogenase nickel incorporation protein HypA	R	-	-	-	N	NA	NA	NA	NA	NA	NA	NA	NA	NA	NA	NA	NA	0	0	0	No	No	NA	NA	NA	NA	NA	NA	NA	NA	NA	NA	NA	NA	NA	NA	NA	NA	0	0	0	No	No
CJM1cam_0604	580868	581911	-	1044	-	Type I restriction enzyme motif protein	S	-	-	-	N	3624	2104	3984	3997	2746	230652	2807	13143	3427.25	62337	4.18501	0.0119153	11	6	0	No	No	9808	13077	10678	28477	29234	33761	25865	15136	10743	16558	14464	11522	11187.7	20640	0.883511	0.523503	11	0	1	No	No
CJM1cam_0605	582003	582968	-	966	-	DNA polymerase III	L	-	-	-	Y	NA	NA	NA	NA	NA	NA	NA	NA	NA	NA	NA	NA	1	0	0	No	No	NA	NA	NA	NA	NA	NA	NA	NA	NA	NA	NA	NA	NA	NA	NA	NA	1	0	0	No	No
CJM1cam_0606	582961	584895	-	1935	rnr	Ribonuclease R	K	-	-	-	Y	NA	NA	NA	NA	NA	NA	NA	NA	NA	NA	NA	NA	0	0	0	No	No	NA	NA	NA	NA	NA	NA	NA	NA	NA	NA	NA	NA	NA	NA	NA	NA	0	0	0	No	No
CJM1cam_0607	585014	586036	+	1023	ilvC	Ketol-acid reductoisomerase	E	H	-	-	N	677	1606	887	1118	4	6	27	35	1072	18	-5.93881	0.000618099	7	7	0	Attenuated	No	1002	1115	1387	14	84	142	353	100	2	65	75	1	1168	92.8889	-3.65402	7.83559e-06	8	8	0	Attenuated	No
CJM1cam_0608	586040	587122	+	1083	-	Hypothetical protein CJM1cam_0608	S	-	-	-	N	1375	2895	2494	893	4	6	40	61	1914.25	27.75	-6.13708	0.000567453	9	7	0	Attenuated	No	1678	1645	2848	129	59	216	320	316	1247	400	152	76	2057	323.889	-2.66746	0.000414008	9	7	0	Attenuated	No
CJM1cam_0609	587112	587885	+	774	dprA	DNA processing protein A	L	U	-	-	N	233	466	419	217	8381	22	102	39	333.75	2136	2.67824	0.113319	4	1	0	No	No	172	162	60	11	83	18	58	6	67	45	78	14	131.333	42.2222	-1.6374	0.0334452	3	3	0	No	No
CJM1cam_0610	587882	588265	+	384	yqgF	Putative holliday junction resolvase	L	-	-	-	N	77	0	112	0	3	5	3	8	47.25	4.75	-3.33203	0.081019	2	1	0	No	No	28	46	45	1	1	1	2	1	2	2	1	1	39.6667	1.33333	-4.99246	2.0712e-09	1	1	0	No	No
CJM1cam_0611	588255	589133	+	879	rsmF	Ribosomal RNA small subunit methyltransferase F	J	-	-	-	N	720	770	500	538	3	1444	4	39	632	372.5	-0.760148	0.668072	6	5	0	No	No	651	372	300	1011	3387	2763	4392	3635	3976	3566	1252	1615	441	2844.11	2.68883	0.0181001	6	1	0	No	No
CJM1cam_0612	589309	589806	-	498	msrA	Peptide methionine sulfoxide reductase MsrA	O	-	-	-	N	1571	1609	1083	2373	231694	5289	13067	94	1659	62536	5.23616	0.00428912	3	1	1	No	No	3583	1958	1904	1649	2949	1903	11916	3398	7048	3442	2055	1798	2481.67	4017.56	0.695053	0.675403	4	1	0	No	No
CJM1cam_0613	589847	590365	-	519	ppa	Inorganic pyrophosphatase	C	-	-	-	Y	NA	NA	NA	NA	NA	NA	NA	NA	NA	NA	NA	NA	0	0	0	No	No	NA	NA	NA	NA	NA	NA	NA	NA	NA	NA	NA	NA	NA	NA	NA	NA	0	0	0	No	No
CJM1cam_0614	590375	590953	-	579	adk	Adenylate kinase	F	-	-	-	Y	NA	NA	NA	NA	NA	NA	NA	NA	NA	NA	NA	NA	0	0	0	No	No	NA	NA	NA	NA	NA	NA	NA	NA	NA	NA	NA	NA	NA	NA	NA	NA	0	0	0	No	No
CJM1cam_0615	590950	592701	-	1752	aspS	Aspartate-tRNA ligase AspS	J	-	-	-	N	NA	NA	NA	NA	NA	NA	NA	NA	NA	NA	NA	NA	0	0	0	No	No	NA	NA	NA	NA	NA	NA	NA	NA	NA	NA	NA	NA	NA	NA	NA	NA	0	0	0	No	No
CJM1cam_0616	592792	593652	+	861	ppnK	Iorganic polyphosphate/ATP-NAD kinase	G	-	-	-	Y	NA	NA	NA	NA	NA	NA	NA	NA	NA	NA	NA	NA	0	0	0	No	No	NA	NA	NA	NA	NA	NA	NA	NA	NA	NA	NA	NA	NA	NA	NA	NA	0	0	0	No	No
CJM1cam_0617	593652	595175	+	1524	recN	DNA repair protein RecN	L	-	-	-	N	2	0	1	33	4	6	27	35	9	18	1.00827	0.57799	1	0	0	No	No	9	46	92	76	83	3	3	27	2	2	47	1	49	27.1111	-0.860635	0.313642	3	2	0	No	No
CJM1cam_0618	595279	596523	+	1245	-	Response regulator/GGDEF domain protein	T	-	-	-	Y	15	38	1	18	3	10	3	9	18	6.25	-1.58009	0.417292	2	0	0	No	No	11	0	5	8	13	18	103	101	12	12	62	6	5.33333	37.2222	2.78691	0.0428386	0	0	0	No	No
CJM1cam_0619	596514	597329	+	816	ycfH	Putative deoxyribonuclease YcfH	L	-	-	-	Y	NA	NA	NA	NA	NA	NA	NA	NA	NA	NA	NA	NA	0	0	0	No	No	NA	NA	NA	NA	NA	NA	NA	NA	NA	NA	NA	NA	NA	NA	NA	NA	0	0	0	No	No
CJM1cam_0620	597329	598447	+	1119	mltD	Membrane-bound lytic murein transglycosylase D precursor	M	-	-	-	Y	NA	NA	NA	NA	NA	NA	NA	NA	NA	NA	NA	NA	0	0	0	No	No	NA	NA	NA	NA	NA	NA	NA	NA	NA	NA	NA	NA	NA	NA	NA	NA	0	0	0	No	No
CJM1cam_0621	598407	599234	+	828	rlpA	RlpA-like protein precursor	M	-	-	-	Y	NA	NA	NA	NA	NA	NA	NA	NA	NA	NA	NA	NA	0	0	0	No	No	NA	NA	NA	NA	NA	NA	NA	NA	NA	NA	NA	NA	NA	NA	NA	NA	0	0	0	No	No
CJM1cam_0622	599240	599728	+	489	kdsC	3-deoxy-D-manno-octulosonate 8-phosphate phosphatas KdsC	R	-	-	-	Y	NA	NA	NA	NA	NA	NA	NA	NA	NA	NA	NA	NA	0	0	0	No	No	NA	NA	NA	NA	NA	NA	NA	NA	NA	NA	NA	NA	NA	NA	NA	NA	0	0	0	No	No
CJM1cam_0623	599719	600234	+	516	-	Hypothetical protein CJM1cam_0623	R	-	-	-	Y	NA	NA	NA	NA	NA	NA	NA	NA	NA	NA	NA	NA	0	0	0	No	No	NA	NA	NA	NA	NA	NA	NA	NA	NA	NA	NA	NA	NA	NA	NA	NA	0	0	0	No	No
CJM1cam_0624	600216	600677	+	462	-	OstA family protein	S	-	-	-	Y	NA	NA	NA	NA	NA	NA	NA	NA	NA	NA	NA	NA	0	0	0	No	No	NA	NA	NA	NA	NA	NA	NA	NA	NA	NA	NA	NA	NA	NA	NA	NA	0	0	0	No	No
CJM1cam_0625	600674	601270	+	597	engB	GTP-binding protein EngB	R	-	-	-	Y	NA	NA	NA	NA	NA	NA	NA	NA	NA	NA	NA	NA	0	0	0	No	No	NA	NA	NA	NA	NA	NA	NA	NA	NA	NA	NA	NA	NA	NA	NA	NA	0	0	0	No	No
CJM1cam_0626	601267	601761	+	495	-	Putative integral membrane protein	J	-	-	-	Y	NA	NA	NA	NA	NA	NA	NA	NA	NA	NA	NA	NA	0	0	0	No	No	NA	NA	NA	NA	NA	NA	NA	NA	NA	NA	NA	NA	NA	NA	NA	NA	0	0	0	No	No
CJM1cam_0627	601762	603570	+	1809	pbpC	Penicillin-binding protein 2 PbpC	M	-	-	-	Y	NA	NA	NA	NA	NA	NA	NA	NA	NA	NA	NA	NA	0	0	0	No	No	7	8	5	4	1	33	47	6	7	21	12	12	6.66667	15.8889	1.21571	0.432057	0	0	0	No	No
CJM1cam_0628	603691	605481	-	1791	-	Peptidase, M24 family	E	-	-	-	N	5238	2953	2858	2633	5083	1764	154841	3907	3420.5	41398.8	3.59728	0.0274306	17	8	1	No	No	4918	3702	3663	4959	10624	10832	20475	6429	11445	13696	16440	11568	4094.33	11829.8	1.53071	0.194303	17	2	1	No	No
CJM1cam_0629	605497	606579	-	1083	dtpT_1	Di-/tripeptide transporter	E	-	-	-	N	2296	2590	4184	2192	6032	47447	48655	466757	2815.5	142223	5.65853	0.00101663	8	2	0	No	No	4595	5081	5136	10838	16075	15440	13238	14847	19326	17538	15272	23619	4937.33	16243.7	1.71808	0.122642	8	0	0	No	No
CJM1cam_0630	606552	607052	-	501	dtpT_2	Di-/tripeptide transporter	E	-	-	-	N	2473	1520	1749	2609	15968	6	1519	1465	2087.75	4739.5	1.18305	0.480685	4	1	0	No	No	3773	5391	5736	6378	3849	7272	4056	4637	7518	4343	7940	6483	4966.67	5830.67	0.231325	0.973467	4	0	0	No	No
CJM1cam_0631	607223	608752	-	1530	dtpT_3	Di-/tripeptide transporter	E	-	-	-	N	3554	3420	2438	1818	571	3056	25443	6128	2807.5	8799.5	1.64816	0.270197	18	12	0	No	No	5073	4072	4148	13167	15821	14103	21446	9204	11782	17088	10058	14016	4431	14076.1	1.66753	0.145175	19	3	1	No	No
CJM1cam_0632	608876	609424	-	549	-	Hypothetical protein CJM1cam_0632	S	-	-	-	N	4020	1616	1839	2049	135216	54978	4983	4287	2381	49866	4.3885	0.00642604	9	5	1	No	No	7244	6871	3781	7646	4752	6081	5694	4415	5666	4227	4908	3772	5965.33	5240.11	-0.187004	0.717508	10	1	1	No	No
CJM1cam_0633	609417	610523	-	1107	-	Hypothetical protein CJM1cam_0633	M	-	-	-	N	4329	8875	4422	6443	41271	18655	62271	23053	6017.25	36312.5	2.59331	0.0662179	24	8	0	No	No	12139	8632	5499	16850	17636	16328	25422	21682	14986	19900	32892	19122	8756.67	20535.3	1.22964	0.311252	23	1	1	No	No
CJM1cam_0634	610510	611385	-	876	era	GTPase Era	R	-	-	-	Y	NA	NA	NA	NA	NA	NA	NA	NA	NA	NA	NA	NA	0	0	0	No	No	NA	NA	NA	NA	NA	NA	NA	NA	NA	NA	NA	NA	NA	NA	NA	NA	0	0	0	No	No
CJM1cam_0635	611382	612701	-	1320	hslU	ATP-dependent protease ATP-binding subunit HslU	O	-	-	-	Y	NA	NA	NA	NA	NA	NA	NA	NA	NA	NA	NA	NA	0	0	0	No	No	NA	NA	NA	NA	NA	NA	NA	NA	NA	NA	NA	NA	NA	NA	NA	NA	0	0	0	No	No
CJM1cam_0636	612698	613240	-	543	hslV	ATP-dependent protease HslV	O	-	-	-	Y	NA	NA	NA	NA	NA	NA	NA	NA	NA	NA	NA	NA	0	0	0	No	No	NA	NA	NA	NA	NA	NA	NA	NA	NA	NA	NA	NA	NA	NA	NA	NA	0	0	0	No	No
CJM1cam_0637	613240	613683	-	444	rplI	50S ribosomal protein L9	J	-	-	-	Y	NA	NA	NA	NA	NA	NA	NA	NA	NA	NA	NA	NA	0	0	0	No	No	NA	NA	NA	NA	NA	NA	NA	NA	NA	NA	NA	NA	NA	NA	NA	NA	0	0	0	No	No
CJM1cam_0638	613696	614916	-	1221	argG	Argininosuccinate synthase ArgG	E	-	-	-	N	19	51	213	388	3	5	3	8	167.75	4.75	-5.1763	0.00373541	1	1	0	No	No	293	336	843	61	95	114	11	35	427	257	30	369	490.667	155.444	-1.6574	0.0371042	1	1	0	No	No
CJM1cam_0639	615071	615316	+	246	-	S4 domain-containing protein	J	-	-	-	Y	NA	NA	NA	NA	NA	NA	NA	NA	NA	NA	NA	NA	0	0	0	No	No	NA	NA	NA	NA	NA	NA	NA	NA	NA	NA	NA	NA	NA	NA	NA	NA	0	0	0	No	No
CJM1cam_0640	615313	615720	+	408	-	Hypothetical protein CJM1cam_0640	R	-	-	-	Y	NA	NA	NA	NA	NA	NA	NA	NA	NA	NA	NA	NA	0	0	0	No	No	NA	NA	NA	NA	NA	NA	NA	NA	NA	NA	NA	NA	NA	NA	NA	NA	0	0	0	No	No
CJM1cam_0641	615704	616441	+	738	lptB	Lipopolysaccharide export system ATP-binding protein LptB	R	-	-	-	Y	NA	NA	NA	NA	NA	NA	NA	NA	NA	NA	NA	NA	1	1	0	No	No	NA	NA	NA	NA	NA	NA	NA	NA	NA	NA	NA	NA	NA	NA	NA	NA	1	1	0	No	No
CJM1cam_0642	616441	617691	+	1251	rpoN	DNA-directed RNA polymerase factor sigma-54 RpoN	K	-	-	-	N	117843	77300	120615	116878	1352	335	750	2292	108159	1182.25	-6.51614	0.00026109	13	12	0	Attenuated	No	83790	137999	159855	12722	8049	15505	37421	8718	2914	34852	816	28933	127215	16658.9	-2.9329	0.000104985	11	10	0	Attenuated	No
CJM1cam_0643	617855	619279	+	1425	dcuB	Anaerobic C4-dicarboxylate transporter	R	-	-	-	N	441	971	1189	2096	543623	843	1341	224	1174.25	136508	6.86125	0.00116832	11	8	1	No	No	2106	2275	2860	5611	1957	1648	1326	4489	5121	1504	5635	7289	2413.67	3842.22	0.67072	0.684238	9	0	0	No	No
CJM1cam_0644	619618	621309	+	1692	-	Potassium-transporting ATPase subunit A	P	-	-	-	N	1830	1791	1335	2092	51	4755	52278	57222	1762	28576.5	4.01957	0.0150694	8	5	0	No	No	3730	2866	2361	3241	5642	181	226	2582	3614	1620	8954	2671	2985.67	3192.33	0.0964466	0.915135	8	1	0	No	No
CJM1cam_0646	621319	623364	+	2046	kdpB	Potassium-transporting ATPase, subunit B KdpB	P	-	-	-	N	6087	5074	4578	4889	189	2706	2398	8536	5157	3457.25	-0.577324	0.721334	17	10	0	No	No	7681	8560	7794	18928	32968	3461	671	20564	21623	56539	54617	51397	8011.67	28974.2	1.85452	0.176859	17	7	2	No	No
CJM1cam_0647	623366	623974	+	609	-	Potassium-transporting ATPase subunit C	P	-	-	-	N	1206	1593	2462	1335	356	46899	31	95	1649	11845.2	2.84461	0.106155	4	1	1	No	No	1274	1456	4662	1853	435	19	99	2319	2596	3032	3741	2191	2464	1809.44	-0.44528	0.535315	4	3	1	No	No
CJM1cam_0648	623977	625908	+	1932	kdpD	Sensor protein KdpD	T	-	-	-	N	3719	6460	3728	3921	304697	117	8647	1038	4457	78624.8	4.1409	0.0221507	16	10	0	No	No	6624	7074	6263	53075	6294	2901	2806	10099	15393	8408	7626	9036	6653.67	12848.7	0.949415	0.537417	15	7	0	No	No
CJM1cam_0650	625903	627876	-	1974	uvrB	UvrABC system protein B, helicase subunit	L	-	-	-	N	254	167	158	525	4	6	30	18	276	14.5	-4.26598	0.00696207	5	4	0	Attenuated	No	359	512	262	41	42	76	375	2	2	101	45	4	377.667	76.4444	-2.3047	0.00730958	4	4	0	Attenuated	No
CJM1cam_0651	628030	628260	+	231	-	Hypothetical protein CJM1cam_0651	O	-	-	-	Y	NA	NA	NA	NA	NA	NA	NA	NA	NA	NA	NA	NA	0	0	0	No	No	NA	NA	NA	NA	NA	NA	NA	NA	NA	NA	NA	NA	NA	NA	NA	NA	0	0	0	No	No
CJM1cam_0652	628250	628492	+	243	-	Hypothetical protein CJM1cam_0652	S	-	-	-	Y	NA	NA	NA	NA	NA	NA	NA	NA	NA	NA	NA	NA	0	0	0	No	No	NA	NA	NA	NA	NA	NA	NA	NA	NA	NA	NA	NA	NA	NA	NA	NA	0	0	0	No	No
CJM1cam_0653	628489	628926	+	438	-	Type II secretion system protein G	N	U	-	-	Y	NA	NA	NA	NA	NA	NA	NA	NA	NA	NA	NA	NA	0	0	0	No	No	NA	NA	NA	NA	NA	NA	NA	NA	NA	NA	NA	NA	NA	NA	NA	NA	0	0	0	No	No
CJM1cam_0654	628908	630761	+	1854	priA	Primosomal protein N'	L	-	-	-	Y	4	5	5	1	13	315	56	94	3.75	119.5	4.95208	0.00333325	0	0	0	No	No	NA	NA	NA	NA	NA	NA	NA	NA	NA	NA	NA	NA	NA	NA	NA	NA	0	0	0	No	No
CJM1cam_0655	630754	631512	-	759	-	Bifunctional N-acetylglucosamine-1-phosphate uridyltransferase/glucosamine-1-phosphate acetyltransferase	M	-	-	-	N	587	843	835	705	63	9211	1909	39	742.5	2805.5	1.91796	0.231041	6	4	0	No	No	1177	626	347	17168	2087	5704	13219	3446	8205	1657	10095	1455	716.667	7004	3.28856	0.00915029	6	0	1	No	No
CJM1cam_0656	631514	632116	-	603	-	Class I glutamine amidotransferase, putative	R	-	-	-	N	33	18	0	1	12	6	4	33	13	13.75	0.0275201	0.976293	1	0	0	No	No	NA	NA	NA	NA	NA	NA	NA	NA	NA	NA	NA	NA	NA	NA	NA	NA	0	0	0	No	No
CJM1cam_0657	632107	634446	-	2340	-	Hypothetical protein CJM1cam_0657	G	-	-	-	N	4300	7570	5326	4284	86957	67546	895811	104486	5370	288700	5.74841	0.000769874	17	4	1	No	No	7971	7899	9899	22154	36631	22543	55529	23988	53113	13931	19077	35579	8589.67	31393.9	1.86981	0.100535	15	2	1	No	No
CJM1cam_0658	634461	635222	-	762	ubiE_2	Demethylmenaquinone methyltransferase	Q	R	-	-	N	194	117	171	454	132	509	2592	39	234	818	1.8085	0.237261	4	1	0	No	No	598	396	296	543	343	321	14	883	864	87	599	174	430	425.333	-0.016392	0.834493	6	0	0	No	No
CJM1cam_0659	635610	636047	-	438	-	Ubiquinone/menaquinone biosynthesis methyltransferase	Q	R	-	-	N	211	532	711	311	3	6	15	10	441.25	8.5	-5.74212	0.00078042	3	3	0	Attenuated	No	364	465	1461	1180	2248	409	40793	900	4438	102	194	87	763.333	5594.56	2.87305	0.133016	3	0	0	No	No
CJM1cam_0660	636732	637037	-	306	-	Hypothetical protein CJM1cam_0660	R	-	-	-	N	443	860	794	1117	3	3694	4643	21	803.5	2090.25	1.37984	0.413677	2	0	0	No	No	1550	1059	465	5681	9357	2459	8277	4735	4874	3945	4081	4527	1024.67	5326.22	2.37784	0.0357523	1	0	0	No	No
CJM1cam_0661	637211	637636	-	426	-	Transcriptional regulator, putative	K	-	-	-	N	0	0	73	103	3	6	378	12	44	99.75	1.1914	0.536638	2	1	0	No	No	135	29	127	1	62	70	301	90	187	7	190	177	97	120.556	0.313517	0.981764	1	0	0	No	No
CJM1cam_0662	637665	637805	+	141	-	Site-specific DNA methylase	L	-	-	-	N	41	59	87	59	3	5	3	8	61.5	4.75	-3.739	0.0264248	2	1	0	No	No	87	159	89	179	1	117	80	74	418	2	8	76	111.667	106.111	-0.0710814	0.780709	3	2	0	No	No
CJM1cam_0663	638244	638795	+	552	-	Hypothetical protein CJM1cam_0663	E	-	-	-	N	NA	NA	NA	NA	NA	NA	NA	NA	NA	NA	NA	NA	0	0	0	No	No	NA	NA	NA	NA	NA	NA	NA	NA	NA	NA	NA	NA	NA	NA	NA	NA	0	0	0	No	No
CJM1cam_0664	638792	639076	-	285	-	Hypothetical protein CJM1cam_0664	R	-	-	-	N	NA	NA	NA	NA	NA	NA	NA	NA	NA	NA	NA	NA	0	0	0	No	No	NA	NA	NA	NA	NA	NA	NA	NA	NA	NA	NA	NA	NA	NA	NA	NA	1	1	0	No	No
CJM1cam_0665	639136	639765	-	630	-	LexA transcriptional repressor	K	-	-	-	N	88	180	129	197	3	6	2207	6664	148.5	2220	3.901	0.0274306	6	0	0	No	No	387	643	638	991	127	260	1183	534	978	982	929	517	556	722.333	0.377124	0.896892	6	0	0	No	No
CJM1cam_0666	640021	640320	+	300	-	Hypothetical protein CJM1cam_0666	E	-	-	-	N	26	133	31	49	3	6	15	10	59.75	8.5	-2.85935	0.0695849	2	1	0	No	No	102	35	82	128	91	111	3	431	114	7	65	34	73	109.333	0.582419	0.823548	1	0	0	No	No
CJM1cam_0667	641235	642626	-	1392	cipA	Invasion protein CipA	P	-	-	-	N	6623	8185	6835	5189	520471	205403	177455	43606	6708	236734	5.14124	0.00136498	25	9	2	No	Enriched	11329	8100	9081	12549	10513	16095	23197	12870	18892	11066	17161	15976	9503.33	15368.8	0.693494	0.636673	23	0	0	No	No
CJM1cam_0668	642637	643161	-	525	cysNC	Adenylylsulfate kinase	P	-	-	-	Y	NA	NA	NA	NA	NA	NA	NA	NA	NA	NA	NA	NA	0	0	0	No	No	NA	NA	NA	NA	NA	NA	NA	NA	NA	NA	NA	NA	NA	NA	NA	NA	0	0	0	No	No
CJM1cam_0669	643284	644357	+	1074	ispG	4-hydroxy-3-methylbut-2-en-1-yl diphosphate synthase	I	-	-	-	Y	NA	NA	NA	NA	NA	NA	NA	NA	NA	NA	NA	NA	0	0	0	No	No	NA	NA	NA	NA	NA	NA	NA	NA	NA	NA	NA	NA	NA	NA	NA	NA	0	0	0	No	No
CJM1cam_0670	644387	645085	-	699	flgH	Flagellar basal body L-ring protein FlgH	N	-	-	-	N	205	73	156	154	12	6	4	33	147	13.75	-3.4953	0.0282169	3	2	0	No	No	112	103	82	1	1	3	11	1	2	2	12	1	99	3.77778	-4.67986	2.58941e-09	2	2	0	No	No
CJM1cam_0671	645178	646680	+	1503	pta	Phosphate acetyltransferase	C	-	-	-	N	700	1135	1023	583	475	4034	59	95	860.25	1165.75	0.438425	0.808764	12	5	0	No	No	4656	5041	11539	9	10	149	13	2	7	17	5	4	7078.67	24	-8.20991	4.76897e-20	14	14	0	Attenuated	No
CJM1cam_0672	646694	647881	+	1188	ackA	Acetate kinase	C	-	-	-	N	44	102	1	49	4	6	42	36	49	22	-1.17128	0.492739	4	1	0	No	No	445	656	645	56	5	11	30	6	44	2	71	42	582	29.6667	-4.29221	1.22388e-08	6	6	0	Attenuated	No
CJM1cam_0673	647952	648443	+	492	-	Hypothetical protein CJM1cam_0673	U	-	-	-	N	244	477	449	556	4	6	31	259	431.5	75	-2.53531	0.111164	6	4	0	No	No	771	499	335	1093	575	323	3	657	2132	477	1325	1362	535	883	0.723227	0.727771	5	1	0	No	No
CJM1cam_0674	648431	649369	-	939	-	Membrane protein	O	-	-	-	Y	NA	NA	NA	NA	NA	NA	NA	NA	NA	NA	NA	NA	0	0	0	No	No	NA	NA	NA	NA	NA	NA	NA	NA	NA	NA	NA	NA	NA	NA	NA	NA	0	0	0	No	No
CJM1cam_0675	649369	650301	-	933	mraW	S-adenosyl-L-methionine-dependent methyltransferase MraW	M	-	-	-	Y	NA	NA	NA	NA	NA	NA	NA	NA	NA	NA	NA	NA	0	0	0	No	No	NA	NA	NA	NA	NA	NA	NA	NA	NA	NA	NA	NA	NA	NA	NA	NA	0	0	0	No	No
CJM1cam_0676	650466	651956	+	1491	ppiD	Peptidyl-prolyl cis-trans isomerase D	O	-	-	-	Y	NA	NA	NA	NA	NA	NA	NA	NA	NA	NA	NA	NA	0	0	0	No	No	NA	NA	NA	NA	NA	NA	NA	NA	NA	NA	NA	NA	NA	NA	NA	NA	0	0	0	No	No
CJM1cam_0677	651959	653341	+	1383	ftsA	Cell division protein FtsA	D	-	-	-	Y	NA	NA	NA	NA	NA	NA	NA	NA	NA	NA	NA	NA	0	0	0	No	No	NA	NA	NA	NA	NA	NA	NA	NA	NA	NA	NA	NA	NA	NA	NA	NA	0	0	0	No	No
CJM1cam_0678	653357	654469	+	1113	ftsZ	Cell division protein FtsZ	D	-	-	-	Y	NA	NA	NA	NA	NA	NA	NA	NA	NA	NA	NA	NA	0	0	0	No	No	NA	NA	NA	NA	NA	NA	NA	NA	NA	NA	NA	NA	NA	NA	NA	NA	0	0	0	No	No
CJM1cam_0679	654624	655436	+	813	flgF	Flagellar basal body rod protein FlgF	N	-	-	-	N	28	39	3	43	3	6	4	31	28.25	11	-1.43659	0.450609	2	0	0	No	No	NA	NA	NA	NA	NA	NA	NA	NA	NA	NA	NA	NA	NA	NA	NA	NA	0	0	0	No	No
CJM1cam_0680	655465	656256	+	792	flgG	Flagellar basal body rod protein FlgG	N	-	-	-	N	29	0	62	0	3	5	3	8	22.75	4.75	-2.28054	0.25768	1	1	0	No	No	NA	NA	NA	NA	NA	NA	NA	NA	NA	NA	NA	NA	NA	NA	NA	NA	0	0	0	No	No
CJM1cam_0681	656322	657752	-	1431	glnA	Glutamine synthetase GlnA	E	-	-	-	Y	NA	NA	NA	NA	NA	NA	NA	NA	NA	NA	NA	NA	0	0	0	No	No	NA	NA	NA	NA	NA	NA	NA	NA	NA	NA	NA	NA	NA	NA	NA	NA	0	0	0	No	No
CJM1cam_0682	657955	658650	+	696	-	Hypothetical protein CJM1cam_0682	C	-	-	-	N	NA	NA	NA	NA	NA	NA	NA	NA	NA	NA	NA	NA	0	0	0	No	No	NA	NA	NA	NA	NA	NA	NA	NA	NA	NA	NA	NA	NA	NA	NA	NA	0	0	0	No	No
CJM1cam_0683	658647	659900	+	1254	yhbU	Putative protease YhbU precursor YhbU	O	-	-	-	Y	NA	NA	NA	NA	NA	NA	NA	NA	NA	NA	NA	NA	0	0	0	No	No	NA	NA	NA	NA	NA	NA	NA	NA	NA	NA	NA	NA	NA	NA	NA	NA	0	0	0	No	No
CJM1cam_0684	659901	660395	+	495	purE	Phosphoribosylcarboxyaminoimidazole mutase PurE	F	-	-	-	Y	NA	NA	NA	NA	NA	NA	NA	NA	NA	NA	NA	NA	0	0	0	No	No	NA	NA	NA	NA	NA	NA	NA	NA	NA	NA	NA	NA	NA	NA	NA	NA	0	0	0	No	No
CJM1cam_0685	660405	660941	+	537	-	Hypothetical protein CJM1cam_0685	L	-	-	-	Y	NA	NA	NA	NA	NA	NA	NA	NA	NA	NA	NA	NA	0	0	0	No	No	NA	NA	NA	NA	NA	NA	NA	NA	NA	NA	NA	NA	NA	NA	NA	NA	0	0	0	No	No
CJM1cam_0686	660953	661816	+	864	glyQ	Glycyl-tRNA synthetase, alpha subunit GlyQ	J	-	-	-	Y	NA	NA	NA	NA	NA	NA	NA	NA	NA	NA	NA	NA	0	0	0	No	No	NA	NA	NA	NA	NA	NA	NA	NA	NA	NA	NA	NA	NA	NA	NA	NA	0	0	0	No	No
CJM1cam_0687	661803	662528	+	726	-	Hypothetical protein CJM1cam_0687	S	-	-	-	N	30	255	204	163	3	6	4	15	163	7	-4.66987	0.00679314	2	2	0	Attenuated	No	205	364	483	1	308	3	11	68	2	104	1	1	350.667	55.4444	-2.65773	0.00488717	1	1	0	No	No
CJM1cam_0688	662538	663254	+	717	-	Chromosome segregation protein SMC	R	-	-	-	Y	NA	NA	NA	NA	NA	NA	NA	NA	NA	NA	NA	NA	0	0	0	No	No	NA	NA	NA	NA	NA	NA	NA	NA	NA	NA	NA	NA	NA	NA	NA	NA	0	0	0	No	No
CJM1cam_0689	663251	663739	+	489	waaA	3-deoxy-D-manno-octulosonic-acid transferase WaaA	M	-	-	-	N	NA	NA	NA	NA	NA	NA	NA	NA	NA	NA	NA	NA	0	0	0	No	No	NA	NA	NA	NA	NA	NA	NA	NA	NA	NA	NA	NA	NA	NA	NA	NA	0	0	0	No	No
CJM1cam_0690	663786	664406	+	621	kdtA	3-deoxy-D-manno-octulosonic-acid transferase KdtA	M	-	-	-	N	NA	NA	NA	NA	NA	NA	NA	NA	NA	NA	NA	NA	1	0	0	No	No	NA	NA	NA	NA	NA	NA	NA	NA	NA	NA	NA	NA	NA	NA	NA	NA	1	1	0	No	No
CJM1cam_0691	664387	665139	+	753	truC	tRNA pseudouridine synthase C	J	-	-	-	N	2	32	96	2	3	5	3	8	33	4.75	-2.81823	0.127485	3	1	0	No	No	14	40	0	12	1	7	3	1	2	2	8	6	18	4.66667	-1.9207	0.0181003	1	1	0	No	No
CJM1cam_0692	665207	666544	+	1338	ffh	Signal recognition particle protein	U	-	-	-	N	1	0	55	0	3	6	4	15	14	7	-1.09072	0.652009	1	1	0	No	No	8	0	0	1	1	35	3	103	2	2	1	1	2.66667	16.5556	2.48684	0.176859	0	0	0	No	No
CJM1cam_0693	666609	666836	+	228	rpsP	30S ribosomal protein S16	J	-	-	-	Y	NA	NA	NA	NA	NA	NA	NA	NA	NA	NA	NA	NA	0	0	0	No	No	NA	NA	NA	NA	NA	NA	NA	NA	NA	NA	NA	NA	NA	NA	NA	NA	0	0	0	No	No
CJM1cam_0694	666839	667081	+	243	-	RNA-binding protein	R	-	-	-	Y	NA	NA	NA	NA	NA	NA	NA	NA	NA	NA	NA	NA	0	0	0	No	No	NA	NA	NA	NA	NA	NA	NA	NA	NA	NA	NA	NA	NA	NA	NA	NA	0	0	0	No	No
CJM1cam_0695	667074	667613	+	540	rimM	Ribosome maturation factor RimM	J	-	-	-	Y	NA	NA	NA	NA	NA	NA	NA	NA	NA	NA	NA	NA	0	0	0	No	No	NA	NA	NA	NA	NA	NA	NA	NA	NA	NA	NA	NA	NA	NA	NA	NA	0	0	0	No	No
CJM1cam_0696	667610	668209	+	600	trmD	tRNA (guanine-N(1)-)-methyltransferase	J	-	-	-	Y	NA	NA	NA	NA	NA	NA	NA	NA	NA	NA	NA	NA	0	0	0	No	No	NA	NA	NA	NA	NA	NA	NA	NA	NA	NA	NA	NA	NA	NA	NA	NA	0	0	0	No	No
CJM1cam_0697	668324	668680	+	357	rplS	50S ribosomal protein L19	J	-	-	-	Y	NA	NA	NA	NA	NA	NA	NA	NA	NA	NA	NA	NA	0	0	0	No	No	NA	NA	NA	NA	NA	NA	NA	NA	NA	NA	NA	NA	NA	NA	NA	NA	0	0	0	No	No
CJM1cam_0698	668813	669226	+	414	-	Transthyretin	R	-	-	-	Y	NA	NA	NA	NA	NA	NA	NA	NA	NA	NA	NA	NA	0	0	0	No	No	NA	NA	NA	NA	NA	NA	NA	NA	NA	NA	NA	NA	NA	NA	NA	NA	0	0	0	No	No
CJM1cam_0699	669250	670590	+	1341	aroH	Phospho-2-dehydro-3-deoxyheptonate aldolase	E	-	-	-	Y	NA	NA	NA	NA	NA	NA	NA	NA	NA	NA	NA	NA	0	0	0	No	No	NA	NA	NA	NA	NA	NA	NA	NA	NA	NA	NA	NA	NA	NA	NA	NA	0	0	0	No	No
CJM1cam_0700	670587	670916	+	330	-	Hypothetical protein CJM1cam_0700	P	-	-	-	N	850	479	534	1306	3	2462	695	5149	792.25	2077.25	1.39038	0.389862	3	0	0	No	No	1533	1825	1271	862	802	639	778	1753	1946	370	887	315	1543	928	-0.733799	0.320742	3	1	0	No	No
CJM1cam_0701	671354	674956	+	3603	dnaE	DNA polymerase III, subunit alpha DnaE	L	-	-	-	Y	NA	NA	NA	NA	NA	NA	NA	NA	NA	NA	NA	NA	0	0	0	No	No	NA	NA	NA	NA	NA	NA	NA	NA	NA	NA	NA	NA	NA	NA	NA	NA	0	0	0	No	No
CJM1cam_0702	674969	675601	-	633	-	Hypothetical protein CJM1cam_0702	R	-	-	-	N	1103	1928	1458	1230	3	1556	31	30	1429.75	405	-1.8175	0.269187	9	7	0	No	No	1137	1101	997	1455	1148	1982	2176	2334	1919	2096	1541	7190	1078.33	2426.78	1.17044	0.372598	9	1	0	No	No
CJM1cam_0703	675637	676383	-	747	flaC	Flagellin C	N	-	-	-	N	2470	2344	4201	3225	312	75	102	49	3060	134.5	-4.50405	0.00349971	10	9	0	Attenuated	No	2680	2592	2739	2428	7036	4224	4721	8145	12495	3457	3236	7563	2670.33	5922.78	1.14939	0.372892	8	2	0	No	No
CJM1cam_0704	676424	676894	-	471	-	Integral membrane protein	E	-	-	-	N	180	350	27	559	3	768	90	21	279	220.5	-0.336862	0.854743	3	2	0	No	No	767	616	374	380	845	253	3353	1002	728	740	1656	962	585.667	1102.11	0.912102	0.535315	2	0	1	No	No
CJM1cam_0705	676907	677722	-	816	prmC	Release factor glutamine methyltransferase	J	-	-	-	N	NA	NA	NA	NA	NA	NA	NA	NA	NA	NA	NA	NA	0	0	0	No	No	NA	NA	NA	NA	NA	NA	NA	NA	NA	NA	NA	NA	NA	NA	NA	NA	0	0	0	No	No
CJM1cam_0706	677719	678906	-	1188	htpX	Protease HtpX	O	-	-	-	N	12	6	1	0	4	160	31	12	4.75	51.75	3.45057	0.0386546	0	0	0	No	No	NA	NA	NA	NA	NA	NA	NA	NA	NA	NA	NA	NA	NA	NA	NA	NA	0	0	0	No	No
CJM1cam_0707	679033	679218	+	186	-	Hypothetical protein CJM1cam_0707	M	-	-	-	N	NA	NA	NA	NA	NA	NA	NA	NA	NA	NA	NA	NA	0	0	0	No	No	NA	NA	NA	NA	NA	NA	NA	NA	NA	NA	NA	NA	NA	NA	NA	NA	0	0	0	No	No
CJM1cam_0708	679215	679757	-	543	mog	Molybdopterin adenylyltransferase	H	-	-	-	N	1242	1055	1298	1594	4	37	46	28	1297.25	28.75	-5.51558	0.000925246	9	8	0	Attenuated	No	1945	2420	1718	1013	497	166	1031	483	495	263	10956	739	2027.67	1738.11	-0.222148	0.683609	8	5	0	No	No
CJM1cam_0709	679778	680761	-	984	corA	Magnesium transport protein CorA	P	-	-	-	Y	94	53	68	26	3	5	3	8	60.25	4.75	-3.71182	0.0288248	1	1	0	No	No	NA	NA	NA	NA	NA	NA	NA	NA	NA	NA	NA	NA	NA	NA	NA	NA	0	0	0	No	No
CJM1cam_0710	680878	681924	+	1047	-	ABC transporter substrate-binding protein	P	-	-	-	N	787	760	1599	910	2129	14103	2653	11	1014	4724	2.21964	0.160069	9	4	0	No	No	2536	2696	3481	4634	3106	1505	79934	5974	4855	2812	2593	2115	2904.33	11947.6	2.04045	0.189679	11	1	2	No	No
CJM1cam_0711	681935	683260	+	1326	-	Hypothetical protein CJM1cam_0711	S	-	-	-	N	830	760	437	1452	2007	17	587	58	869.75	667.25	-0.380476	0.832616	8	4	0	No	No	1347	1568	1192	2846	4602	3068	1970	1506	2725	3984	3859	1105	1369	2851.67	1.05841	0.418385	9	2	0	No	No
CJM1cam_0712	683260	684066	+	807	-	Type I phosphodiesterase / nucleotide pyrophosphatase	R	-	-	-	N	606	1040	444	827	2424	17	2616	6362	729.25	2854.75	1.96865	0.196166	7	3	0	No	No	1260	1194	734	565	630	1689	2104	573	3550	1223	471	477	1062.67	1253.56	0.238477	0.985296	8	1	0	No	No
CJM1cam_0713	684063	684902	+	840	ugpA_1	Sn-glycerol-3-phosphate transport system permease protein	R	-	-	-	N	3558	5765	6920	5547	1917	17	674	31322	5447.5	8482.5	0.638834	0.721334	8	4	0	No	No	4936	4061	5853	728	1095	2009	6134	1420	1583	1232	755	1657	4950	1845.89	-1.42334	0.0548815	8	2	0	No	No
CJM1cam_0714	684903	685682	+	780	-	Spermidine/putrescine ABC transporter membrane protein	E	-	-	-	N	1543	2154	777	1549	5996	38	19815	1899	1505.75	6937	2.20398	0.15844	10	4	0	No	No	1539	1414	1797	1716	1796	862	727	1985	3152	1392	1268	425	1583.33	1480.33	-0.0975532	0.782692	9	0	0	No	No
CJM1cam_0715	685686	686675	+	990	potA	Spermidine/putrescine import ATP-binding protein PotA	E	-	-	-	N	1849	2492	2647	2974	13661	165	2478	780	2490.5	4271	0.77848	0.631216	11	7	0	No	No	5113	4295	3352	3523	3580	1954	3117	4262	5376	1635	3875	4445	4253.33	3529.67	-0.269219	0.648437	10	3	0	No	No
CJM1cam_0716	686672	687310	+	639	-	HAD hydrolase, family IB	E	-	-	-	N	2916	1122	1722	2348	27	2693	1092	2719	2027	1632.75	-0.312552	0.854946	7	5	0	No	No	4178	4553	3592	75676	50808	34029	11028	9624	11061	34542	46091	31485	4107.67	33816	3.04128	0.00999753	6	0	0	No	No
CJM1cam_0717	687334	688089	-	756	hisJ	Histidine-binding protein HisK	E	T	-	-	N	1307	861	1042	2219	15	17	1261	95	1357.25	347	-1.96407	0.213292	6	4	0	No	No	3503	2612	2351	1612	596	2011	1195	1645	2446	1746	1134	1453	2822	1537.56	-0.876172	0.232485	6	3	1	No	No
CJM1cam_0718	688421	688633	+	213	-	Hypothetical protein CJM1cam_0718	C	-	-	-	N	27	13	0	0	3	5	3	8	10	4.75	-1.07518	0.637265	1	0	0	No	No	8	12	0	223	796	1	371	2	2	391	273	52	6.66667	234.556	5.1754	0.00590237	0	0	0	No	No
CJM1cam_0719	688599	689048	+	450	-	Putative periplasmic protein	E	Q	-	-	N	746	548	398	622	15	22	47	1090	578.5	293.5	-0.981176	0.553307	5	3	0	No	No	799	944	580	4572	4676	4529	13304	2295	3173	3837	2453	5815	774.333	4961.56	2.67932	0.02015	5	0	0	No	No
CJM1cam_0720	689070	690998	+	1929	-	Hypothetical protein CJM1cam_0720	O	-	-	-	N	4537	6423	4817	4832	94774	4988	25396	15900	5152.25	35264.5	2.77498	0.0587605	25	8	1	No	No	8260	6998	6477	14614	68529	17230	79138	27720	44067	37027	32994	25748	7245	38563	2.41215	0.0333322	25	3	1	No	No
CJM1cam_0721	691010	694159	+	3150	hxuA	Heme:hemopexin utilization protein A HxuA	U	-	-	-	N	6064	5599	4694	4764	7286	1187	8035	11954	5280.25	7115.5	0.430255	0.796261	30	17	0	No	No	7802	7408	6794	10541	13123	8920	16833	10126	14553	10137	8873	7608	7334.67	11190.4	0.609391	0.698414	27	8	1	No	No
CJM1cam_0722	694129	694314	+	186	-	Hypothetical protein CJM1cam_0722	J	-	-	-	N	245	355	417	653	3	17	962	21	417.5	250.75	-0.729052	0.668072	4	2	0	No	No	611	767	814	203	124	377	3	483	874	224	499	275	730.667	340.222	-1.10279	0.172082	3	1	0	No	No
CJM1cam_0723	694324	696012	+	1689	hxuB_2	Heme/hemopexin transporter protein HuxB precursor	U	-	-	-	N	928	849	515	1169	66	1361	3579	21	865.25	1256.75	0.539079	0.762506	9	4	0	No	No	2135	1781	1616	2650	1507	2678	2553	1305	455	1059	1589	690	1844	1609.56	-0.196082	0.710827	8	3	1	No	No
CJM1cam_0724	696518	698043	+	1526	-	16S ribosomal RNA	-	-	-	-	Y	NA	NA	NA	NA	NA	NA	NA	NA	NA	NA	NA	NA	0	0	0	No	No	NA	NA	NA	NA	NA	NA	NA	NA	NA	NA	NA	NA	NA	NA	NA	NA	0	0	0	No	No
CJM1cam_0725	698136	698211	+	76	-	tRNA-Ala	-	-	-	-	Y	NA	NA	NA	NA	NA	NA	NA	NA	NA	NA	NA	NA	0	0	0	No	No	NA	NA	NA	NA	NA	NA	NA	NA	NA	NA	NA	NA	NA	NA	NA	NA	0	0	0	No	No
CJM1cam_0726	698220	698296	+	77	-	tRNA-Ile	-	-	-	-	Y	NA	NA	NA	NA	NA	NA	NA	NA	NA	NA	NA	NA	0	0	0	No	No	NA	NA	NA	NA	NA	NA	NA	NA	NA	NA	NA	NA	NA	NA	NA	NA	0	0	0	No	No
CJM1cam_0727	698776	702084	+	3309	-	23S ribosomal RNA	-	-	-	-	Y	NA	NA	NA	NA	NA	NA	NA	NA	NA	NA	NA	NA	0	0	0	No	No	NA	NA	NA	NA	NA	NA	NA	NA	NA	NA	NA	NA	NA	NA	NA	NA	0	0	0	No	No
CJM1cam_0728	702362	702476	+	115	-	5S ribosomal RNA	-	-	-	-	Y	NA	NA	NA	NA	NA	NA	NA	NA	NA	NA	NA	NA	NA	NA	NA	No	No	NA	NA	NA	NA	NA	NA	NA	NA	NA	NA	NA	NA	NA	NA	NA	NA	NA	NA	NA	No	No
CJM1cam_0730	702722	703903	+	1182	-	Hypothetical protein CJM1cam_0730	I	-	-	-	N	498	432	212	419	17881	17	31	11	390.25	4485	3.5225	0.054414	5	2	0	No	No	939	835	602	943	1097	893	696	728	1187	440	720	401	792	789.444	-0.00446437	0.864302	4	1	0	No	No
CJM1cam_0731	704120	704911	+	792	hrcA	Heat-inducible transcription repressor	K	-	-	-	N	12	1	0	1	18	6	216	12	3.5	63	4.21825	0.0161658	0	0	0	No	No	4	6	1	23	13	15	19	17	12	7	15	21	3.66667	15.7778	2.05809	0.111052	0	0	0	No	No
CJM1cam_0732	704908	705438	+	531	grpE	Heat shock protein GrpE	O	-	-	-	Y	NA	NA	NA	NA	NA	NA	NA	NA	NA	NA	NA	NA	0	0	0	No	No	NA	NA	NA	NA	NA	NA	NA	NA	NA	NA	NA	NA	NA	NA	NA	NA	0	0	0	No	No
CJM1cam_0733	705461	707332	+	1872	dnaK	Chaperone protein DnaK	O	-	-	-	N	NA	NA	NA	NA	NA	NA	NA	NA	NA	NA	NA	NA	1	1	0	No	No	3	6	3	9	5	8	317	40	7	12	8	5	4	45.6667	3.55772	0.0294674	1	1	0	No	No
CJM1cam_0734	707592	708614	+	1023	-	Metal-dependent hydrolase	R	-	-	-	N	2932	2661	7632	4354	3	13484	117	4877	4394.75	4620.25	0.072113	0.969632	4	2	0	No	No	4383	7998	11345	10599	3024	8592	1530	9237	15557	2617	1790	3155	7908.67	6233.44	-0.34336	0.596376	5	1	0	No	No
CJM1cam_0735	708684	709025	+	342	-	Hypothetical protein CJM1cam_0735	S	-	-	-	N	612	1304	831	896	150770	6	14543	76	910.75	41348.8	5.50456	0.0056151	4	2	1	No	No	1717	1103	1168	4478	2256	1919	1972	2456	2685	2659	3751	2194	1329.33	2707.78	1.02667	0.427703	4	0	1	No	No
CJM1cam_0736	709075	710244	-	1170	aspC	Aspartate aminotransferase	E	-	-	-	N	NA	NA	NA	NA	NA	NA	NA	NA	NA	NA	NA	NA	0	0	0	No	No	NA	NA	NA	NA	NA	NA	NA	NA	NA	NA	NA	NA	NA	NA	NA	NA	0	0	0	No	No
CJM1cam_0737	710417	711055	-	639	cysE	Serine acetyltransferase	E	-	-	-	N	1	0	66	0	3	5	3	8	16.75	4.75	-1.82802	0.385115	2	2	0	No	No	NA	NA	NA	NA	NA	NA	NA	NA	NA	NA	NA	NA	NA	NA	NA	NA	2	1	0	No	No
CJM1cam_0738	711056	712888	-	1833	speA	Biosynthetic arginine decarboxylase	E	-	-	-	N	1	16	0	1	4	47	31	28	4.5	27.5	2.65597	0.10249	0	0	0	No	No	NA	NA	NA	NA	NA	NA	NA	NA	NA	NA	NA	NA	NA	NA	NA	NA	0	0	0	No	No
CJM1cam_0739	712888	714114	-	1227	hisS	Histidyl-tRNA synthetase HisS	J	-	-	-	Y	NA	NA	NA	NA	NA	NA	NA	NA	NA	NA	NA	NA	0	0	0	No	No	NA	NA	NA	NA	NA	NA	NA	NA	NA	NA	NA	NA	NA	NA	NA	NA	0	0	0	No	No
CJM1cam_0740	714111	714689	-	579	tmk	Thymidylate kinase	F	-	-	-	Y	NA	NA	NA	NA	NA	NA	NA	NA	NA	NA	NA	NA	0	0	0	No	No	NA	NA	NA	NA	NA	NA	NA	NA	NA	NA	NA	NA	NA	NA	NA	NA	0	0	0	No	No
CJM1cam_0741	714680	715156	-	477	coaD	Phosphopantetheine adenylyltransferase	H	-	-	-	Y	NA	NA	NA	NA	NA	NA	NA	NA	NA	NA	NA	NA	0	0	0	No	No	NA	NA	NA	NA	NA	NA	NA	NA	NA	NA	NA	NA	NA	NA	NA	NA	0	0	0	No	No
CJM1cam_0742	715196	715759	-	564	bsdB	Phenolic acid decarboxylase subunit B	H	-	-	-	Y	NA	NA	NA	NA	NA	NA	NA	NA	NA	NA	NA	NA	0	0	0	No	No	NA	NA	NA	NA	NA	NA	NA	NA	NA	NA	NA	NA	NA	NA	NA	NA	0	0	0	No	No
CJM1cam_0743	715756	716418	-	663	flgA	Flagellar basal body P-ring protein FlgA	N	O	-	-	Y	6689	3966	5930	5118	27945	2659	70600	1807	5425.75	25752.8	2.24686	0.137142	27	17	1	No	No	9773	16364	17746	176546	123599	161260	20253	56134	72086	128714	81967	105849	14627.7	102934	2.81498	0.0150755	23	4	2	No	No
CJM1cam_0744	716502	716969	-	468	-	Putative periplasmic protein, partial	P	-	-	-	N	809	511	592	753	18	15493	625	11	666.25	4036.75	2.59913	0.133551	7	3	0	No	No	1464	1127	907	1139	1164	1385	1057	2050	2051	828	3575	782	1166	1559	0.418892	0.853039	6	3	0	No	No
CJM1cam_0745	720544	720927	-	384	-	Hypothetical protein CJM1cam_0745	I	-	-	-	N	194	359	737	388	4	6	19	42	419.5	17.75	-4.62771	0.00481105	4	4	0	Attenuated	No	469	528	784	696	149	416	20	361	1208	2	788	272	593.667	434.667	-0.448682	0.535315	3	0	0	No	No
CJM1cam_0746	721038	721352	-	315	metQ_1	Methionine-binding lipoprotein metQ precursor	P	-	-	-	N	89	52	134	47	3	17	3756	11	80.5	946.75	3.55614	0.0466825	3	2	0	No	No	89	162	143	61	1	76	11	379	104	57	109	30	131.333	92	-0.511367	0.500574	3	2	0	No	No
CJM1cam_0747	721362	722132	-	771	metQ_2	Methionine-binding lipoprotein metQ precursor	P	-	-	-	N	300	525	517	1065	4	22	31	61	601.75	29.5	-4.38781	0.00610892	5	4	0	Attenuated	No	655	680	511	2714	2237	1349	428	2044	1328	1152	2217	1329	615.333	1644.22	1.41805	0.244606	6	0	0	No	No
CJM1cam_0748	722179	722952	-	774	metQ_3	Methionine-binding lipoprotein metQ precursor	P	-	-	-	N	140	180	91	176	3	6	4	23	146.75	9	-4.1434	0.0131033	4	4	0	Attenuated	No	60	26	24	1	1	2	3	1	2	2	42	1	36.6667	6.11111	-2.57257	0.00251067	4	3	0	No	No
CJM1cam_0749	723144	724055	-	912	metP	Methionine import system permease protein MetP	P	-	-	-	N	241	134	233	124	18	32	19	28	183	24.25	-2.9507	0.0462079	8	4	0	No	No	113	132	58	37	5	8	37	6	485	96	15	1	101	76.6667	-0.397545	0.578021	3	3	0	No	No
CJM1cam_0750	724052	725062	-	1011	metN_1	Methionine import system ATP-binding protein	P	-	-	-	N	642	544	579	412	4	6	18	18	544.25	11.5	-5.63699	0.000854066	7	5	0	Attenuated	No	42	113	52	15	5	1	74	2	7	7	8	4	69	13.6667	-2.35526	0.0059262	3	3	0	No	No
CJM1cam_0751	725067	727679	-	2613	valS	Valyl-tRNA synthetase	J	-	-	-	Y	NA	NA	NA	NA	NA	NA	NA	NA	NA	NA	NA	NA	0	0	0	No	No	2	2	2	54	137	5	11	2	12	2	495	105	2	91.4444	5.58714	0.00246156	0	0	0	No	No
CJM1cam_0752	727702	728721	-	1020	-	Putative periplasmic protein	H	-	-	-	Y	5	0	1	2	3	830	4	11	2	212	6.59283	0.00116832	0	0	0	No	No	NA	NA	NA	NA	NA	NA	NA	NA	NA	NA	NA	NA	NA	NA	NA	NA	0	0	0	No	No
CJM1cam_0753	728850	730880	+	2031	uvrD	DNA helicase II	L	-	-	-	N	69	78	157	47	4	99	89	30	87.75	55.5	-0.664133	0.682498	5	3	0	No	No	NA	NA	NA	NA	NA	NA	NA	NA	NA	NA	NA	NA	NA	NA	NA	NA	1	0	0	No	No
CJM1cam_0754	731015	731668	+	654	peb2	Major antigenic peptide Peb2	R	-	-	-	N	394	137	546	699	1358	6	4	21	444	347.25	-0.349791	0.854485	2	1	0	No	No	626	800	780	387	348	730	190	324	2044	309	595	935	735.333	651.333	-0.174977	0.727302	2	0	0	No	No
CJM1cam_0755	731766	732293	+	528	tpx	Thiol peroxidase	O	-	-	-	N	375	355	632	409	4	6	4	48	442.75	15.5	-4.92175	0.00390936	5	5	0	Attenuated	No	833	1271	939	5817	13740	4761	4556	1929	3354	7959	3692	7534	1014.33	5926.89	2.5467	0.0274592	4	1	0	No	No
CJM1cam_0756	732563	735337	+	2775	napA	Periplasmic nitrate reductase precursor NapA	C	-	-	-	N	5444	4949	5809	7172	52651	64997	21956	4639	5843.5	36060.8	2.62556	0.0693233	25	13	0	No	No	9842	9237	9792	3455	3169	5539	4788	4854	10520	2239	3536	2840	9623.67	4548.89	-1.08107	0.140085	26	8	0	No	No
CJM1cam_0757	735355	736095	+	741	napG	Ferredoxin-type protein NapG	C	-	-	-	N	1313	2129	986	643	57	6	1490	1035	1267.75	647	-0.970497	0.55335	8	7	0	No	No	958	1183	3101	1139	2030	2386	2088	2153	3981	1044	673	1884	1747.33	1930.89	0.144126	0.969991	8	2	0	No	No
CJM1cam_0758	736095	736874	+	780	napH	Iron-sulfur cluster-binding protein NapH	C	-	-	-	N	624	581	472	655	1108	1949	1205	4623	583	2221.25	1.92909	0.169747	6	3	0	No	No	1092	409	267	197	1016	291	273	462	639	254	118	5	589.333	361.667	-0.704817	0.371926	7	3	0	No	No
CJM1cam_0759	736874	737395	+	522	napB	Periplasmic nitrate reductase precursor NapB	C	-	-	-	N	408	283	1053	142	3	931	19	21	471.5	243.5	-0.950264	0.579889	2	2	0	No	No	537	1112	1525	99	329	1351	29	150	849	7	175	297	1058	365.111	-1.53435	0.0661243	1	1	0	No	No
CJM1cam_0760	737400	738314	+	915	napL	NapL protein	R	-	-	-	N	1156	1601	562	817	112	6	4	64	1034	46.5	-4.4717	0.00568824	8	6	0	Attenuated	No	1498	1102	693	1238	1883	1479	8036	1324	1092	2546	1672	1179	1097.67	2272.11	1.0496	0.455564	8	3	0	No	No
CJM1cam_0761	738307	738645	+	339	napD	Nitrate reductase subunit NapD	P	-	-	-	N	181	80	151	40	20	6	4	18	113	12	-3.2758	0.0357429	3	1	0	No	No	418	128	57	1	1	5	2	1	2	9	15	1	201	4.11111	-5.57811	3.52387e-12	2	2	0	Attenuated	No
CJM1cam_0762	738655	738828	+	174	-	Hypothetical protein CJM1cam_0762	C	-	-	-	N	310	578	814	106	3	1903	987	21	452	728.5	0.688186	0.697325	5	3	0	No	No	422	798	2334	482	442	577	2313	380	289	594	748	597	1184.67	713.556	-0.731683	0.333188	4	3	0	No	No
CJM1cam_0763	738910	739155	+	246	-	Hypothetical protein CJM1cam_0763	N	U	-	-	Y	NA	NA	NA	NA	NA	NA	NA	NA	NA	NA	NA	NA	0	0	0	No	No	NA	NA	NA	NA	NA	NA	NA	NA	NA	NA	NA	NA	NA	NA	NA	NA	0	0	0	No	No
CJM1cam_0764	739152	739643	+	492	terC	Membrane protein TerC, possibly involved in tellurium resistance	P	-	-	-	Y	NA	NA	NA	NA	NA	NA	NA	NA	NA	NA	NA	NA	0	0	0	No	No	NA	NA	NA	NA	NA	NA	NA	NA	NA	NA	NA	NA	NA	NA	NA	NA	0	0	0	No	No
CJM1cam_0765	739612	740730	+	1119	cca	PolyA polymerase family protein Cca	J	-	-	-	N	NA	NA	NA	NA	NA	NA	NA	NA	NA	NA	NA	NA	0	0	0	No	No	NA	NA	NA	NA	NA	NA	NA	NA	NA	NA	NA	NA	NA	NA	NA	NA	0	0	0	No	No
CJM1cam_0766	740727	741551	+	825	purU	Formyltetrahydrofolate hydrolase PurU	F	-	-	-	N	2981	419	849	2886	3292	2055	4349	76	1783.75	2443	0.454088	0.796261	5	3	0	No	No	916	647	583	157	27	159	29	38	232	7	524	251	715.333	158.222	-2.17615	0.00659609	4	4	0	Attenuated	No
CJM1cam_0767	741548	742816	-	1269	csd	Putative cysteine desulfurase	E	-	-	-	N	399	684	429	388	1126	86	19	132	475	340.75	-0.476543	0.785472	9	4	0	No	No	16	16	0	43	5	1	20	2	2	7	116	21	10.6667	24.1111	1.1508	0.567191	0	0	0	No	No
CJM1cam_0768	742858	743736	+	879	-	Hypothetical protein CJM1cam_0768	R	-	-	-	N	517	667	478	441	21	6	4	42	525.75	18.25	-4.89349	0.00289812	3	3	0	Attenuated	No	572	293	130	143	625	135	408	429	367	93	19	207	331.667	269.556	-0.299576	0.632345	2	1	0	No	No
CJM1cam_0769	743740	744759	+	1020	flgS	Two-component system sensor histidine kinase FlgS	T	-	-	-	N	19797	32455	21071	15394	742	60	145	407	22179.2	338.5	-6.03436	0.00042898	8	6	0	Attenuated	No	7714	7659	9480	268	821	976	10623	1657	7	4391	188	2379	8284.33	2367.78	-1.8069	0.0371042	5	4	0	No	No
CJM1cam_0770	744856	746172	+	1317	-	Hypothetical protein CJM1cam_0770	P	-	-	-	N	569	163	532	753	23692	10636	179634	20	504.25	53495.5	6.72862	0.000767884	4	2	2	No	Enriched	1152	1062	1303	48724	52735	24178	19737	15993	11559	23108	45728	36325	1172.33	30898.6	4.72013	7.2125e-05	4	1	2	No	Enriched
CJM1cam_0771	746231	747658	-	1428	murF	Putative bifunctional UDP-N-acetylmuramoylalanyl-D-glutamate--2, 6-diaminopimelate ligase/UDP-N-acetylmuramoyl-tripeptide:D-alanyl-D-alanine ligase MurF	M	-	-	-	Y	NA	NA	NA	NA	NA	NA	NA	NA	NA	NA	NA	NA	0	0	0	No	No	NA	NA	NA	NA	NA	NA	NA	NA	NA	NA	NA	NA	NA	NA	NA	NA	0	0	0	No	No
CJM1cam_0772	747659	748378	-	720	-	Acetoin dehydrogenase E2 subunit dihydrolipoyllysine-residue acetyltransferase	R	-	-	-	Y	1	1	70	0	3	5	3	8	18	4.75	-1.92047	0.352943	1	1	0	No	No	NA	NA	NA	NA	NA	NA	NA	NA	NA	NA	NA	NA	NA	NA	NA	NA	0	0	0	No	No
CJM1cam_0773	748380	748595	-	216	-	Prevent-host-death family protein	D	-	-	-	Y	NA	NA	NA	NA	NA	NA	NA	NA	NA	NA	NA	NA	0	0	0	No	No	NA	NA	NA	NA	NA	NA	NA	NA	NA	NA	NA	NA	NA	NA	NA	NA	0	0	0	No	No
CJM1cam_0774	748655	749695	-	1041	ddl	D-alanyl-alanine synthetase A	M	-	-	-	Y	NA	NA	NA	NA	NA	NA	NA	NA	NA	NA	NA	NA	0	0	0	No	No	NA	NA	NA	NA	NA	NA	NA	NA	NA	NA	NA	NA	NA	NA	NA	NA	0	0	0	No	No
CJM1cam_0775	749705	750256	-	552	ruvA	Holliday junction resolvasome, DNA-binding subunit	L	-	-	-	Y	NA	NA	NA	NA	NA	NA	NA	NA	NA	NA	NA	NA	0	0	0	No	No	NA	NA	NA	NA	NA	NA	NA	NA	NA	NA	NA	NA	NA	NA	NA	NA	0	0	0	No	No
CJM1cam_0776	750232	752091	-	1860	-	Hypothetical protein CJM1cam_0776	L	-	-	-	Y	76	1	1	0	3	6	578	21	19.5	152	2.97317	0.109188	1	0	0	No	No	40	49	5	32	9	6	184	6	7	10	75	22	31.3333	39	0.311351	0.990791	1	0	0	No	No
CJM1cam_0777	752195	753646	+	1452	-	Hypothetical protein CJM1cam_0777	R	-	-	-	Y	NA	NA	NA	NA	NA	NA	NA	NA	NA	NA	NA	NA	0	0	0	No	No	NA	NA	NA	NA	NA	NA	NA	NA	NA	NA	NA	NA	NA	NA	NA	NA	0	0	0	No	No
CJM1cam_0779	753646	755034	+	1389	cysS	Cysteinyl-tRNA synthetase	J	-	-	-	Y	3	16	1	0	67	6	4	11	5	22	2.1179	0.202382	1	0	0	No	No	6	5	40	12	40	36	177	30	36	40	12	33	17	46.2222	1.43303	0.319528	1	0	0	No	No
CJM1cam_0780	755027	756769	+	1743	msbA	Lipid A export ATP-binding/permease protein MsbA	V	-	-	-	Y	13	3	1	1	24	17	19	28	4.5	22	2.2617	0.14593	0	0	0	No	No	NA	NA	NA	NA	NA	NA	NA	NA	NA	NA	NA	NA	NA	NA	NA	NA	0	0	0	No	No
CJM1cam_0781	756801	757859	+	1059	pyrD	Dihydroorotate dehydrogenase PyrD	F	-	-	-	N	26	32	79	1	535	6	4	12	34.5	139.25	2.01194	0.236808	1	1	0	No	No	NA	NA	NA	NA	NA	NA	NA	NA	NA	NA	NA	NA	NA	NA	NA	NA	0	0	0	No	No
CJM1cam_0782	757856	759106	+	1251	-	Zinc protease	R	-	-	-	N	2294	1830	1970	2493	765	6	59	132	2146.75	240.5	-3.15481	0.0423582	14	11	0	No	No	6541	7214	5986	2741	1524	1417	2672	2975	2555	5086	3609	2670	6580.33	2805.44	-1.23002	0.0899928	14	9	1	No	No
CJM1cam_0783	759099	759995	+	897	dapA	Dihydrodipicolinate synthase DapA	E	M	-	-	Y	3	1	1	0	207	6	4	12	1.25	57.25	5.29011	0.00373541	0	0	0	No	No	NA	NA	NA	NA	NA	NA	NA	NA	NA	NA	NA	NA	NA	NA	NA	NA	0	0	0	No	No
CJM1cam_0784	759995	760774	+	780	fabL	Enoyl-[acyl-carrier-protein] reductase (NADPH) FabL	I	Q	R	-	N	289	356	356	449	4	16	18	10	362.5	12	-4.9576	0.00202935	5	5	0	Attenuated	No	349	365	491	1	1	1	2	1	2	2	1	1	401.667	1.33333	-8.33139	4.53508e-23	3	3	0	Attenuated	No
CJM1cam_0785	760815	761120	-	306	-	Hypothetical protein CJM1cam_0785	G	-	-	-	N	NA	NA	NA	NA	NA	NA	NA	NA	NA	NA	NA	NA	0	0	0	No	No	5	0	0	59	1	174	3	2	2	2	1	3	1.66667	27.4444	3.82061	0.0430159	0	0	0	No	No
CJM1cam_0786	761133	761729	-	597	-	Metallo-beta-lactamase family protein	R	-	-	-	N	NA	NA	NA	NA	NA	NA	NA	NA	NA	NA	NA	NA	1	1	0	No	No	0	0	13	1	78	1	42	76	2	2	8	5	4.33333	23.8889	2.49619	0.160251	1	0	1	No	No
CJM1cam_0787	761803	762543	+	741	nadE	NH(3)-dependent NAD(+) synthetase	H	-	-	-	Y	NA	NA	NA	NA	NA	NA	NA	NA	NA	NA	NA	NA	0	0	0	No	No	NA	NA	NA	NA	NA	NA	NA	NA	NA	NA	NA	NA	NA	NA	NA	NA	0	0	0	No	No
CJM1cam_0788	762547	763473	+	927	lpxK	Tetraacyldisaccharide 4'-kinase LpxK	M	-	-	-	N	182	228	238	200	3	5	3	8	212	4.75	-5.52095	0.00143616	1	1	0	No	No	25	39	2	1	1	5	2	5	2	2	1	1	22	2.22222	-3.30331	7.66998e-05	1	1	0	No	No
CJM1cam_0789	763470	764882	+	1413	thrC	Threonine synthase ThrC	E	-	-	-	N	16	69	50	60	1511	22	27747	1085	48.75	7591.25	7.27576	0.000400878	1	0	1	No	No	21	2	0	4	18	2	666	138	2	2	17	1	7.66667	94.4444	3.66391	0.0888325	0	0	0	No	No
CJM1cam_0790	764879	765598	+	720	kdsB	3-deoxy-manno-octulosonate cytidylyltransferase KdsB	M	-	-	-	Y	NA	NA	NA	NA	NA	NA	NA	NA	NA	NA	NA	NA	0	0	0	No	No	NA	NA	NA	NA	NA	NA	NA	NA	NA	NA	NA	NA	NA	NA	NA	NA	0	0	0	No	No
CJM1cam_0791	765685	767004	+	1320	-	Hypothetical protein CJM1cam_0791	P	-	-	-	N	1126	1519	773	1322	1621	3677	19	1001	1185	1579.5	0.414211	0.815523	6	4	0	No	No	1826	1409	1284	3255	2227	7145	3810	3030	2828	1902	3816	4082	1506.33	3566.11	1.24315	0.313964	8	3	0	No	No
CJM1cam_0792	767098	767868	+	771	glnH	Glutamine-binding protein GlnH	E	T	-	-	N	397	247	159	578	3901	17	4798	7437	345.25	4038.25	3.54751	0.0258673	4	0	0	No	No	896	885	684	2276	5314	4123	450	815	995	2747	3612	2326	821.667	2517.56	1.61565	0.197648	3	0	0	No	No
CJM1cam_0793	767884	768618	-	735	fliP	Flagellar biosynthetic protein FliP	N	U	-	-	N	4919	5007	7586	4904	3	22	59	288	5604	93	-5.92058	0.000818106	7	7	0	Attenuated	No	2720	3847	4663	58	1	119	103	119	2	150	1	156	3743.33	78.7778	-5.56756	4.96994e-11	8	7	0	Attenuated	No
CJM1cam_0794	768762	770051	+	1290	glmU	Bifunctional N-acetylglucosamine-1-phosphate uridyltransferase/glucosamine-1-phosphate acetyltransferase GlmU	M	-	-	-	Y	NA	NA	NA	NA	NA	NA	NA	NA	NA	NA	NA	NA	0	0	0	No	No	NA	NA	NA	NA	NA	NA	NA	NA	NA	NA	NA	NA	NA	NA	NA	NA	0	0	0	No	No
CJM1cam_0795	770048	771202	+	1155	dfp	DNA/pantothenate metabolism flavoprotein	H	-	-	-	N	14	2	1	58	4	6	4	39	18.75	13.25	-0.545432	0.842546	1	1	0	No	No	NA	NA	NA	NA	NA	NA	NA	NA	NA	NA	NA	NA	NA	NA	NA	NA	0	0	0	No	No
CJM1cam_0796	771199	771816	+	618	-	Hypothetical protein CJM1cam_0796	R	-	-	-	Y	NA	NA	NA	NA	NA	NA	NA	NA	NA	NA	NA	NA	0	0	0	No	No	NA	NA	NA	NA	NA	NA	NA	NA	NA	NA	NA	NA	NA	NA	NA	NA	0	0	0	No	No
CJM1cam_0797	771820	772488	+	669	uppS	Undecaprenyl pyrophosphate synthase	I	-	-	-	Y	NA	NA	NA	NA	NA	NA	NA	NA	NA	NA	NA	NA	0	0	0	No	No	NA	NA	NA	NA	NA	NA	NA	NA	NA	NA	NA	NA	NA	NA	NA	NA	0	0	0	No	No
CJM1cam_0798	772485	773261	+	777	-	Peptidase, A24 family	N	O	U	-	N	1787	451	1622	1455	30	6	44	3773	1328.75	963.25	-0.464439	0.814016	4	2	0	No	No	2292	3753	3203	1136	1074	958	344	725	2577	1288	1519	350	3082.67	1107.89	-1.4764	0.0431891	4	1	0	No	No
CJM1cam_0799	773261	774286	+	1026	lptF	lipopolysaccharide ABC transporter permease LptF	R	-	-	-	Y	NA	NA	NA	NA	NA	NA	NA	NA	NA	NA	NA	NA	0	0	0	No	No	NA	NA	NA	NA	NA	NA	NA	NA	NA	NA	NA	NA	NA	NA	NA	NA	0	0	0	No	No
CJM1cam_0800	774286	775008	+	723	truA	tRNA pseudouridine synthase A	J	-	-	-	N	1383	979	1758	960	188	1145	99	150999	1270	38107.8	4.90709	0.00924227	6	4	0	No	No	850	616	740	4	76	228	3	91	7	5	284	71	735.333	85.4444	-3.10003	0.000219438	6	6	0	Attenuated	No
CJM1cam_0801	775005	776216	-	1212	ilvA	Threonine dehydratase	E	-	-	-	N	1982	2148	554	755	3	17	1445	21	1359.75	371.5	-1.86802	0.26176	7	4	0	No	No	1326	2529	1015	5010	2297	2581	4860	1405	1165	2574	4355	1990	1623.33	2915.22	0.844701	0.551095	6	3	0	No	No
CJM1cam_0802	776747	777163	+	417	-	Integral membrane protein	S	-	-	-	N	532	374	425	824	3	1635	16	21	538.75	418.75	-0.361359	0.85038	4	3	0	No	No	2622	2414	2933	1027	980	1263	522	993	1367	823	1525	329	2656.33	981	-1.43689	0.0450962	4	2	0	No	No
CJM1cam_0803	777150	778223	-	1074	trmA	tRNA (uracil-5-)-methyltransferase	J	-	-	-	N	2027	1398	1474	3639	48157	6	1565	30	2134.5	12439.5	2.54313	0.156123	5	2	0	No	No	4392	2149	1265	8402	3778	2128	3329	3009	2341	2647	4815	3257	2602	3745.11	0.525368	0.773421	4	0	0	No	No
CJM1cam_0804	778220	779953	-	1734	-	Na+/H+ antiporter nhaC	C	-	-	-	N	1754	2448	3463	3704	289885	35235	6867	1298	2842.25	83321.2	4.87349	0.00467784	11	8	1	No	No	2331	2608	3840	3349	5806	2845	8685	3283	5592	2335	1331	812	2926.33	3782	0.370073	0.899382	8	4	0	No	No
CJM1cam_0805	779950	780699	-	750	ydfG	NADP-dependent 3-hydroxy acid dehydrogenase YdfG	R	-	-	-	N	1585	1466	995	1624	3689	22	4	58	1417.5	943.25	-0.586379	0.756979	4	3	0	No	No	1634	1181	746	690	276	236	41	8	93	456	406	196	1187	266.889	-2.1522	0.00609454	4	4	0	Attenuated	No
CJM1cam_0806	780696	781934	-	1239	-	ankyrin repeat-containing protein	R	-	-	-	N	420	527	503	136	4	16	16	26	396.5	15.5	-4.75359	0.00360641	8	5	0	Attenuated	No	636	485	219	14	11	79	11	8	388	78	90	78	446.667	84.1111	-2.40664	0.00311292	5	5	0	Attenuated	No
CJM1cam_0807	781994	784540	-	2547	acnB	Aconitate hydratase B	C	-	-	-	Y	1	1	1	1	3	302	31	12	1	87	6.35843	0.00109104	0	0	0	No	No	NA	NA	NA	NA	NA	NA	NA	NA	NA	NA	NA	NA	NA	NA	NA	NA	0	0	0	No	No
CJM1cam_0808	784595	785047	+	453	ogt	Methylated-DNA-protein-cysteine methyltransferase	L	-	-	-	N	778	508	547	1158	860	6	3414	3856	747.75	2034	1.44341	0.367122	4	2	0	No	No	7523	3674	1678	3646	5922	4198	4970	3405	4958	4086	3757	2447	4291.67	4154.33	-0.0470337	0.828309	4	1	1	No	No
CJM1cam_0809	785039	785980	-	942	-	Hypothetical protein CJM1cam_0809	L	-	-	-	Y	98	0	0	20	61	6	4	11	29.5	20.5	-0.500755	0.797802	1	1	0	No	No	29	33	16	41	5	55	3	121	100	97	10	7	26	48.7778	0.911113	0.605768	1	0	0	No	No
CJM1cam_0810	785984	787870	-	1887	metG	Methionyl-tRNA synthetase	J	-	-	-	Y	NA	NA	NA	NA	NA	NA	NA	NA	NA	NA	NA	NA	0	0	0	No	No	NA	NA	NA	NA	NA	NA	NA	NA	NA	NA	NA	NA	NA	NA	NA	NA	0	0	0	No	No
CJM1cam_0811	787880	788077	-	198	-	Hypothetical protein CJM1cam_0811	C	-	-	-	Y	NA	NA	NA	NA	NA	NA	NA	NA	NA	NA	NA	NA	0	0	0	No	No	NA	NA	NA	NA	NA	NA	NA	NA	NA	NA	NA	NA	NA	NA	NA	NA	0	0	0	No	No
CJM1cam_0812	788070	788912	-	843	fbp	Fructose-1,6-bisphosphatase	G	-	-	-	Y	NA	NA	NA	NA	NA	NA	NA	NA	NA	NA	NA	NA	0	0	0	No	No	NA	NA	NA	NA	NA	NA	NA	NA	NA	NA	NA	NA	NA	NA	NA	NA	0	0	0	No	No
CJM1cam_0813	788914	789405	-	492	mobB	Molybdopterin-guanine dinucleotide biosynthesis protein MobB	H	-	-	-	Y	NA	NA	NA	NA	NA	NA	NA	NA	NA	NA	NA	NA	0	0	0	No	No	NA	NA	NA	NA	NA	NA	NA	NA	NA	NA	NA	NA	NA	NA	NA	NA	0	0	0	No	No
CJM1cam_0814	789501	789986	+	486	-	Lipoprotein	G	-	-	-	N	1125	1146	1495	1224	33	6	31	28	1247.5	24.5	-5.67962	0.000618099	7	4	0	Attenuated	No	NA	NA	NA	NA	NA	NA	NA	NA	NA	NA	NA	NA	NA	NA	NA	NA	0	0	0	No	No
CJM1cam_0815	789883	791508	-	1626	slt	Soluble lytic murein transglycosylase precursor	M	-	-	-	N	1892	1676	1127	1363	96	6	123	183	1514.5	102	-3.89725	0.0110786	11	8	0	Attenuated	No	327	328	208	512	865	695	2502	2751	732	4495	1101	1179	287.667	1648	2.51681	0.034144	2	1	0	No	No
CJM1cam_0816	791505	791786	-	282	-	Integral membrane protein	S	-	-	-	N	111	105	121	485	3	15	4	17	205.5	9.75	-4.48645	0.00729716	5	4	0	Attenuated	No	NA	NA	NA	NA	NA	NA	NA	NA	NA	NA	NA	NA	NA	NA	NA	NA	0	0	0	No	No
CJM1cam_0817	791789	793084	-	1296	gltX1	Glutamyl-tRNA synthetase 1 GltX1	J	-	-	-	Y	NA	NA	NA	NA	NA	NA	NA	NA	NA	NA	NA	NA	1	1	0	No	No	NA	NA	NA	NA	NA	NA	NA	NA	NA	NA	NA	NA	NA	NA	NA	NA	0	0	0	No	No
CJM1cam_0818	793170	794294	+	1125	-	Putative metallophosphoesterase	R	-	-	-	N	NA	NA	NA	NA	NA	NA	NA	NA	NA	NA	NA	NA	0	0	0	No	No	NA	NA	NA	NA	NA	NA	NA	NA	NA	NA	NA	NA	NA	NA	NA	NA	0	0	0	No	No
CJM1cam_0819	794291	795091	+	801	psd	Phosphatidylserine decarboxylase	I	-	-	-	Y	NA	NA	NA	NA	NA	NA	NA	NA	NA	NA	NA	NA	0	0	0	No	No	15	13	11	1	5	2	32	127	12	5	1	3	13	20.8889	0.687322	0.800454	1	0	0	No	No
CJM1cam_0820	795088	795369	-	282	-	FlhB domain-containing protein	S	-	-	-	N	307	963	323	676	3	6	15	10	567.25	8.5	-6.1045	0.000503563	2	2	0	Attenuated	No	108	74	50	40	64	1	3	2	2	83	29	9	77.3333	25.8889	-1.5868	0.0644009	2	1	0	No	No
CJM1cam_0821	795366	797615	-	2250	-	Hypothetical protein CJM1cam_0821	J	-	-	-	N	2813	3407	2193	1893	69	15816	56	835	2576.5	4194	0.703167	0.687677	16	13	0	No	No	3469	3041	2652	5371	4796	3201	33617	3971	12197	2448	8997	3291	3054	8654.33	1.50263	0.266639	16	1	0	No	No
CJM1cam_0822	797608	798795	-	1188	-	Major facilitator family protein	G	E	P	R	N	2153	1210	1466	2644	237	6	28	66	1868.25	84.25	-4.46107	0.00495169	9	9	0	Attenuated	No	2634	1525	1086	1004	385	1036	91	827	998	117	747	1237	1748.33	715.778	-1.28809	0.093305	9	3	0	No	No
CJM1cam_0823	798773	799276	-	504	-	Membrane protein	K	-	-	-	N	70	0	25	66	3	6	15	10	40.25	8.5	-2.28884	0.170812	1	1	0	No	No	51	40	54	1	1	27	3	2	2	5	34	100	48.3333	19.4444	-1.293	0.134127	1	0	0	No	No
CJM1cam_0824	799276	799605	-	330	-	Integral membrane protein	G	E	P	R	Y	NA	NA	NA	NA	NA	NA	NA	NA	NA	NA	NA	NA	0	0	0	No	No	NA	NA	NA	NA	NA	NA	NA	NA	NA	NA	NA	NA	NA	NA	NA	NA	0	0	0	No	No
CJM1cam_0825	799602	800876	-	1275	hemL	Glutamate-1-semialdehyde 2,1-aminomutase HemL	H	-	-	-	Y	NA	NA	NA	NA	NA	NA	NA	NA	NA	NA	NA	NA	0	0	0	No	No	NA	NA	NA	NA	NA	NA	NA	NA	NA	NA	NA	NA	NA	NA	NA	NA	0	0	0	No	No
CJM1cam_0826	800873	801139	-	267	-	Hypothetical protein CJM1cam_0826	C	-	-	-	Y	NA	NA	NA	NA	NA	NA	NA	NA	NA	NA	NA	NA	0	0	0	No	No	NA	NA	NA	NA	NA	NA	NA	NA	NA	NA	NA	NA	NA	NA	NA	NA	0	0	0	No	No
CJM1cam_0827	801299	802147	+	849	folD	Bifunctional protein FolD	H	-	-	-	Y	NA	NA	NA	NA	NA	NA	NA	NA	NA	NA	NA	NA	0	0	0	No	No	NA	NA	NA	NA	NA	NA	NA	NA	NA	NA	NA	NA	NA	NA	NA	NA	0	0	0	No	No
CJM1cam_0828	802157	803005	+	849	lepB	Signal peptidase I LepB	U	-	-	-	Y	NA	NA	NA	NA	NA	NA	NA	NA	NA	NA	NA	NA	3	1	1	No	No	NA	NA	NA	NA	NA	NA	NA	NA	NA	NA	NA	NA	NA	NA	NA	NA	2	0	0	No	No
CJM1cam_0829	803027	804187	-	1161	moeA_1	Molybdopterin molybdenumtransferase	H	-	-	-	N	199	55	90	223	422	59	68	11	141.75	140	-0.00895686	0.994639	2	2	0	No	No	171	106	121	14	11	156	88	51	12	134	53	53	132.667	63.5556	-1.06424	0.176859	1	1	0	No	No
CJM1cam_0830	804184	805440	-	1257	murA	UDP-N-acetylglucosamine 1-carboxyvinyltransferase MurA	M	-	-	-	Y	NA	NA	NA	NA	NA	NA	NA	NA	NA	NA	NA	NA	0	0	0	No	No	NA	NA	NA	NA	NA	NA	NA	NA	NA	NA	NA	NA	NA	NA	NA	NA	0	0	0	No	No
CJM1cam_0831	805506	805934	-	429	-	Hypothetical protein CJM1cam_0831	S	-	-	-	N	283	307	115	176	3	6	16	4504	220.25	1132.25	2.36214	0.18244	3	0	0	No	No	212	444	211	1369	550	1452	919	490	216	68	386	535	289	665	1.20283	0.395693	2	0	0	No	No
CJM1cam_0832	806029	806901	+	873	yicL	Putative inner membrane transporter YicL	G	E	R	-	N	693	399	1166	1606	39	1601	639	58	966	584.25	-0.724382	0.653969	4	3	0	No	No	2169	2667	2471	7747	3866	1324	2904	3132	4055	2825	3703	2063	2435.67	3513.22	0.528374	0.773421	6	1	0	No	No
CJM1cam_0833	806888	807160	-	273	pabA	Para-aminobenzoate synthase glutamine amidotransferase component II, partial PabA	E	H	-	-	N	164	586	221	249	3	17	431	12	305	115.75	-1.38745	0.389862	2	1	0	No	No	383	316	417	909	3192	534	1531	194	1201	1357	832	568	372	1146.44	1.62251	0.196572	2	0	0	No	No
CJM1cam_0834	807217	807453	-	237	trpG	Anthranilate synthase component II TrpG	E	H	-	-	N	1497	1716	1752	2115	6833	6	471	1815	1770	2281.25	0.36649	0.842677	3	2	0	No	No	2889	1992	2434	1928	2914	2047	3086	1664	2250	1492	3069	1290	2438.33	2193.33	-0.152812	0.74437	3	1	0	No	No
CJM1cam_0835	807450	809234	-	1785	pabB	Para-aminobenzoate synthase component I PabB	E	H	-	-	N	1057	1690	1326	1512	2076374	22	2063	104	1396.25	519641	8.53995	0.000672677	13	9	1	No	No	1861	1496	1233	2772	9191	2927	10893	1752	2746	3258	6133	2581	1530	4694.78	1.61753	0.189679	11	3	1	No	No
CJM1cam_0836	809224	810288	-	1065	xerD	Tyrosine recombinase XerD	L	-	-	-	N	100	30	108	21	3	5	3	8	64.75	4.75	-3.81193	0.0264219	5	1	0	No	No	29	21	60	1	1	1	7	1	2	2	5	1	36.6667	2.33333	-4.06135	9.65862e-07	1	1	0	No	No
CJM1cam_0837	810916	811578	+	663	-	Thiol:disulfide interchange protein DsbA-like precursor	O	C	-	-	N	452	610	1145	1266	22603	6	4	1585	868.25	6049.5	2.80043	0.120301	4	1	0	No	No	1165	1407	989	339	1000	476	1226	291	588	583	1202	2113	1187	868.667	-0.450462	0.523262	5	1	0	No	No
CJM1cam_0838	811590	812372	+	783	dsbB	Disulfide bond formation protein DsbB	O	-	-	-	N	615	1136	811	1082	22725	6	2515	372	911	6404.5	2.81379	0.0924915	6	2	0	No	No	867	1048	852	748	1130	389	2671	1265	2772	1042	961	635	922.333	1290.33	0.484178	0.806067	4	1	0	No	No
CJM1cam_0839	812472	814334	+	1863	-	Arylsulfotransferase (ASST)	M	-	-	-	N	3080	5084	4973	5943	11432	4204	538314	1890	4770	138960	4.86457	0.0063114	14	8	1	No	No	7450	7225	9561	36967	21848	21277	10794	20283	25337	17027	18263	13444	8078.67	20582.2	1.34918	0.25601	10	0	0	No	No
CJM1cam_0841	814420	815061	+	642	dsbA	DsbA-like disulfide bond formation protein	O	C	-	-	N	572	173	213	791	4633	6	560	104	437.25	1325.75	1.60126	0.329638	6	1	0	No	No	761	177	118	1291	432	278	453	68	330	349	536	245	352	442.444	0.330709	0.941648	5	0	0	No	No
CJM1cam_0842	815095	816081	-	987	-	Putative bifunctional cbb3-type cytochrome c oxidase subunit II/cytochrome c	C	-	-	-	N	2785	5499	2608	2872	506202	690039	22442	25348	3441	311008	6.49795	0.000400878	10	8	2	No	Enriched	3717	3941	3582	25059	41942	25348	72718	26331	21466	41167	27581	35393	3746.67	35222.8	3.2327	0.00431161	9	3	1	No	No
CJM1cam_0843	816291	816431	+	141	-	Kef-type K+ transport system, predicted NAD-binding component	P	-	-	-	Y	NA	NA	NA	NA	NA	NA	NA	NA	NA	NA	NA	NA	0	0	0	No	No	NA	NA	NA	NA	NA	NA	NA	NA	NA	NA	NA	NA	NA	NA	NA	NA	0	0	0	No	No
CJM1cam_0844	816419	817042	-	624	-	Periplasmic protein	J	-	-	-	N	905	1009	1259	987	81	17	4639	872	1040	1402.25	0.431822	0.815523	7	4	0	No	No	1495	1240	1373	6609	14218	5139	6961	5142	3631	5812	7515	9854	1369.33	7209	2.39614	0.032016	7	2	1	No	No
CJM1cam_0845	817047	817289	-	243	-	Hypothetical protein CJM1cam_0845	C	-	-	-	N	589	615	347	223	3	6	7958	21	443.5	1997	2.17151	0.231041	3	2	0	No	No	288	579	259	140	363	161	1251	217	114	420	50	255	375.333	330.111	-0.186284	0.717345	2	1	0	No	No
CJM1cam_0846	817273	818319	-	1047	-	Putative phosphohydrolase (DHH superfamily)	R	-	-	-	Y	1	32	0	1	156	6	4	12	8.5	44.5	2.41184	0.163565	1	0	0	No	No	NA	NA	NA	NA	NA	NA	NA	NA	NA	NA	NA	NA	NA	NA	NA	NA	0	0	0	No	No
CJM1cam_0847	818328	820502	-	2175	flhA	Flagellar biosynthesis protein FlhA	N	U	-	-	N	8406	8184	6491	7901	1404	49	271	464	7745.5	547	-3.82302	0.0119153	14	12	0	Attenuated	No	5707	5974	3643	257	274	345	2357	225	7	1247	7	749	5108	607.556	-3.07162	0.000249057	11	11	0	Attenuated	No
CJM1cam_0848	820489	820899	-	411	cymR	Cysteine metabolism repressor	K	-	-	-	N	2024	1365	1546	2415	42	22	4	80	1837.5	37	-5.66867	0.000854066	4	4	0	Attenuated	No	2454	1810	855	682	5	107	334	2	2	206	1	78	1706.33	157.444	-3.43888	0.000181275	3	3	0	Attenuated	No
CJM1cam_0849	821074	821346	+	273	rpsO	30S ribosomal protein S15	J	-	-	-	N	0	0	0	45	3	5	3	8	11.25	4.75	-1.25293	0.619379	1	0	0	No	No	NA	NA	NA	NA	NA	NA	NA	NA	NA	NA	NA	NA	NA	NA	NA	NA	0	0	0	No	No
CJM1cam_0850	821428	824268	-	2841	ftsK	Cell division protein FtsK	D	-	-	-	Y	2	1	6	3	4	87	40	11	3	35.5	3.4333	0.0302536	0	0	0	No	No	NA	NA	NA	NA	NA	NA	NA	NA	NA	NA	NA	NA	NA	NA	NA	NA	0	0	0	No	No
CJM1cam_0851	824378	826627	-	2250	flaD_flgL	Flagellar hook-associated protein FlgL/FlaD	N	-	-	-	N	906	798	1384	1144	4	93	16	38	1058	37.75	-4.83755	0.00286432	7	6	0	Attenuated	No	296	322	383	1	1	22	9	4	7	30	1	8	333.667	9.22222	-5.16908	2.09909e-11	3	3	0	Attenuated	No
CJM1cam_0852	826807	826894	+	88	-	tRNA-Leu	-	-	-	-	Y	NA	NA	NA	NA	NA	NA	NA	NA	NA	NA	NA	NA	NA	NA	NA	No	No	NA	NA	NA	NA	NA	NA	NA	NA	NA	NA	NA	NA	NA	NA	NA	NA	NA	NA	NA	No	No
CJM1cam_0853	826904	826979	+	76	-	tRNA-Gly	-	-	-	-	Y	NA	NA	NA	NA	NA	NA	NA	NA	NA	NA	NA	NA	NA	NA	NA	No	No	NA	NA	NA	NA	NA	NA	NA	NA	NA	NA	NA	NA	NA	NA	NA	NA	NA	NA	NA	No	No
CJM1cam_0854	827009	828940	-	1932	-	Putative ABC transporter ATP-binding protein	R	-	-	-	N	1320	2407	2398	1131	84	22	191	375	1814	168	-3.43662	0.022777	10	9	0	No	No	1619	2258	2994	2672	4080	3649	8889	4691	7373	7589	3069	2871	2290.33	4987	1.12233	0.389003	9	1	1	No	No
CJM1cam_0855	828944	830233	-	1290	phoR	Phosphate regulon sensor protein PhoR	T	-	-	-	N	799	976	614	456	4	6	15	33	711.25	14.5	-5.66713	0.000940961	14	10	0	Attenuated	No	810	800	721	1490	753	634	261	1686	2425	828	813	368	777	1028.67	0.404369	0.874713	10	1	0	No	No
CJM1cam_0856	830227	830898	-	672	ompR	Transcriptional regulatory protein OmpR	T	K	-	-	N	624	561	499	647	3	6	15	10	582.75	8.5	-6.14406	0.00041469	5	3	0	Attenuated	No	1299	940	400	1851	711	907	2488	1099	483	730	1363	314	879.667	1105.11	0.329104	0.927989	4	2	0	No	No
CJM1cam_0857	830876	832459	-	1584	serA	Selenide, water dikinase SerA	H	E	-	-	N	67	25	60	96	3	5	3	8	62	4.75	-3.7411	0.0277294	3	3	0	No	No	199	141	47	856	1	122	3	175	304	2	146	4	129	179.222	0.475495	0.969991	1	0	0	No	No
CJM1cam_0858	832456	832944	-	489	-	Periplasmic protein	R	-	-	-	N	5	2	2	0	397	6	16	21	2.25	110	5.737	0.00209099	0	0	0	No	No	NA	NA	NA	NA	NA	NA	NA	NA	NA	NA	NA	NA	NA	NA	NA	NA	0	0	0	No	No
CJM1cam_0859	832944	834614	-	1671	rpsA	30S ribosomal protein S1	J	-	-	-	N	16	51	1	1	159	6	16	12	17.25	48.25	1.50654	0.378386	1	1	0	No	No	NA	NA	NA	NA	NA	NA	NA	NA	NA	NA	NA	NA	NA	NA	NA	NA	0	0	0	No	No
CJM1cam_0860	834746	835579	-	834	ispH	4-hydroxy-3-methylbut-2-enyl diphosphate reductase	I	M	-	-	Y	NA	NA	NA	NA	NA	NA	NA	NA	NA	NA	NA	NA	0	0	0	No	No	NA	NA	NA	NA	NA	NA	NA	NA	NA	NA	NA	NA	NA	NA	NA	NA	0	0	0	No	No
CJM1cam_0861	835569	836855	-	1287	aroA	3-phosphoshikimate 1-carboxyvinyltransferase	E	-	-	-	Y	NA	NA	NA	NA	NA	NA	NA	NA	NA	NA	NA	NA	0	0	0	No	No	1	1	2	226	95	7	22	74	424	27	349	28	1.33333	139.111	6.95242	3.06506e-05	0	0	0	No	No
CJM1cam_0862	836852	839173	-	2322	pheT	Phenylalanyl-tRNA synthetase, beta subunit PheT	J	-	-	-	Y	3	0	0	7	633	33	4	21	2.5	172.75	6.00846	0.00213436	0	0	0	No	No	NA	NA	NA	NA	NA	NA	NA	NA	NA	NA	NA	NA	NA	NA	NA	NA	0	0	0	No	No
CJM1cam_0863	839170	840162	-	993	pheS	Phenylalanyl-tRNA synthetase, alpha subunit PheS	J	-	-	-	Y	NA	NA	NA	NA	NA	NA	NA	NA	NA	NA	NA	NA	0	0	0	No	No	NA	NA	NA	NA	NA	NA	NA	NA	NA	NA	NA	NA	NA	NA	NA	NA	0	0	0	No	No
CJM1cam_0864	840285	840650	+	366	-	HIT-like protein	F	G	R	-	N	629	721	1001	723	42	48	16	46	768.5	38	-4.36175	0.00440216	5	4	0	Attenuated	No	720	769	1019	169	42	25	16	136	144	2	59	103	836	77.3333	-3.43212	4.74642e-06	4	4	0	Attenuated	No
CJM1cam_0865	840680	841249	-	570	thiK	4-methyl-5(B-hydroxyethyl)-thiazole monophosphate biosynthesis enzyme ThiK	R	-	-	-	N	1585	4266	2231	3497	21654	2690	99400	2547	2894.75	31572.8	3.44729	0.0277294	7	3	1	No	No	5110	4943	4143	12945	19847	13599	18846	16029	16816	26355	19488	21926	4732	18427.9	1.96143	0.0789536	7	1	1	No	No
CJM1cam_0866	841242	841388	-	147	yajC_1	Preprotein translocase subunit	U	-	-	-	N	1	54	0	144	3	5	3	8	49.75	4.75	-3.40509	0.070952	2	2	0	No	No	38	25	55	8	1	40	9	2	47	2	1	45	39.3333	17.2222	-1.19603	0.160963	1	0	0	No	No
CJM1cam_0867	841504	842247	+	744	artQ	Arginine transport system permease protein ArtQ	E	-	-	-	N	469	942	332	229	671	81	550	58	493	340	-0.534126	0.747285	6	3	0	No	No	260	420	601	969	1709	2253	4741	985	1267	1283	1971	465	427	1738.11	2.02433	0.0888325	3	0	1	No	No
CJM1cam_0868	842240	842968	+	729	glnQ	Glutamine transporter ATP-binding protein GlnQ	E	-	-	-	N	360	932	726	659	3	22	38825	85	669.25	9733.75	3.86238	0.0447618	5	4	0	No	No	754	777	1070	847	648	801	1353	1346	1479	689	2768	2028	867	1328.78	0.616216	0.710276	5	0	0	No	No
CJM1cam_0869	842996	844462	-	1467	-	Na+/alanine symporter	E	-	-	-	N	1179	2097	1430	1165	81	17	38	492	1467.75	157	-3.23356	0.0348934	10	8	0	No	No	1174	1858	2100	204	591	164	241	213	56	276	475	475	1710.67	299.444	-2.51433	0.000463456	8	6	0	Attenuated	No
CJM1cam_0870	844566	845033	-	468	trmL	tRNA (cytidine(34)-2'-O)-methyltransferase	J	-	-	-	N	325	266	184	362	3	6	15	17	284.25	10.25	-4.82114	0.00331561	4	1	0	No	No	497	342	276	6219	2653	322	267	1611	1751	278	3053	744	371.667	1877.56	2.33603	0.0781024	2	0	0	No	No
CJM1cam_0871	845036	846022	-	987	alr	Alanine racemase	M	-	-	-	Y	NA	NA	NA	NA	NA	NA	NA	NA	NA	NA	NA	NA	1	0	0	No	No	NA	NA	NA	NA	NA	NA	NA	NA	NA	NA	NA	NA	NA	NA	NA	NA	1	0	0	No	No
CJM1cam_0872	846023	847000	-	978	-	Hypothetical protein CJM1cam_0872	S	-	-	-	Y	NA	NA	NA	NA	NA	NA	NA	NA	NA	NA	NA	NA	0	0	0	No	No	NA	NA	NA	NA	NA	NA	NA	NA	NA	NA	NA	NA	NA	NA	NA	NA	0	0	0	No	No
CJM1cam_0873	847157	847627	+	471	-	Hypothetical protein CJM1cam_0873	S	-	-	-	N	942	471	1165	1691	159	6	1485	21	1067.25	417.75	-1.34944	0.408658	10	8	0	No	No	2330	1096	755	4088	1096	2304	7926	930	2733	1746	1716	3419	1393.67	2884.22	1.04927	0.455564	9	1	1	No	No
CJM1cam_0874	847713	848132	+	420	-	Hypothetical protein CJM1cam_0874	S	-	-	-	N	NA	NA	NA	NA	NA	NA	NA	NA	NA	NA	NA	NA	0	0	0	No	No	NA	NA	NA	NA	NA	NA	NA	NA	NA	NA	NA	NA	NA	NA	NA	NA	0	0	0	No	No
CJM1cam_0875	848136	848588	+	453	-	Periplasmic protein	H	-	-	-	N	NA	NA	NA	NA	NA	NA	NA	NA	NA	NA	NA	NA	0	0	0	No	No	35	16	0	7	1	1	2	1	2	2	1	3	17	2.22222	-2.89173	0.000701223	1	1	0	No	No
CJM1cam_0876	848585	849145	+	561	-	SCO1/SenC	R	-	-	-	N	246	150	77	111	3	6	4	15	146	7	-4.51522	0.00731888	3	1	0	No	No	368	120	89	115	70	46	33	2	2	70	269	1	192.333	67.5556	-1.50943	0.0831734	4	2	0	No	No
CJM1cam_0877	849152	850051	-	900	cysK	Cysteine synthase	E	-	-	-	N	NA	NA	NA	NA	NA	NA	NA	NA	NA	NA	NA	NA	0	0	0	No	No	NA	NA	NA	NA	NA	NA	NA	NA	NA	NA	NA	NA	NA	NA	NA	NA	0	0	0	No	No
CJM1cam_0878	850178	850474	-	297	hup	DNA-binding protein HU	L	-	-	-	Y	NA	NA	NA	NA	NA	NA	NA	NA	NA	NA	NA	NA	0	0	0	No	No	NA	NA	NA	NA	NA	NA	NA	NA	NA	NA	NA	NA	NA	NA	NA	NA	0	0	0	No	No
CJM1cam_0879	850576	852408	-	1833	ciaB	Invasion antigen CiaB	R	-	-	-	N	1678	2543	1643	567	12088	12	563	20	1607.75	3170.75	0.98052	0.580161	2	1	1	No	No	686	412	263	1967	354	589	707	1241	567	2329	1144	769	453.667	1074.11	1.24333	0.342535	3	0	1	No	No
CJM1cam_0880	852470	852883	+	414	-	Putative acyl-CoA thioester hydrolase	I	-	-	-	N	151	0	34	0	3	5	3	8	46.25	4.75	-3.3037	0.0842314	2	2	0	No	No	16	49	80	4	1	73	432	2	2	2	4	1	48.3333	57.8889	0.264352	0.922171	1	1	0	No	No
CJM1cam_0881	853101	855212	-	2112	cstA	Carbon starvation protein A	T	-	-	-	N	11936	6590	8240	12544	15517	6967	246069	264782	9827.5	133334	3.76207	0.0161457	26	12	2	No	No	18218	19241	20546	153738	88853	157401	41156	57626	79765	94350	129561	79603	19335	98005.9	2.34165	0.0357108	27	2	8	No	No
CJM1cam_0882	855379	856308	-	930	prs	Ribose-phosphate pyrophosphokinase	F	E	-	-	N	0	0	0	21	3	6	4	15	5.25	7	0.328108	0.854743	1	0	0	No	No	NA	NA	NA	NA	NA	NA	NA	NA	NA	NA	NA	NA	NA	NA	NA	NA	0	0	0	No	No
CJM1cam_0883	856416	857075	-	660	gltK	Glutamate/aspartate transport system permease protein GltK	E	-	-	-	N	124	0	39	26	74	6	13	72	47.25	41.25	-0.19614	0.921734	1	1	0	No	No	NA	NA	NA	NA	NA	NA	NA	NA	NA	NA	NA	NA	NA	NA	NA	NA	0	0	0	No	No
CJM1cam_0884	857086	857838	-	753	yecS_2	Inner membrane amino-acid ABC transporter permease protein	E	-	-	-	N	23	103	1	0	3	6	4	15	31.75	7	-2.28479	0.23914	1	1	0	No	No	53	40	88	1	1	1	7	1	2	5	1	1	60.3333	2.22222	-4.84503	3.34389e-09	2	2	0	No	No
CJM1cam_0885	857840	858619	-	780	peb1A	Major cell-binding factor Peb1A	E	T	-	-	N	2	134	320	353	3	1666	4	11	202.25	421	1.05991	0.576603	3	2	0	No	No	320	474	584	1	1	36	3	2	2	124	56	46	459.333	30.1111	-3.92746	3.51022e-06	4	4	0	Attenuated	No
CJM1cam_0886	858641	859369	-	729	artM_2	Arginine transport ATP-binding protein	E	-	-	-	N	252	104	236	422	38	6	4	19	253.5	16.75	-3.93467	0.0119153	2	2	0	Attenuated	No	356	190	117	78	1	18	9	2	85	2	97	32	221	36	-2.61092	0.00166795	2	2	0	Attenuated	No
CJM1cam_0887	859505	860293	-	789	cheR	Chemotaxis protein methyltransferase CheR	N	T	-	-	N	829	1215	1683	1620	39	6	25	106	1336.75	44	-4.93843	0.00217034	7	6	0	Attenuated	No	3114	2560	2265	33	121	154	26	4	400	1019	644	140	2646.33	282.333	-3.22767	8.29089e-05	7	5	0	Attenuated	No
CJM1cam_0888	860309	860863	-	555	cheB	Chemotaxis response regulator protein-glutamate methylesterase CheB	N	T	-	-	N	107	91	87	23	3	6	4	15	77	7	-3.59169	0.0341411	2	2	0	No	No	160	214	56	207	51	36	3	2	2	107	15	1	143.333	47.1111	-1.60265	0.069598	2	0	0	No	No
CJM1cam_0889	861029	861466	+	438	rpiB	Ribose-5-phosphate isomerase B	G	-	-	-	N	NA	NA	NA	NA	NA	NA	NA	NA	NA	NA	NA	NA	0	0	0	No	No	NA	NA	NA	NA	NA	NA	NA	NA	NA	NA	NA	NA	NA	NA	NA	NA	0	0	0	No	No
CJM1cam_0890	861466	861798	+	333	-	Hypothetical protein CJM1cam_0890	S	-	-	-	Y	NA	NA	NA	NA	NA	NA	NA	NA	NA	NA	NA	NA	0	0	0	No	No	NA	NA	NA	NA	NA	NA	NA	NA	NA	NA	NA	NA	NA	NA	NA	NA	0	0	0	No	No
CJM1cam_0891	861795	862343	+	549	apt	Adenine phosphoribosyltransferase	F	-	-	-	Y	NA	NA	NA	NA	NA	NA	NA	NA	NA	NA	NA	NA	0	0	0	No	No	NA	NA	NA	NA	NA	NA	NA	NA	NA	NA	NA	NA	NA	NA	NA	NA	0	0	0	No	No
CJM1cam_0892	862362	862958	+	597	yohD_1	Inner membrane protein	S	-	-	-	Y	NA	NA	NA	NA	NA	NA	NA	NA	NA	NA	NA	NA	0	0	0	No	No	NA	NA	NA	NA	NA	NA	NA	NA	NA	NA	NA	NA	NA	NA	NA	NA	0	0	0	No	No
CJM1cam_0893	862955	864406	+	1452	pepA	Cytosol aminopeptidase PepA	E	-	-	-	N	186	210	358	197	3283	6	4	21	237.75	828.5	1.80307	0.305992	6	4	1	No	No	196	225	392	1	1	6	2	1	2	5	3	3	271	2.66667	-6.64015	7.18197e-18	5	5	0	Attenuated	No
CJM1cam_0894	864403	865506	+	1104	engD	GTP-dependent nucleic acid-binding protein EngD	J	-	-	-	N	161	257	484	176	4	6	33	19	269.5	15.5	-4.1491	0.0080957	11	7	0	Attenuated	No	271	471	304	4	1	2	13	69	2	2	1	1	348.667	10.5556	-5.03117	3.3496e-09	6	6	0	Attenuated	No
CJM1cam_0895	865528	866910	-	1383	argH	Argininosuccinate lyase ArgH	E	-	-	-	N	5699	8473	3398	1938	137	96	83	157	4877	118.25	-5.37054	0.000854066	8	8	0	Attenuated	No	4209	6528	5097	3160	2541	1858	3258	5776	4371	3316	1066	1556	5278	2989.11	-0.820298	0.268079	8	0	0	No	No
CJM1cam_0896	866920	868494	-	1575	pckA	Phosphoenolpyruvate carboxykinase [ATP]	C	-	-	-	Y	NA	NA	NA	NA	NA	NA	NA	NA	NA	NA	NA	NA	0	0	0	No	No	NA	NA	NA	NA	NA	NA	NA	NA	NA	NA	NA	NA	NA	NA	NA	NA	0	0	0	No	No
CJM1cam_0897	868507	870306	-	1800	pycB	Pyruvate/oxaloacetate carboxyltransferase	C	-	-	-	N	2	33	41	27	3	6	21	10	25.75	10	-1.38428	0.408009	1	1	0	No	No	35	0	40	1	1	25	8	4	2	8	1	3	25	5.88889	-2.0835	0.0156931	1	1	0	No	No
CJM1cam_0898	870431	871678	-	1248	-	Na+-dependent transporters of the SNF family protein	R	-	-	-	N	1183	1991	733	1151	2397	22	62	160	1264.5	660.25	-0.935325	0.568556	12	9	0	No	No	1344	1334	1026	467	1292	265	630	1060	1141	1075	330	195	1234.67	717.222	-0.783997	0.29644	11	8	0	No	No
CJM1cam_0899	871691	873025	-	1335	-	Na+-dependent transporters of the SNF family protein	R	-	-	-	N	46	52	153	153	131	116	62	48	101	89.25	-0.175229	0.919315	4	3	0	No	No	102	216	78	4	1	7	9	2	2	2	43	7	132	8.55556	-3.93395	5.09596e-07	4	4	0	Attenuated	No
CJM1cam_0900	873259	873597	+	339	atpE	F0F1-type ATP synthase, subunit a AtpE	C	-	-	-	Y	NA	NA	NA	NA	NA	NA	NA	NA	NA	NA	NA	NA	0	0	0	No	No	NA	NA	NA	NA	NA	NA	NA	NA	NA	NA	NA	NA	NA	NA	NA	NA	0	0	0	No	No
CJM1cam_0902	874792	874941	+	150	-	Hypothetical protein CJM1cam_0902	P	-	-	-	N	28	0	0	0	3	5	3	8	7	4.75	-0.555766	0.879563	1	0	0	No	No	NA	NA	NA	NA	NA	NA	NA	NA	NA	NA	NA	NA	NA	NA	NA	NA	0	0	0	No	No
CJM1cam_0903	875024	875383	+	360	-	Hypothetical protein CJM1cam_0903	S	-	-	-	N	NA	NA	NA	NA	NA	NA	NA	NA	NA	NA	NA	NA	0	0	0	No	No	NA	NA	NA	NA	NA	NA	NA	NA	NA	NA	NA	NA	NA	NA	NA	NA	0	0	0	No	No
CJM1cam_0904	875531	875857	+	327	-	Hypothetical protein CJM1cam_0904	G	E	P	R	N	130	180	199	294	3	5	3	8	200.75	4.75	-5.44253	0.0016697	3	3	0	Attenuated	No	445	144	48	495	49	152	14	211	140	118	279	22	212.333	164.444	-0.3694	0.58494	3	0	0	No	No
CJM1cam_0905	875949	876767	-	819	-	Hypothetical protein CJM1cam_0905	R	-	-	-	N	11	139	59	94	32	6	4	11	75.75	13.25	-2.5365	0.0982484	2	2	0	No	No	57	48	9	1	1	56	3	104	70	5	17	17	38	30.4444	-0.320843	0.623037	2	0	0	No	No
CJM1cam_0906	876754	877530	-	777	-	Hypothetical protein CJM1cam_0906	-	-	-	-	N	1077	1037	2123	1917	14330	6	4	5432	1538.5	4943	1.68389	0.341999	6	3	0	No	No	2256	3243	3789	46906	11013	8828	2217	6520	7218	5143	4970	3702	3096	10724.1	1.79221	0.177328	6	0	0	No	No
CJM1cam_0907	877506	878597	-	1092	traG	Conjugal transfer mating pair stabilization protein TraG	R	-	-	-	N	176	186	87	47	33	6	2013	21	124	518.25	2.06616	0.213825	1	0	0	No	No	114	145	109	410	1	141	3	222	132	507	309	322	122.667	227.444	0.88785	0.65143	1	0	0	No	No
CJM1cam_0908	879111	879326	-	216	traN	Conjugal transfer mating pair stabilization protein TraN	U	D	-	-	N	14	0	0	56	3	5	3	8	17.5	4.75	-1.89657	0.35459	1	1	0	No	No	58	34	0	1	1	37	3	109	2	2	1	1	30.6667	17.4444	-0.805944	0.369635	1	0	0	No	No
CJM1cam_0909	879896	880807	+	912	-	Integral membrane protein	R	-	-	-	N	677	567	636	762	3	28	330	67	660.5	107	-2.62198	0.0843923	10	8	0	No	No	1088	824	885	271	397	693	406	937	1014	269	556	588	932.333	570.111	-0.709415	0.333188	10	1	0	No	No
CJM1cam_0910	880815	884327	-	3513	aas	2-acylglycerophosphoethanolamine acyltransferase	I	Q	-	-	N	5166	4039	4232	4720	40236	1414	52488	106182	4539.25	50080	3.46373	0.0225548	35	15	0	No	No	3543	3236	2797	2987	1458	3146	3520	5356	4907	2939	3116	1737	3192	3240.67	0.0218809	0.887644	29	8	1	No	No
CJM1cam_0911	884372	884752	-	381	-	Hypothetical protein CJM1cam_0911	E	-	-	-	Y	NA	NA	NA	NA	NA	NA	NA	NA	NA	NA	NA	NA	2	2	0	No	No	NA	NA	NA	NA	NA	NA	NA	NA	NA	NA	NA	NA	NA	NA	NA	NA	2	1	0	No	No
CJM1cam_0912	884818	884895	+	78	-	tRNA-Asp	-	-	-	-	Y	NA	NA	NA	NA	NA	NA	NA	NA	NA	NA	NA	NA	0	0	0	No	No	NA	NA	NA	NA	NA	NA	NA	NA	NA	NA	NA	NA	NA	NA	NA	NA	0	0	0	No	No
CJM1cam_0913	884947	885022	-	76	-	tRNA-Val	-	-	-	-	Y	NA	NA	NA	NA	NA	NA	NA	NA	NA	NA	NA	NA	0	0	0	No	No	NA	NA	NA	NA	NA	NA	NA	NA	NA	NA	NA	NA	NA	NA	NA	NA	0	0	0	No	No
CJM1cam_0914	885029	885104	-	76	-	tRNA-Glu	-	-	-	-	Y	NA	NA	NA	NA	NA	NA	NA	NA	NA	NA	NA	NA	0	0	0	No	No	NA	NA	NA	NA	NA	NA	NA	NA	NA	NA	NA	NA	NA	NA	NA	NA	0	0	0	No	No
CJM1cam_0915	885124	885199	-	76	-	tRNA-Lys	-	-	-	-	Y	NA	NA	NA	NA	NA	NA	NA	NA	NA	NA	NA	NA	0	0	0	No	No	NA	NA	NA	NA	NA	NA	NA	NA	NA	NA	NA	NA	NA	NA	NA	NA	0	0	0	No	No
CJM1cam_0916	885204	885280	-	77	-	tRNA-Asp	-	-	-	-	Y	NA	NA	NA	NA	NA	NA	NA	NA	NA	NA	NA	NA	0	0	0	No	No	NA	NA	NA	NA	NA	NA	NA	NA	NA	NA	NA	NA	NA	NA	NA	NA	0	0	0	No	No
CJM1cam_0917	885332	885407	-	76	-	tRNA-Val	-	-	-	-	Y	NA	NA	NA	NA	NA	NA	NA	NA	NA	NA	NA	NA	0	0	0	No	No	NA	NA	NA	NA	NA	NA	NA	NA	NA	NA	NA	NA	NA	NA	NA	NA	0	0	0	No	No
CJM1cam_0918	885415	885490	-	76	-	tRNA-Lys	-	-	-	-	Y	NA	NA	NA	NA	NA	NA	NA	NA	NA	NA	NA	NA	NA	NA	NA	No	No	NA	NA	NA	NA	NA	NA	NA	NA	NA	NA	NA	NA	NA	NA	NA	NA	NA	NA	NA	No	No
CJM1cam_0919	885552	886337	-	786	glnP	Glutamine transporter permease GlnP	E	-	-	-	N	2213	1673	2169	1335	171	65	2298	1350	1847.5	971	-0.928291	0.553307	7	4	0	No	No	1418	1961	1772	3917	7036	6418	8336	5177	7244	6900	6246	4592	1717	6207.33	1.85417	0.0982922	7	1	0	No	No
CJM1cam_0920	886360	887565	-	1206	lolE	Soluble lytic murein transglycosylase precursor	M	-	-	-	Y	41	58	29	1	3	10	3	9	32.25	6.25	-2.44526	0.167502	1	1	0	No	No	NA	NA	NA	NA	NA	NA	NA	NA	NA	NA	NA	NA	NA	NA	NA	NA	0	0	0	No	No
CJM1cam_0921	887562	890150	-	2589	secA	Preprotein translocase subunit SecA	U	-	-	-	Y	NA	NA	NA	NA	NA	NA	NA	NA	NA	NA	NA	NA	0	0	0	No	No	NA	NA	NA	NA	NA	NA	NA	NA	NA	NA	NA	NA	NA	NA	NA	NA	0	0	0	No	No
CJM1cam_0922	890251	890760	+	510	lolA	Outer-membrane lipoprotein carrier protein	M	-	-	-	Y	NA	NA	NA	NA	NA	NA	NA	NA	NA	NA	NA	NA	2	1	0	No	No	NA	NA	NA	NA	NA	NA	NA	NA	NA	NA	NA	NA	NA	NA	NA	NA	1	0	0	No	No
CJM1cam_0923	890757	891491	-	735	-	Hypothetical protein CJM1cam_0923	C	-	-	-	N	4202	3202	1959	2268	19851	6	1602	1196	2907.75	5663.75	0.962072	0.570532	7	4	0	No	No	3120	2610	1730	6236	4511	8090	10836	6271	5344	6864	6912	7151	2486.67	6912.78	1.47488	0.205736	8	1	1	No	No
CJM1cam_0924	891501	892844	-	1344	-	Helicase, RecD/TraA family	L	-	-	-	N	8311	6847	6466	6050	13840	7274	1501	26897	6918.5	12378	0.839167	0.579471	14	5	0	No	No	6226	4389	4860	4042	3236	4080	9547	5167	9326	6023	4532	2935	5158.33	5432	0.0745217	0.926443	12	3	0	No	No
CJM1cam_0925	892893	894239	+	1347	-	Putative lipoprotein	M	-	-	-	N	1664	2502	2120	720	7083	22	772	1002	1751.5	2219.75	0.342293	0.85038	12	8	0	No	No	516	762	1105	607	575	168	3008	677	1423	135	105	219	794.333	768.556	-0.0483039	0.806067	7	1	0	No	No
CJM1cam_0926	894251	895123	-	873	-	N-carbamoyl-D-amino acid hydrolase	R	-	-	-	N	NA	NA	NA	NA	NA	NA	NA	NA	NA	NA	NA	NA	0	0	0	No	No	NA	NA	NA	NA	NA	NA	NA	NA	NA	NA	NA	NA	NA	NA	NA	NA	0	0	0	No	No
CJM1cam_0927	895120	896007	-	888	fieF	Ferrous-iron efflux pump FieF	P	-	-	-	N	34	36	12	13	4	22	28	105	23.75	39.75	0.708289	0.653137	1	1	0	No	No	33	26	13	29	9	45	7	4	5	20	22	10	24	16.7778	-0.524692	0.485504	1	1	0	No	No
CJM1cam_0928	896004	896981	-	978	aguA	Agmatine deiminase	E	-	-	-	N	NA	NA	NA	NA	NA	NA	NA	NA	NA	NA	NA	NA	0	0	0	No	No	NA	NA	NA	NA	NA	NA	NA	NA	NA	NA	NA	NA	NA	NA	NA	NA	0	0	0	No	No
CJM1cam_0929	897080	897514	-	435	-	Heat-inducible protein	O	-	-	-	N	0	0	0	57	3	6	4	23	14.25	9	-0.727132	0.79992	1	1	0	No	No	16	51	13	1	1	1	2	1	2	2	1	1	26.6667	1.33333	-4.42567	1.97387e-07	1	1	0	No	No
CJM1cam_0930	897524	899116	-	1593	mcp4_3	Methyl-accepting chemotaxis protein 4	N	T	-	-	N	3007	8658	4568	1469	8080	53756	5358	344	4425.5	16884.5	1.93185	0.20977	14	9	1	No	No	2503	3276	10266	749	644	478	1727	542	75	423	466	268	5348.33	596.889	-3.1642	1.29883e-05	13	9	0	Attenuated	No
CJM1cam_0931	899215	900747	-	1533	purH	Bifunctional phosphoribosylaminoimidazolecarboxamide formyltransferase/IMP cyclohydrolase PurH	F	-	-	-	N	354	1423	827	478	4	6	27	35	770.5	18	-5.46097	0.00119858	7	6	0	Attenuated	No	283	91	183	233	703	156	740	970	846	185	36	28	185.667	433	1.21952	0.436068	1	0	0	No	No
CJM1cam_0932	900750	901520	-	771	djlA	DnaJ-like protein DjlA	O	-	-	-	N	65	37	31	154	3	6	4	23	71.75	9	-3.1121	0.0665665	3	1	0	No	No	NA	NA	NA	NA	NA	NA	NA	NA	NA	NA	NA	NA	NA	NA	NA	NA	0	0	0	No	No
CJM1cam_0933	901517	903703	-	2187	purL	Phosphoribosylformylglycinamidine synthase 2 PurL	F	-	-	-	N	1	12	70	91	4	12	13	94	43.5	30.75	-0.530959	0.804741	3	1	0	No	No	NA	NA	NA	NA	NA	NA	NA	NA	NA	NA	NA	NA	NA	NA	NA	NA	0	0	0	No	No
CJM1cam_0934	903714	905042	-	1329	mnmE	tRNA modification GTPase MnmE	R	-	-	-	Y	22	0	3	1	26	6	18	11	6.5	15.25	1.30945	0.460397	0	0	0	No	No	NA	NA	NA	NA	NA	NA	NA	NA	NA	NA	NA	NA	NA	NA	NA	NA	0	0	0	No	No
CJM1cam_0935	905035	905853	-	819	-	Hypothetical protein CJM1cam_0935	L	-	-	-	Y	NA	NA	NA	NA	NA	NA	NA	NA	NA	NA	NA	NA	0	0	0	No	No	NA	NA	NA	NA	NA	NA	NA	NA	NA	NA	NA	NA	NA	NA	NA	NA	0	0	0	No	No
CJM1cam_0936	905850	907442	-	1593	oxaA	Inner membrane protein OxaA	U	-	-	-	Y	NA	NA	NA	NA	NA	NA	NA	NA	NA	NA	NA	NA	0	0	0	No	No	NA	NA	NA	NA	NA	NA	NA	NA	NA	NA	NA	NA	NA	NA	NA	NA	0	0	0	No	No
CJM1cam_0937	907439	907810	-	372	-	Hypothetical protein CJM1cam_0937	S	-	-	-	Y	NA	NA	NA	NA	NA	NA	NA	NA	NA	NA	NA	NA	0	0	0	No	No	NA	NA	NA	NA	NA	NA	NA	NA	NA	NA	NA	NA	NA	NA	NA	NA	0	0	0	No	No
CJM1cam_0938	907777	908103	-	327	rnpA	Ribonuclease P protein component	J	-	-	-	Y	NA	NA	NA	NA	NA	NA	NA	NA	NA	NA	NA	NA	0	0	0	No	No	NA	NA	NA	NA	NA	NA	NA	NA	NA	NA	NA	NA	NA	NA	NA	NA	0	0	0	No	No
CJM1cam_0939	908100	908234	-	135	rpmH	50S ribosomal protein L34	J	-	-	-	Y	NA	NA	NA	NA	NA	NA	NA	NA	NA	NA	NA	NA	0	0	0	No	No	NA	NA	NA	NA	NA	NA	NA	NA	NA	NA	NA	NA	NA	NA	NA	NA	0	0	0	No	No
CJM1cam_0940	908365	908844	+	480	-	Ribosomal-protein-alanine acetyltransferase	K	R	-	-	N	429	318	348	213	3	6	4	23	327	9	-5.29845	0.00213436	3	3	0	Attenuated	No	213	122	46	4	1	3	22	2	2	53	226	34	127	38.5556	-1.71478	0.0562054	3	2	0	No	No
CJM1cam_0941	908841	909449	+	609	-	Uracil-DNA glycosylase, family 4	L	-	-	-	N	99	141	1	102	3	6	643	58	85.75	177.5	1.0595	0.554596	3	2	0	No	No	163	236	139	321	11	2	3	2	2	157	73	30	179.333	66.7778	-1.427	0.114857	2	2	0	No	No
CJM1cam_0942	909484	910635	+	1152	-	Periplasmic protein	L	-	-	-	N	1	58	0	22	3	5	3	8	20.25	4.75	-2.10445	0.297601	2	1	0	No	No	19	0	7	15	4	2	99	59	2	57	8	457	8.66667	78.1111	3.11228	0.0737139	0	0	0	No	No
CJM1cam_0943	910627	911001	-	375	-	4-hydroxybenzoyl-CoA thioesterase	R	-	-	-	N	NA	NA	NA	NA	NA	NA	NA	NA	NA	NA	NA	NA	0	0	0	No	No	NA	NA	NA	NA	NA	NA	NA	NA	NA	NA	NA	NA	NA	NA	NA	NA	0	0	0	No	No
CJM1cam_0944	911651	913519	+	1869	-	Putative periplasmic protein	S	-	-	-	Y	NA	NA	NA	NA	NA	NA	NA	NA	NA	NA	NA	NA	0	0	0	No	No	NA	NA	NA	NA	NA	NA	NA	NA	NA	NA	NA	NA	NA	NA	NA	NA	0	0	0	No	No
CJM1cam_0945	913603	913914	+	312	-	Hypothetical protein CJM1cam_0945	R	-	-	-	Y	NA	NA	NA	NA	NA	NA	NA	NA	NA	NA	NA	NA	0	0	0	No	No	NA	NA	NA	NA	NA	NA	NA	NA	NA	NA	NA	NA	NA	NA	NA	NA	0	0	0	No	No
CJM1cam_0946	914011	915714	+	1704	-	Putative periplasmic protein	U	-	-	-	Y	NA	NA	NA	NA	NA	NA	NA	NA	NA	NA	NA	NA	0	0	0	No	No	NA	NA	NA	NA	NA	NA	NA	NA	NA	NA	NA	NA	NA	NA	NA	NA	0	0	0	No	No
CJM1cam_0947	915954	917768	+	1815	hxuB_3	Heme/hemopexin transporter protein HuxB precursor	U	-	-	-	Y	NA	NA	NA	NA	NA	NA	NA	NA	NA	NA	NA	NA	0	0	0	No	No	NA	NA	NA	NA	NA	NA	NA	NA	NA	NA	NA	NA	NA	NA	NA	NA	0	0	0	No	No
CJM1cam_0948	917823	918422	+	600	-	Non-heme iron protein, hemerythrin family	P	-	-	-	N	2062	3860	3301	1343	3325	1113391	176	714	2641.5	279402	6.72476	0.00179452	5	1	0	No	No	4446	4576	8585	2234	1232	900	778	2845	7056	658	1863	571	5869	2015.22	-1.54226	0.0425355	3	1	0	No	No
CJM1cam_0949	918432	918692	+	261	-	Non-heme iron protein, hemerythrin family	P	-	-	-	N	148	201	135	450	2194	6	4	11	233.5	553.75	1.24788	0.48443	4	2	0	No	No	499	625	261	403	618	562	91	480	358	195	1329	450	461.667	498.444	0.11043	0.940328	2	0	0	No	No
CJM1cam_0950	918689	919036	+	348	-	Non-heme iron protein, hemerythrin family	P	-	-	-	N	9796	5485	2432	2353	382076	2108	12489	1464	5016.5	99534.2	4.3105	0.0138508	8	3	0	No	No	8682	9255	5189	36886	22837	16960	25579	9289	11140	20514	10941	11628	7708.67	18419.3	1.25669	0.315736	8	2	1	No	No
CJM1cam_0951	919125	920000	+	876	cmoB	tRNA (mo5U34)-methyltransferase	Q	R	-	-	N	66	20	2	42	23	6	4	10	32.5	10.75	-1.61494	0.324836	2	2	0	No	No	222	120	35	172	124	73	466	12	19	17	42	42	125.667	107.444	-0.227913	0.684238	2	1	0	No	No
CJM1cam_0952	920072	920650	+	579	-	Fatty acid biosynthesis transcriptional regulator	Q	-	-	-	N	2818	6169	6201	3908	4	17	25	96	4774	35.5	-7.11214	0.000243048	5	4	0	Attenuated	No	3027	3294	4165	1154	308	491	413	398	4253	60	175	220	3495.33	830.222	-2.07381	0.0102421	5	3	0	Attenuated	No
CJM1cam_0953	920651	920824	-	174	-	Lipoprotein, putative	S	-	-	-	N	567	2155	1129	93	3	6	9	9	986	6.75	-7.24935	0.000243048	2	2	0	Attenuated	No	42	112	877	1	41	1	887	2	2	2	1	1	343.667	104.222	-1.71357	0.105789	2	1	0	No	No
CJM1cam_0954	921427	922695	+	1269	pepD	Cytosol non-specific dipeptidase PepD	E	-	-	-	N	818	1370	631	1676	3	6	680	186	1123.75	218.75	-2.35624	0.137653	10	9	0	No	No	1562	1299	1018	2058	1298	4501	2462	1503	2275	1625	4185	2362	1293	2474.33	0.935942	0.488614	11	3	0	No	No
CJM1cam_0956	922678	923925	-	1248	cjaB	CjaB protein, surface antigen	G	E	P	R	Y	NA	NA	NA	NA	NA	NA	NA	NA	NA	NA	NA	NA	0	0	0	No	No	NA	NA	NA	NA	NA	NA	NA	NA	NA	NA	NA	NA	NA	NA	NA	NA	0	0	0	No	No
CJM1cam_0957	923966	924805	-	840	cjaA	CjaA protein, surface antigen	E	T	-	-	Y	NA	NA	NA	NA	NA	NA	NA	NA	NA	NA	NA	NA	0	0	0	No	No	NA	NA	NA	NA	NA	NA	NA	NA	NA	NA	NA	NA	NA	NA	NA	NA	0	0	0	No	No
CJM1cam_0958	925024	926142	+	1119	jlpA	Surface-exposed lipoprotein JlpA	R	-	-	-	N	854	3128	1490	474	21	27	10	36	1486.5	23.5	-6.03143	0.000535658	6	5	0	Attenuated	No	685	834	5470	513	10069	589	14807	2270	6183	2569	2016	588	2329.67	4400.44	0.917423	0.625778	6	0	2	No	No
CJM1cam_0959	926233	926973	+	741	-	Hypothetical protein CJM1cam_0959	S	-	-	-	N	1209	1101	1208	1146	12573	1648	8219	58	1166	5624.5	2.27021	0.137591	10	3	0	No	No	1269	1490	1577	5331	4516	3667	4012	1657	2634	2247	4217	2413	1445.33	3410.44	1.23835	0.315736	10	1	1	No	No
CJM1cam_0960	926977	928128	-	1152	hipO	Hippurate hydrolase	R	-	-	-	N	122	14	103	252	2499	6	302	30	122.75	709.25	2.52967	0.124683	2	1	0	No	No	277	177	82	480	280	177	7	288	181	138	409	49	178.667	223.222	0.321308	0.961803	2	0	0	No	No
CJM1cam_0961	928130	929350	-	1221	-	Hypothetical protein CJM1cam_0961	G	E	P	R	N	783	1064	1436	1037	3	912	60218	3241	1080	16093.5	3.89751	0.0274306	13	9	1	No	No	1605	1705	2842	6821	9417	4579	10094	2689	6895	2966	7426	2913	2050.67	5977.78	1.54359	0.197591	10	0	1	No	No
CJM1cam_0962	929585	929791	+	207	-	Hypothetical protein CJM1cam_0962	T	-	-	-	N	154	112	96	99	3	6	9	9	115.25	6.75	-4.15738	0.00955277	5	3	0	Attenuated	No	120	74	114	9	1	7	2	4	2	5	8	2	102.667	4.44444	-4.51143	1.33398e-09	5	4	0	Attenuated	No
CJM1cam_0963	929794	930552	-	759	-	putative protein	D	-	-	-	N	1623	4118	3496	947	96486	2786	4396	122	2546	25947.5	3.34925	0.0454939	5	2	1	No	No	1107	975	4046	1497	2107	1591	5184	3627	4361	3082	2893	631	2042.67	2774.78	0.441899	0.853039	4	0	1	No	No
CJM1cam_0964	930552	931817	-	1266	lutA_2	Lactate utilization protein A	C	-	-	-	Y	NA	NA	NA	NA	NA	NA	NA	NA	NA	NA	NA	NA	0	0	0	No	No	NA	NA	NA	NA	NA	NA	NA	NA	NA	NA	NA	NA	NA	NA	NA	NA	0	0	0	No	No
CJM1cam_0965	931819	933174	-	1356	hemN_2	Oxygen-independent coproporphyrinogen-III oxidase	H	-	-	-	Y	9	8	2	1	4	6	4	101	5	28.75	2.45239	0.142159	0	0	0	No	No	NA	NA	NA	NA	NA	NA	NA	NA	NA	NA	NA	NA	NA	NA	NA	NA	0	0	0	No	No
CJM1cam_0966	933161	933652	-	492	-	4-hydroxy-3-methylbut-2-en-1-yl diphosphate synthase	E	-	-	-	Y	NA	NA	NA	NA	NA	NA	NA	NA	NA	NA	NA	NA	0	0	0	No	No	NA	NA	NA	NA	NA	NA	NA	NA	NA	NA	NA	NA	NA	NA	NA	NA	0	0	0	No	No
CJM1cam_0967	933649	934569	-	921	argF	Ornithine carbamoyltransferase ArgF	E	-	-	-	N	NA	NA	NA	NA	NA	NA	NA	NA	NA	NA	NA	NA	0	0	0	No	No	NA	NA	NA	NA	NA	NA	NA	NA	NA	NA	NA	NA	NA	NA	NA	NA	0	0	0	No	No
CJM1cam_0968	934566	935549	-	984	hemB	Delta-aminolevulinic acid dehydratase HemB	H	-	-	-	N	NA	NA	NA	NA	NA	NA	NA	NA	NA	NA	NA	NA	0	0	0	No	No	9	14	19	41	33	54	7	91	109	356	50	2	14	82.5556	2.54922	0.0769805	1	0	0	No	No
CJM1cam_0969	935607	936167	+	561	ribA	GTP cyclohydrolase-2	H	-	-	-	Y	NA	NA	NA	NA	NA	NA	NA	NA	NA	NA	NA	NA	0	0	0	No	No	NA	NA	NA	NA	NA	NA	NA	NA	NA	NA	NA	NA	NA	NA	NA	NA	0	0	0	No	No
CJM1cam_0970	936168	936734	+	567	rsmG	Ribosomal RNA small subunit methyltransferase G	M	-	-	-	N	216	395	91	25	4	6	25	43	181.75	19.5	-3.27778	0.0406414	2	1	0	No	No	201	115	238	1	93	63	3	2	38	2	33	2	184.667	26.3333	-2.81058	0.000962688	3	3	0	Attenuated	No
CJM1cam_0971	936750	937322	-	573	-	Periplasmic protein	L	K	J	-	N	2996	1230	1389	5325	1117	3213	5428	1612	2735	2842.5	0.0555897	0.972115	9	4	0	No	No	7664	4539	2623	6016	5169	3102	5421	3472	3983	4209	5304	4118	4942	4532.67	-0.124853	0.770002	9	3	1	No	No
CJM1cam_0972	937412	938509	-	1098	-	Hypothetical protein CJM1cam_0972	S	-	-	-	N	2736	2563	3265	4645	18	6	16	131	3302.25	42.75	-6.28786	0.000455749	15	10	0	Attenuated	No	2979	2228	1979	2344	2111	1755	1764	1916	2756	1417	2778	975	2395.33	1979.56	-0.27538	0.645232	14	3	0	No	No
CJM1cam_0973	938623	939504	+	882	cysL	CysJI operon transcriptional activator	K	-	-	-	N	2738	3184	3938	2629	51	1266	19347	88188	3122.25	27213	3.12363	0.0603833	7	3	0	No	No	3452	4383	5710	6864	5722	5694	7049	4065	4313	8648	6924	2843	4515	5791.33	0.359088	0.887877	7	1	2	No	No
CJM1cam_0974	939584	941452	+	1869	rpoD	DNA-directed RNA polymerase sigma factor RpoD	K	-	-	-	Y	NA	NA	NA	NA	NA	NA	NA	NA	NA	NA	NA	NA	0	0	0	No	No	NA	NA	NA	NA	NA	NA	NA	NA	NA	NA	NA	NA	NA	NA	NA	NA	0	0	0	No	No
CJM1cam_0975	941467	941979	-	513	sixA	Phosphohistidine phosphatase SixA	T	-	-	-	N	743	819	347	677	2879836	32710	1728	483	646.5	728689	10.1379	0.000123246	3	1	1	No	No	945	562	371	631	126	233	307	244	963	136	507	124	626	363.444	-0.784151	0.304411	5	2	0	No	No
CJM1cam_0976	941976	942494	-	519	aarA	Rhomboid protease AarA	R	-	-	-	N	3364	4960	3303	1434	4627	20635	86976	1057	3265.25	28323.8	3.11676	0.0446054	8	1	0	No	No	3232	3606	6863	3049	7352	9139	16898	5990	7813	4226	3941	2591	4567	6777.67	0.569514	0.748296	6	1	0	No	No
CJM1cam_0977	942592	943008	+	417	-	Putative periplasmic protein	H	-	-	-	N	115	10	65	107	49	6	4	11	74.25	17.5	-2.06423	0.176613	3	3	0	No	No	51	80	19	185	58	9	7	20	2	140	29	37	50	54.1111	0.113909	0.916381	3	1	0	No	No
CJM1cam_0978	943016	944632	-	1617	ftsH_2	ATP-dependent zinc metalloprotease	O	-	-	-	N	343	81	2	45	18	11	4	10	117.75	10.75	-3.51585	0.0347279	3	3	0	No	No	120	152	123	111	5	37	34	2	2	2	27	1	131.667	24.5556	-2.42849	0.00443272	3	1	0	No	No
CJM1cam_0979	944636	945886	-	1251	miaB_2	(Dimethylallyl)adenosine tRNA methylthiotransferase	J	-	-	-	Y	NA	NA	NA	NA	NA	NA	NA	NA	NA	NA	NA	NA	0	0	0	No	No	NA	NA	NA	NA	NA	NA	NA	NA	NA	NA	NA	NA	NA	NA	NA	NA	0	0	0	No	No
CJM1cam_0980	945883	947454	-	1572	-	Mechanosensitive ion channel	M	-	-	-	N	NA	NA	NA	NA	NA	NA	NA	NA	NA	NA	NA	NA	0	0	0	No	No	NA	NA	NA	NA	NA	NA	NA	NA	NA	NA	NA	NA	NA	NA	NA	NA	0	0	0	No	No
CJM1cam_0981	947451	948506	-	1056	aroB	3-dehydroquinate synthase	E	-	-	-	Y	NA	NA	NA	NA	NA	NA	NA	NA	NA	NA	NA	NA	0	0	0	No	No	NA	NA	NA	NA	NA	NA	NA	NA	NA	NA	NA	NA	NA	NA	NA	NA	0	0	0	No	No
CJM1cam_0982	948552	949952	-	1401	-	TrkA-C domain protein	S	-	-	-	N	262	332	52	24	33	6	22	88	167.5	37.25	-2.18401	0.159746	1	1	0	No	No	16	0	32	34	147	3	52	32	5	132	6	4	16	46.1111	1.50028	0.378714	1	0	0	No	No
CJM1cam_0983	949982	951103	+	1122	tgt	Queuine tRNA-ribosyltransferase	J	-	-	-	N	132	476	259	189	4	6	16	85	264	27.75	-3.29026	0.0398639	7	5	0	No	No	412	382	372	97	72	40	3	4	2	5	78	13	388.667	34.8889	-3.46476	1.22998e-05	6	6	0	Attenuated	No
CJM1cam_0984	951105	951872	+	768	-	Mg2+ and Co2+ transporter	P	-	-	-	N	4444	2669	5670	5376	113804	5888	47321	12236	4539.75	44812.2	3.30328	0.0282754	9	2	0	No	No	6771	11627	10935	135694	119503	47218	22921	44782	61477	81518	57328	37571	9777.67	67556.9	2.7885	0.0158503	9	0	2	No	No
CJM1cam_0985	951924	952001	+	78	-	tRNA-Arg	-	-	-	-	Y	NA	NA	NA	NA	NA	NA	NA	NA	NA	NA	NA	NA	NA	NA	NA	No	No	NA	NA	NA	NA	NA	NA	NA	NA	NA	NA	NA	NA	NA	NA	NA	NA	NA	NA	NA	No	No
CJM1cam_0986	952004	952468	-	465	-	Membrane protein	M	-	-	-	N	1	0	0	0	3	6	16	12388	0.25	3103.25	12.4275	6.97741e-05	0	0	0	No	No	19	27	19	73	1	71	3	2	2	2	6	1	21.6667	17.8889	-0.276292	0.645232	1	0	0	No	No
CJM1cam_0987	952469	955714	-	3246	-	Cytochrome c biogenesis protein, CcmF/CycK/CcsA family	O	-	-	-	Y	NA	NA	NA	NA	NA	NA	NA	NA	NA	NA	NA	NA	0	0	0	No	No	NA	NA	NA	NA	NA	NA	NA	NA	NA	NA	NA	NA	NA	NA	NA	NA	0	0	0	No	No
CJM1cam_0988	955732	956427	-	696	livF	ABC-type branched-chain amino acid transport system, ATPase component LivF	E	-	-	-	N	63	22	98	106	3	6	9	24	72.25	10.5	-2.82713	0.0824595	2	1	0	No	No	17	34	80	1	1	1	2	1	2	2	1	1	43.6667	1.33333	-5.12014	1.49001e-09	1	1	0	No	No
CJM1cam_0989	956414	957184	-	771	livG	ABC-type branched-chain amino acid transport system, ATPase component LivG	E	-	-	-	N	135	30	187	220	3	5	3	8	143	4.75	-4.94769	0.00440216	4	2	0	Attenuated	No	93	135	48	12	5	5	15	6	8	51	8	1	92	12.3333	-2.9261	0.000174606	3	3	0	No	No
CJM1cam_0990	957181	958230	-	1050	livM	ABC-type branched-chain amino acid transport system, permease component LivM	E	-	-	-	N	882	1020	1854	963	4	11	15	26	1179.75	14	-6.46727	0.000327285	5	4	0	Attenuated	No	894	1089	892	24	46	62	7	206	77	188	89	1	958.333	77.7778	-3.62386	2.87805e-06	5	4	0	Attenuated	No
CJM1cam_0991	958233	959129	-	897	livH	ABC-type branched-chain amino acid transport system, permease component LivH	E	-	-	-	N	259	216	251	223	29	11	4	11	237.25	13.75	-4.13132	0.00735286	2	2	0	Attenuated	No	193	461	734	1	1	2	2	1	5	11	3	4	462.667	3.33333	-7.08671	5.1036e-19	3	3	0	Attenuated	No
CJM1cam_0992	959148	960257	-	1110	livK	ABC-type branched-chain amino acid transport system, periplasmic component LivK	E	-	-	-	N	238	896	271	92	4	6	4	39	374.25	13.25	-4.90491	0.00466519	2	2	0	Attenuated	No	184	208	526	1	1	1	2	1	2	10	1	1	306	2.22222	-7.10208	1.12374e-17	2	2	0	Attenuated	No
CJM1cam_0993	960279	961394	-	1116	livJ	ABC-type branched-chain amino acid transport system, periplasmic component LivJ	E	-	-	-	N	86	138	320	142	4	6	10	93	171.5	28.25	-2.63954	0.10249	5	3	0	No	No	192	220	228	3	1	2	2	1	2	2	1	1	213.333	1.66667	-6.94325	4.53026e-18	4	4	0	Attenuated	No
CJM1cam_0994	961425	961859	-	435	-	Putative bifunctional cbb3-type cytochrome c oxidase subunit II/cytochrome c	C	-	-	-	N	72	76	133	159	4	12	4	75	110	23.75	-2.27671	0.161031	5	2	0	No	No	264	164	105	1	1	2	2	1	2	2	1	1	177.667	1.44444	-6.91034	1.44406e-17	4	4	0	Attenuated	No
CJM1cam_0995	961868	962059	-	192	-	Porin domain protein	J	-	-	-	N	NA	NA	NA	NA	NA	NA	NA	NA	NA	NA	NA	NA	0	0	0	No	No	NA	NA	NA	NA	NA	NA	NA	NA	NA	NA	NA	NA	NA	NA	NA	NA	0	0	0	No	No
CJM1cam_0996	962111	962617	-	507	-	Membrane protein	S	-	-	-	N	341	328	306	692	4	6	4	92	416.75	26.5	-4.01347	0.0150694	5	4	0	Attenuated	No	527	508	523	1822	1077	1949	462	837	1352	1314	2334	1279	519.333	1380.67	1.41038	0.239583	4	0	0	No	No
CJM1cam_0997	962626	963657	-	1032	asd	Aspartate-semialdehyde dehydrogenase	E	-	-	-	Y	NA	NA	NA	NA	NA	NA	NA	NA	NA	NA	NA	NA	0	0	0	No	No	NA	NA	NA	NA	NA	NA	NA	NA	NA	NA	NA	NA	NA	NA	NA	NA	0	0	0	No	No
CJM1cam_0998	963657	964958	-	1302	flgR	Two-component system sigma-54-dependent regulator FlgR	T	-	-	-	N	NA	NA	NA	NA	NA	NA	NA	NA	NA	NA	NA	NA	0	0	0	No	No	NA	NA	NA	NA	NA	NA	NA	NA	NA	NA	NA	NA	NA	NA	NA	NA	0	0	0	No	No
CJM1cam_0999	965015	965332	-	318	flgQ	Outer membrane motility protein (role unknown) FlgQ	E	-	-	-	N	1874	1081	488	774	4	6	4	92	1054.25	26.5	-5.34988	0.00235139	5	5	0	Attenuated	No	478	313	262	1	1	3	95	3	2	2	6	1	351	12.6667	-4.78514	7.25169e-08	4	3	0	Attenuated	No
CJM1cam_1000	965440	965955	-	516	flgP	Motility protein (role unknown) FlgP	S	-	-	-	N	915	944	954	675	3	11	4	24	872	10.5	-6.48685	0.000400878	3	3	0	Attenuated	No	268	325	353	1	1	1	82	2	2	2	1	1	315.333	10.3333	-4.93047	5.41573e-08	3	3	0	Attenuated	No
CJM1cam_1001	966019	968610	-	2592	gyrA	DNA gyrase subunit A GyrA	L	-	-	-	Y	NA	NA	NA	NA	NA	NA	NA	NA	NA	NA	NA	NA	0	0	0	No	No	NA	NA	NA	NA	NA	NA	NA	NA	NA	NA	NA	NA	NA	NA	NA	NA	0	0	0	No	No
CJM1cam_1002	968651	969226	-	576	-	Transformation system, comF family protein	R	-	-	-	N	NA	NA	NA	NA	NA	NA	NA	NA	NA	NA	NA	NA	0	0	0	No	No	NA	NA	NA	NA	NA	NA	NA	NA	NA	NA	NA	NA	NA	NA	NA	NA	0	0	0	No	No
CJM1cam_1003	969223	969867	-	645	mapA	Outer membrane lipoprotein MapA	P	-	-	-	N	3404	3538	1348	795	4	6	10	93	2271.25	28.25	-6.36553	0.000567453	3	3	0	Attenuated	No	2100	3751	1300	1043	276	117	280	757	882	604	122	500	2383.67	509	-2.2274	0.00267821	3	1	0	No	No
CJM1cam_1004	969944	971740	-	1797	lepA	GTP-binding protein LepA	M	-	-	-	N	63	106	116	1	15	42	22	45	71.5	31	-1.22135	0.463413	2	1	0	No	No	115	160	254	1	19	1	3	1	5	2	3	7	176.333	4.66667	-5.2251	1.83796e-11	3	3	0	Attenuated	No
CJM1cam_1005	971867	973141	+	1275	cmeD	Outer membrane component of efflux system	M	U	-	-	N	1363	950	2166	2017	13716	1102	8234	1677	1624	6182.25	1.92878	0.18489	11	6	0	No	No	3111	3826	3293	3101	1880	2537	368	2301	1728	2440	4405	4912	3410	2630.22	-0.3745	0.572809	9	5	0	No	No
CJM1cam_1006	973138	973878	+	741	cmeE	Putative membrane fusion component of efflux system	M	-	-	-	N	157	394	198	337	15	1180	10	11	271.5	304	0.167246	0.929826	5	4	0	No	No	531	379	371	3	5	46	71	74	51	70	165	66	427	61.2222	-2.80692	0.000199651	6	5	0	Attenuated	No
CJM1cam_1007	973920	976898	+	2979	cmeF	RND pump protein	V	-	-	-	N	1020	848	981	2000	389	694	3180	215	1212.25	1119.5	-0.113883	0.948977	19	10	0	No	No	2165	2146	1386	813	1425	345	4697	513	1094	1223	1685	1617	1899	1490.22	-0.349645	0.591873	21	14	1	No	No
CJM1cam_1008	976922	977401	-	480	-	DnaJ like protein, partial	O	-	-	-	N	1214	740	1467	1050	4	12	16	94	1117.75	31.5	-5.19152	0.00205852	11	7	0	Attenuated	No	1899	3278	2740	102	1	48	7	3	17	14	24	69	2639	31.6667	-6.3765	3.54431e-15	9	8	0	Attenuated	No
CJM1cam_1009	977401	977727	-	327	-	Hypothetical protein CJM1cam_1009	M	-	-	-	N	15	0	0	63	3	6	9	24	19.5	10.5	-0.914003	0.67433	1	1	0	No	No	NA	NA	NA	NA	NA	NA	NA	NA	NA	NA	NA	NA	NA	NA	NA	NA	1	1	0	No	No
CJM1cam_1010	977728	978447	-	720	-	Arginyl-tRNA-protein transferase	O	-	-	-	N	93	206	119	585	34821	6	37	67	250.75	8732.75	5.12306	0.0102857	2	1	0	No	No	582	228	105	1120	981	866	615	323	170	355	895	971	305	699.556	1.19894	0.37638	3	1	0	No	No
CJM1cam_1011	978447	978698	-	252	-	Hypothetical protein CJM1cam_1011	Z	-	-	-	N	NA	NA	NA	NA	NA	NA	NA	NA	NA	NA	NA	NA	0	0	0	No	No	27	40	5	1	1	1	2	1	2	2	1	1	24	1.33333	-4.257	8.75004e-07	1	1	0	No	No
CJM1cam_1012	978702	980147	-	1446	pycA	Acetyl-CoA carboxylase, biotin carboxylase	I	-	-	-	N	253	270	152	169	4	6	10	93	211	28.25	-2.93988	0.0646261	7	5	0	No	No	450	355	143	6	3	1	3	1	2	2	32	10	316	6.66667	-5.545	2.98502e-12	5	5	0	Attenuated	No
CJM1cam_1013	980287	981450	+	1164	ftsW	Cell division protein FtsW	D	-	-	-	Y	NA	NA	NA	NA	NA	NA	NA	NA	NA	NA	NA	NA	0	0	0	No	No	NA	NA	NA	NA	NA	NA	NA	NA	NA	NA	NA	NA	NA	NA	NA	NA	0	0	0	No	No
CJM1cam_1014	981447	982475	+	1029	murG	UDP-N-acetylglucosamine-N-acetylmuramyl- (pentapeptide) pyrophosphoryl-undecaprenol N-acetylglucosamine transferase MurG	M	-	-	-	Y	NA	NA	NA	NA	NA	NA	NA	NA	NA	NA	NA	NA	0	0	0	No	No	9	2	17	26	16	35	40	6	2	31	41	21	9.33333	24.2222	1.34723	0.353781	0	0	0	No	No
CJM1cam_1015	982446	983609	-	1164	yeaN	Inner membrane transport protein YeaN, cyanate permease	P	-	-	-	N	15957	35655	30148	22733	237524	9127	76893	15428	26123.2	84743	1.69779	0.257837	12	7	0	No	No	16321	16116	43715	34919	74576	17576	154481	57863	83341	89153	29800	35672	25384	64153.4	1.33759	0.307567	11	4	0	No	No
CJM1cam_1016	983617	984468	-	852	-	Hypothetical protein CJM1cam_1016	R	-	-	-	N	1391	1579	1850	2748	746	12	41	1927	1892	681.5	-1.47437	0.356882	8	3	0	No	No	2293	1632	2113	1089	671	592	207	1129	1922	1266	1337	427	2012.67	960	-1.06791	0.154436	8	1	0	No	No
CJM1cam_1017	984531	985421	-	891	rhaS	L-rhamnose operon regulatory protein RhaS	K	-	-	-	N	759	1026	1221	1920	3	6	2779	123	1231.5	727.75	-0.756814	0.668072	9	5	0	No	No	1992	962	609	1627	1063	631	636	766	629	1357	1487	654	1187.67	983.333	-0.272432	0.646726	8	2	0	No	No
CJM1cam_1018	985418	986023	-	606	tenI	Regulatory protein TenI	H	-	-	-	N	NA	NA	NA	NA	NA	NA	NA	NA	NA	NA	NA	NA	0	0	0	No	No	NA	NA	NA	NA	NA	NA	NA	NA	NA	NA	NA	NA	NA	NA	NA	NA	0	0	0	No	No
CJM1cam_1019	986013	987158	-	1146	thiH	Thiamine biosynthesis protein ThiH, 2-iminoacetate synthase ThiH	H	R	-	-	Y	NA	NA	NA	NA	NA	NA	NA	NA	NA	NA	NA	NA	1	1	0	No	No	NA	NA	NA	NA	NA	NA	NA	NA	NA	NA	NA	NA	NA	NA	NA	NA	1	0	0	No	No
CJM1cam_1020	987161	987937	-	777	thiG	Thiazole synthase ThiG	H	-	-	-	Y	NA	NA	NA	NA	NA	NA	NA	NA	NA	NA	NA	NA	0	0	0	No	No	NA	NA	NA	NA	NA	NA	NA	NA	NA	NA	NA	NA	NA	NA	NA	NA	0	0	0	No	No
CJM1cam_1021	987940	988743	-	804	thiF	Thiamine biosynthesis protein ThiF	H	-	-	-	Y	NA	NA	NA	NA	NA	NA	NA	NA	NA	NA	NA	NA	0	0	0	No	No	NA	NA	NA	NA	NA	NA	NA	NA	NA	NA	NA	NA	NA	NA	NA	NA	0	0	0	No	No
CJM1cam_1022	988740	988931	-	192	thiS	Thiamine biosynthesis protein ThiS	H	-	-	-	Y	NA	NA	NA	NA	NA	NA	NA	NA	NA	NA	NA	NA	0	0	0	No	No	NA	NA	NA	NA	NA	NA	NA	NA	NA	NA	NA	NA	NA	NA	NA	NA	0	0	0	No	No
CJM1cam_1023	988928	990373	-	1446	hsdS_1	Type I restriction enzyme EcoKI specificity protein	V	-	-	-	N	85	61	31	32	24	26	4	11	52.25	16.25	-1.72767	0.260288	5	1	0	No	No	84	103	58	362	90	182	95	187	30	273	113	135	81.6667	163	0.996867	0.485002	3	0	0	No	No
CJM1cam_1024	990499	991002	-	504	-	Hypothetical protein CJM1cam_1024	S	-	-	-	N	446	777	376	393	3	5	3	8	498	4.75	-6.75292	0.000313883	5	5	0	Attenuated	No	430	831	1196	1424	1953	1386	1338	720	1354	1451	2789	1054	819	1496.56	0.869516	0.531863	5	2	1	No	No
CJM1cam_1025	991002	991727	-	726	-	Putative protein	V	-	-	-	N	4095	3225	2786	3702	3	28	1138	104	3452	318.25	-3.4358	0.034034	19	16	0	No	No	23317	18088	11937	27729	15912	21114	20259	14503	15047	16471	28873	20252	17780.7	20017.8	0.170963	0.990275	20	5	0	No	No
CJM1cam_1026	991732	993795	-	2064	hsdM_1	Type I restriction enzyme EcoKI M protein	V	-	-	-	N	3364	2864	2824	1865	218	2694	13	30	2729.25	738.75	-1.88409	0.239791	12	8	0	No	No	14285	18899	23823	22154	21985	21666	24716	20591	34166	19098	27970	30878	19002.3	24802.7	0.384328	0.86845	14	4	0	No	No
CJM1cam_1027	993805	994902	-	1098	dapE	Succinyl-diaminopimelate desuccinylase DapE	E	-	-	-	Y	NA	NA	NA	NA	NA	NA	NA	NA	NA	NA	NA	NA	0	0	0	No	No	NA	NA	NA	NA	NA	NA	NA	NA	NA	NA	NA	NA	NA	NA	NA	NA	1	1	0	No	No
CJM1cam_1028	994907	995506	-	600	-	Homoserine/threonine efflux protein	E	-	-	-	Y	NA	NA	NA	NA	NA	NA	NA	NA	NA	NA	NA	NA	0	0	0	No	No	NA	NA	NA	NA	NA	NA	NA	NA	NA	NA	NA	NA	NA	NA	NA	NA	0	0	0	No	No
CJM1cam_1029	995499	996200	-	702	npdA	NAD-dependent deacetylase	K	-	-	-	N	8288	6036	12593	11925	24	2470462	12372	4074	9710.5	621733	6.00057	0.00433144	6	3	1	No	No	59088	61073	60438	20935	22447	14009	8951	15388	21473	23977	17067	20323	60199.7	18285.6	-1.71906	0.0151042	6	1	0	No	No
CJM1cam_1030	996243	1000082	-	3840	cjeI	Type I restriction-modification system methyltransferase subunit	V	-	-	-	N	3841	4008	3554	3300	125001	339822	11263	27551	3675.75	125909	5.0982	0.00180821	30	14	3	No	Enriched	5035	5763	4737	6806	11844	11191	14848	5973	9801	8135	8665	8543	5178.33	9534	0.880578	0.51643	23	6	1	No	No
CJM1cam_1031	1000091	1002298	-	2208	mutS	Putative mismatch repair protein	L	-	-	-	N	155	56	88	45	4	6	4	119	86	33.25	-1.39667	0.413677	4	2	0	No	No	191	249	192	255	62	45	29	130	333	100	13	2	210.667	107.667	-0.971165	0.236081	3	0	0	No	No
CJM1cam_1032	1002291	1002641	-	351	-	similar to integral membrane protein	V	-	-	-	N	30	0	0	0	3	5	3	8	7.5	4.75	-0.65419	0.843271	1	0	0	No	No	27	27	1	1	1	187	3	2	2	2	1	1	18.3333	22.2222	0.296764	0.934361	1	0	0	No	No
CJM1cam_1033	1002634	1003929	-	1296	murC	UDP-N-acetylmuramate-L-alanine ligase MurC	M	-	-	-	Y	NA	NA	NA	NA	NA	NA	NA	NA	NA	NA	NA	NA	0	0	0	No	No	NA	NA	NA	NA	NA	NA	NA	NA	NA	NA	NA	NA	NA	NA	NA	NA	0	0	0	No	No
CJM1cam_1034	1004053	1004835	-	783	-	Hydrolase, carbon-nitrogen family	R	-	-	-	N	24	4	0	1	3	6	12	9	7.25	7.5	0.00930597	0.977666	1	0	0	No	No	NA	NA	NA	NA	NA	NA	NA	NA	NA	NA	NA	NA	NA	NA	NA	NA	1	0	1	No	No
CJM1cam_1035	1004828	1005001	-	174	-	Exodeoxyribonuclease VII small subunit	L	-	-	-	Y	NA	NA	NA	NA	NA	NA	NA	NA	NA	NA	NA	NA	0	0	0	No	No	NA	NA	NA	NA	NA	NA	NA	NA	NA	NA	NA	NA	NA	NA	NA	NA	0	0	0	No	No
CJM1cam_1036	1004998	1006455	-	1458	guaB	Inosine-5'-monophosphate dehydrogenase	F	-	-	-	Y	NA	NA	NA	NA	NA	NA	NA	NA	NA	NA	NA	NA	0	0	0	No	No	NA	NA	NA	NA	NA	NA	NA	NA	NA	NA	NA	NA	NA	NA	NA	NA	0	0	0	No	No
CJM1cam_1037	1006465	1007826	-	1362	gatA	Aspartyl/glutamyl-tRNA amidotransferase subunit A	J	-	-	-	Y	42	21	1	0	3	5	3	8	16	4.75	-1.7702	0.382939	1	1	0	No	No	NA	NA	NA	NA	NA	NA	NA	NA	NA	NA	NA	NA	NA	NA	NA	NA	0	0	0	No	No
CJM1cam_1038	1007927	1010680	-	2754	ileS	Isoleucyl-tRNA synthetase	J	-	-	-	Y	NA	NA	NA	NA	NA	NA	NA	NA	NA	NA	NA	NA	0	0	0	No	No	NA	NA	NA	NA	NA	NA	NA	NA	NA	NA	NA	NA	NA	NA	NA	NA	0	0	0	No	No
CJM1cam_1039	1010779	1011867	+	1089	-	Competence/damage-inducible protein CinA family	R	-	-	-	N	1427	367	254	1717	12	6	13	42	941.25	18.25	-5.72745	0.000917445	7	6	0	Attenuated	No	942	555	575	1104	240	798	160	422	879	354	323	394	690.667	519.333	-0.412568	0.542283	5	0	0	No	No
CJM1cam_1040	1011879	1012304	+	426	-	Aminoalkylphosphonic acid N-acetyltransferase	K	R	-	-	N	1074	2248	1765	467	12	16	10	26	1388.5	16	-6.48596	0.000313883	7	6	0	Attenuated	No	556	392	1848	870	692	364	609	834	1755	17423	1345	456	932	2705.33	1.53717	0.356675	7	1	0	No	No
CJM1cam_1041	1012369	1012989	+	621	yfkO	Putative NAD(P)H nitroreductase YfkO	C	-	-	-	N	259	391	150	205	3	11	4	24	251.25	10.5	-4.69232	0.00521074	7	4	0	Attenuated	No	414	476	295	933	781	161	604	526	671	629	2701	315	395	813.444	1.0429	0.469675	6	2	0	No	No
CJM1cam_1042	1012989	1013594	+	606	rdxA	Nitroreductase RdxA	C	-	-	-	N	1150	1069	1085	591	3	1889	1718	1878	973.75	1372	0.493918	0.782802	6	4	0	No	No	751	595	416	3410	5586	3127	3888	2674	2792	5604	8311	4382	587.333	4419.33	2.9106	0.0096776	6	2	1	No	No
CJM1cam_1043	1013719	1014255	+	537	pgsA	CDP-diacylglycerol-glycerol-3-phosphate 3-phosphatidyltransferase	I	-	-	-	Y	NA	NA	NA	NA	NA	NA	NA	NA	NA	NA	NA	NA	0	0	0	No	No	NA	NA	NA	NA	NA	NA	NA	NA	NA	NA	NA	NA	NA	NA	NA	NA	0	0	0	No	No
CJM1cam_1044	1014252	1015358	+	1107	mmpA	Metalloprotease MmpA	M	-	-	-	N	NA	NA	NA	NA	NA	NA	NA	NA	NA	NA	NA	NA	3	2	0	No	No	NA	NA	NA	NA	NA	NA	NA	NA	NA	NA	NA	NA	NA	NA	NA	NA	3	2	1	No	No
CJM1cam_1045	1015351	1015698	+	348	-	Hypothetical protein CJM1cam_1045	S	-	-	-	N	201	235	267	498	12	10889	13	27208	300.25	9530.5	4.98841	0.00749057	2	1	0	No	No	454	286	296	1927	2134	2400	1225	929	1560	1343	5347	524	345.333	1932.11	2.48377	0.0335652	3	1	1	No	No
CJM1cam_1046	1015890	1016216	+	327	-	Hypothetical protein CJM1cam_1046	S	-	-	-	N	225	559	134	413	4	6	207	12	332.75	57.25	-2.52491	0.107849	3	2	0	No	No	434	269	78	338	406	874	1386	248	1338	181	302	232	260.333	589.444	1.18008	0.409783	4	1	0	No	No
CJM1cam_1047	1016303	1016680	+	378	rpsF	30S ribosomal protein S6	J	-	-	-	Y	NA	NA	NA	NA	NA	NA	NA	NA	NA	NA	NA	NA	0	0	0	No	No	NA	NA	NA	NA	NA	NA	NA	NA	NA	NA	NA	NA	NA	NA	NA	NA	0	0	0	No	No
CJM1cam_1048	1016689	1017240	+	552	ssb	Single-stranded DNA-binding protein	L	-	-	-	Y	NA	NA	NA	NA	NA	NA	NA	NA	NA	NA	NA	NA	0	0	0	No	No	NA	NA	NA	NA	NA	NA	NA	NA	NA	NA	NA	NA	NA	NA	NA	NA	0	0	0	No	No
CJM1cam_1049	1017251	1017511	+	261	rpsR	30S ribosomal protein S18	J	-	-	-	N	0	0	0	40	12	6	4	9	10	7.75	-0.437198	0.863519	3	2	0	No	No	NA	NA	NA	NA	NA	NA	NA	NA	NA	NA	NA	NA	NA	NA	NA	NA	3	3	0	No	No
CJM1cam_1050	1017572	1019947	-	2376	lon	ATP-dependent protease La	O	-	-	-	N	281	111	255	420	4	17	22	140	266.75	45.75	-2.56928	0.0988495	9	6	0	No	No	3265	3465	3806	26	76	103	14	10	59	61	32	45	3512	47.3333	-6.21075	4.1407e-17	15	14	0	Attenuated	No
CJM1cam_1051	1019964	1020611	-	648	-	DNA uptake lipoprotein	R	-	-	-	Y	NA	NA	NA	NA	NA	NA	NA	NA	NA	NA	NA	NA	0	0	0	No	No	NA	NA	NA	NA	NA	NA	NA	NA	NA	NA	NA	NA	NA	NA	NA	NA	0	0	0	No	No
CJM1cam_1052	1020772	1021161	+	390	fliW	Flagellar assembly factor fliW	S	-	-	-	N	1234	935	855	1516	12	12	4	85	1135	28.25	-5.37075	0.00158482	4	2	0	Attenuated	No	145	196	37	1	2	1	2	1	2	2	1	1	126	1.44444	-6.50817	6.02785e-15	1	1	0	No	No
CJM1cam_1053	1021161	1021892	+	732	proC	Pyrroline-5-carboxylate reductase	E	-	-	-	N	1163	1278	955	960	21	27811	4	11	1089	6961.75	2.67673	0.151819	10	5	0	No	No	1078	1222	709	417	727	1355	924	1322	618	1347	571	1047	1003	925.333	-0.116587	0.773421	8	1	0	No	No
CJM1cam_1054	1021889	1022191	+	303	ctsT	Transformation system protein	L	-	-	-	N	65	19	26	49	12	1107	111	76	39.75	326.5	3.03558	0.0537451	3	2	0	No	No	42	115	88	1	54	16	3	52	2	80	17	1	81.6667	25.1111	-1.69896	0.0440506	2	1	0	No	No
CJM1cam_1055	1022188	1022850	+	663	-	Periplasmic protein	L	-	-	-	N	1686	952	1128	1183	2081	6	280	12872	1237.25	3809.75	1.62239	0.322601	9	5	0	No	No	1496	1655	1010	722	160	642	190	415	1521	269	685	186	1387	532.222	-1.3821	0.0686371	8	2	0	No	No
CJM1cam_1056	1022847	1023299	+	453	-	Hypothetical protein CJM1cam_1056	R	-	-	-	N	54	98	222	283	3	1070	16	169	164.25	314.5	0.936017	0.57799	4	1	0	No	No	173	250	314	3	104	114	114	350	51	95	250	129	245.667	134.444	-0.868124	0.269649	3	2	0	No	No
CJM1cam_1057	1023296	1023925	-	630	hemD	Uroporphyrinogen-III synthase HemD	H	-	-	-	N	NA	NA	NA	NA	NA	NA	NA	NA	NA	NA	NA	NA	0	0	0	No	No	NA	NA	NA	NA	NA	NA	NA	NA	NA	NA	NA	NA	NA	NA	NA	NA	0	0	0	No	No
CJM1cam_1058	1023903	1024535	-	633	thiE	Thiamine-phosphate synthase ThiE	H	-	-	-	N	NA	NA	NA	NA	NA	NA	NA	NA	NA	NA	NA	NA	0	0	0	No	No	NA	NA	NA	NA	NA	NA	NA	NA	NA	NA	NA	NA	NA	NA	NA	NA	0	0	0	No	No
CJM1cam_1059	1024525	1025364	-	840	thiD	Hydroxymethylpyrimidine/phosphomethylpyrimidine kinase ThiD	H	-	-	-	Y	NA	NA	NA	NA	NA	NA	NA	NA	NA	NA	NA	NA	0	0	0	No	No	NA	NA	NA	NA	NA	NA	NA	NA	NA	NA	NA	NA	NA	NA	NA	NA	0	0	0	No	No
CJM1cam_1060	1025334	1026020	-	687	-	Nuclease	L	-	-	-	N	NA	NA	NA	NA	NA	NA	NA	NA	NA	NA	NA	NA	0	0	0	No	No	NA	NA	NA	NA	NA	NA	NA	NA	NA	NA	NA	NA	NA	NA	NA	NA	0	0	0	No	No
CJM1cam_1061	1026017	1026778	-	762	-	Putative ATPase (AAA+ superfamily)	R	-	-	-	N	NA	NA	NA	NA	NA	NA	NA	NA	NA	NA	NA	NA	0	0	0	No	No	NA	NA	NA	NA	NA	NA	NA	NA	NA	NA	NA	NA	NA	NA	NA	NA	0	0	0	No	No
CJM1cam_1062	1026780	1029716	-	2937	mfd	Transcription-repair-coupling factor	L	K	-	-	N	3	5	4	5	51	12	34	108	4.25	51.25	3.53381	0.0229922	0	0	0	No	No	NA	NA	NA	NA	NA	NA	NA	NA	NA	NA	NA	NA	NA	NA	NA	NA	0	0	0	No	No
CJM1cam_1063	1029716	1030003	-	288	-	Polymer-forming cytoskeletal	M	-	-	-	N	NA	NA	NA	NA	NA	NA	NA	NA	NA	NA	NA	NA	0	0	0	No	No	NA	NA	NA	NA	NA	NA	NA	NA	NA	NA	NA	NA	NA	NA	NA	NA	0	0	0	No	No
CJM1cam_1064	1030048	1030950	-	903	-	Glycyl-glycine endopeptidase ALE-1 precursor	M	-	-	-	N	19	1	1	82	35	17	4	27	25.75	20.75	-0.320045	0.88211	1	1	0	No	No	NA	NA	NA	NA	NA	NA	NA	NA	NA	NA	NA	NA	NA	NA	NA	NA	0	0	0	No	No
CJM1cam_1065	1030937	1032109	-	1173	folC	Bifunctional protein FolC	H	-	-	-	N	8	9	1	1	3	5	3	8	4.75	4.75	-0.0326845	0.969632	0	0	0	No	No	NA	NA	NA	NA	NA	NA	NA	NA	NA	NA	NA	NA	NA	NA	NA	NA	1	1	0	No	No
CJM1cam_1066	1032087	1033484	-	1398	-	Hypothetical protein CJM1cam_1066	E	-	-	-	Y	NA	NA	NA	NA	NA	NA	NA	NA	NA	NA	NA	NA	0	0	0	No	No	NA	NA	NA	NA	NA	NA	NA	NA	NA	NA	NA	NA	NA	NA	NA	NA	0	0	0	No	No
CJM1cam_1067	1033468	1033980	-	513	-	Lipoprotein	E	-	-	-	Y	NA	NA	NA	NA	NA	NA	NA	NA	NA	NA	NA	NA	0	0	0	No	No	NA	NA	NA	NA	NA	NA	NA	NA	NA	NA	NA	NA	NA	NA	NA	NA	0	0	0	No	No
CJM1cam_1068	1033977	1036406	-	2430	leuS	leucyl-tRNA synthetase	J	-	-	-	N	93	416	210	257	496	17	22	30	244	141.25	-0.77998	0.628213	2	1	0	No	No	22	13	6	5	6	3	5	3	3	10	14	3	13.6667	5.77778	-1.28336	0.130817	1	1	0	No	No
CJM1cam_1069	1036416	1037387	-	972	secF	Preprotein translocase subunit SecF	U	-	-	-	Y	NA	NA	NA	NA	NA	NA	NA	NA	NA	NA	NA	NA	0	0	0	No	No	NA	NA	NA	NA	NA	NA	NA	NA	NA	NA	NA	NA	NA	NA	NA	NA	0	0	0	No	No
CJM1cam_1070	1037387	1038967	-	1581	secD	Preprotein translocase subunit SecD	U	-	-	-	N	80	220	95	40	3	5	3	8	108.75	4.75	-4.55807	0.00735286	1	1	0	No	No	NA	NA	NA	NA	NA	NA	NA	NA	NA	NA	NA	NA	NA	NA	NA	NA	0	0	0	No	No
CJM1cam_1071	1038960	1039232	-	273	yajC_2	Preprotein translocase, YajC subunit	U	-	-	-	Y	NA	NA	NA	NA	NA	NA	NA	NA	NA	NA	NA	NA	0	0	0	No	No	NA	NA	NA	NA	NA	NA	NA	NA	NA	NA	NA	NA	NA	NA	NA	NA	0	0	0	No	No
CJM1cam_1072	1039511	1040530	+	1020	lnt	Apolipoprotein N-acyltransferase	M	-	-	-	N	483	324	445	239	96	44	92	192	372.75	106	-1.82367	0.200868	11	8	0	No	No	595	535	238	282	199	381	376	714	887	370	225	222	456	406.222	-0.16685	0.735256	10	4	0	No	No
CJM1cam_1073	1040768	1041964	-	1197	metK	S-adenosylmethionine synthase	H	-	-	-	Y	NA	NA	NA	NA	NA	NA	NA	NA	NA	NA	NA	NA	0	0	0	No	No	NA	NA	NA	NA	NA	NA	NA	NA	NA	NA	NA	NA	NA	NA	NA	NA	0	0	0	No	No
CJM1cam_1074	1042104	1043327	+	1224	sstT	Na(+)/serine-threonine symporter	E	-	-	-	N	69	44	75	55	12	6	4	102	60.75	31	-0.996062	0.56917	4	1	0	No	No	8	11	12	33	13	3	28	71	2	2	12	3	10.3333	18.5556	0.839204	0.675403	0	0	0	No	No
CJM1cam_1075	1043337	1044224	+	888	pyrB	Aspartate carbamoyltransferase PyrB	F	-	-	-	Y	NA	NA	NA	NA	NA	NA	NA	NA	NA	NA	NA	NA	0	0	0	No	No	NA	NA	NA	NA	NA	NA	NA	NA	NA	NA	NA	NA	NA	NA	NA	NA	0	0	0	No	No
CJM1cam_1076	1044228	1045949	+	1722	pepF1	Oligoendopeptidase F PepF1	E	-	-	-	N	234	119	202	185	12	32	13	70	185	31.75	-2.57854	0.0854736	6	4	0	No	No	95	74	32	1	15	7	15	2	175	7	6	1	67	25.4444	-1.39602	0.122522	2	1	0	No	No
CJM1cam_1077	1045943	1046380	+	438	-	Hypothetical protein CJM1cam_1077	I	-	-	-	N	1	0	24	0	3	5	3	8	6.25	4.75	-0.353305	0.950451	1	0	0	No	No	NA	NA	NA	NA	NA	NA	NA	NA	NA	NA	NA	NA	NA	NA	NA	NA	1	1	0	No	No
CJM1cam_1078	1046377	1048452	+	2076	pcrA	ATP-dependent DNA helicase PcrA	L	-	-	-	N	281	369	133	81	4	6	7	40	216	14.25	-4.0121	0.0156204	6	2	0	Attenuated	No	59	43	51	5	1	1	4	3	2	2	1	1	51	2.22222	-4.52924	8.36211e-09	2	2	0	No	No
CJM1cam_1079	1048449	1049267	+	819	truB	tRNA pseudouridine synthase B	J	-	-	-	N	1573	683	2365	1348	408	12	473	30	1492.25	230.75	-2.68775	0.0758064	5	4	0	No	No	1324	2302	2905	2743	960	1165	462	1029	2956	361	551	452	2177	1186.56	-0.875451	0.251518	6	1	0	No	No
CJM1cam_1080	1049261	1049488	+	228	csrA	Carbon storage regulator	T	-	-	-	Y	NA	NA	NA	NA	NA	NA	NA	NA	NA	NA	NA	NA	0	0	0	No	No	NA	NA	NA	NA	NA	NA	NA	NA	NA	NA	NA	NA	NA	NA	NA	NA	0	0	0	No	No
CJM1cam_1081	1049485	1050252	+	768	ispE	4-diphosphocytidyl-2-C-methyl-D-erythritol kinase	I	-	-	-	N	180	216	786	460	3	6	6	9	410.5	6	-6.20503	0.000567453	1	1	0	No	No	NA	NA	NA	NA	NA	NA	NA	NA	NA	NA	NA	NA	NA	NA	NA	NA	1	1	0	No	No
CJM1cam_1082	1050249	1050701	+	453	smpB	SsrA-binding protein	O	-	-	-	Y	NA	NA	NA	NA	NA	NA	NA	NA	NA	NA	NA	NA	1	1	0	No	No	NA	NA	NA	NA	NA	NA	NA	NA	NA	NA	NA	NA	NA	NA	NA	NA	0	0	0	No	No
CJM1cam_1083	1050712	1051314	+	603	trxC	Thiol-disulfide oxidoreductase TrxC	O	C	-	-	N	325	121	137	553	4	6	7	84	284	25.25	-3.53894	0.0300295	6	3	0	No	No	115	43	25	1	1	3	9	1	2	2	2	1	61	2.44444	-4.64431	8.90425e-09	4	3	0	No	No
CJM1cam_1084	1051314	1051604	+	291	clpS	ATP-dependent Clp protease adaptor protein	S	-	-	-	N	1995	1206	1733	1649	3	22	265	31885	1645.75	8043.75	2.28902	0.205416	3	2	0	No	No	2907	2389	2162	8646	7732	10592	3068	1807	2885	2526	3556	7873	2486	5409.44	1.12161	0.400806	3	1	0	No	No
CJM1cam_1085	1051601	1053730	+	2130	clpA	ATP-dependent Clp protease ATP-binding subunit	O	-	-	-	N	1138	1845	1400	1633	364	12	31	891	1504	324.5	-2.21416	0.149664	10	10	0	No	No	1203	1445	1143	3445	2414	2724	9488	1906	7843	2352	843	2435	1263.67	3716.67	1.55611	0.219666	11	2	0	No	No
CJM1cam_1086	1053705	1054352	+	648	aat	Leucyl/phenylalanyl-tRNA-protein transferase	O	-	-	-	N	442	794	957	445	10	6	19	104	659.5	34.75	-4.28065	0.00777636	4	3	0	Attenuated	No	294	372	977	1807	1923	5750	1332	936	1903	855	2115	4048	547.667	2296.56	2.06826	0.0818347	3	0	1	No	No
CJM1cam_1087	1054375	1055664	-	1290	-	Putative MCP-type signal transduction protein	T	-	-	-	N	2143	2095	2743	3562	12201	157741	1072942	7900683	2635.75	2.28589e+06	9.7602	3.04493e-05	10	1	2	No	Enriched	4205	3512	3459	44060	48333	67909	62940	42555	43402	29653	95643	79112	3725.33	57067.4	3.93725	0.000482462	9	2	3	No	Enriched
CJM1cam_1088	1055745	1056383	-	639	-	Putative integral membrane protein	U	-	-	-	N	444	580	681	423	10	6	287	130	532	108.25	-2.29635	0.131083	10	4	0	No	No	699	937	682	333	757	173	230	696	540	32	167	41	772.667	329.889	-1.22792	0.117595	9	5	0	No	No
CJM1cam_1089	1056386	1056745	-	360	msrB	Peptide methionine sulfoxide reductase MsrB	O	-	-	-	N	100	24	16	15	4	6	4	101	38.75	28.75	-0.455706	0.836031	1	0	0	No	No	125	193	87	1	1	40	3	1	2	2	1	1	135	5.77778	-4.50749	3.12722e-08	1	1	0	No	No
CJM1cam_1090	1056835	1057632	+	798	-	Hypothetical protein CJM1cam_1090	S	-	-	-	N	189	172	110	259	3	6	4	23	182.5	9	-4.45698	0.00790957	4	3	0	Attenuated	No	339	199	94	216	53	107	82	74	153	189	137	1	210.667	112.444	-0.907467	0.252158	4	0	0	No	No
CJM1cam_1091	1057623	1058351	-	729	pssA	CDP-diacylglycerol-serine O-phosphatidyltransferase	I	-	-	-	N	NA	NA	NA	NA	NA	NA	NA	NA	NA	NA	NA	NA	0	0	0	No	No	9	5	8	185	1	9	3	11	56	4	95	13	7.33333	41.8889	2.48959	0.120479	0	0	0	No	No
CJM1cam_1092	1058361	1058978	-	618	-	Phosphatidylserine decarboxylase	I	-	-	-	N	103	41	47	206	3	6	6	9	99.25	6	-4.15532	0.0119153	2	1	0	No	No	119	37	34	1	1	1	7	1	2	2	1	1	63.3333	1.88889	-5.15146	9.38709e-10	1	1	0	No	No
CJM1cam_1093	1058975	1060912	-	1938	ftsH_3	Cell division protein FtsH	O	-	-	-	Y	NA	NA	NA	NA	NA	NA	NA	NA	NA	NA	NA	NA	0	0	0	No	No	NA	NA	NA	NA	NA	NA	NA	NA	NA	NA	NA	NA	NA	NA	NA	NA	0	0	0	No	No
CJM1cam_1095	1060916	1061761	-	846	prmA	Ribosomal protein L11 methyltransferase	J	-	-	-	N	534	589	724	1014	4	6	4	39	715.25	13.25	-5.8459	0.000940961	5	4	0	Attenuated	No	2010	2281	2304	520	276	320	213	763	807	292	633	471	2198.33	477.222	-2.20394	0.00172992	4	2	0	Attenuated	No
CJM1cam_1097	1061784	1062176	-	393	-	Chemotaxis protein CheY-like protein	T	-	-	-	N	NA	NA	NA	NA	NA	NA	NA	NA	NA	NA	NA	NA	0	0	0	No	No	NA	NA	NA	NA	NA	NA	NA	NA	NA	NA	NA	NA	NA	NA	NA	NA	0	0	0	No	No
CJM1cam_1098	1062289	1063182	-	894	pglG	General glycosylation pathway protein PglG	N	T	-	-	N	740	1257	1882	1664	4	6	155	47	1385.75	53	-4.69991	0.00427714	9	6	0	Attenuated	No	12443	12633	16253	19408	4076	11847	11444	8947	16905	10386	8207	7096	13776.3	10924	-0.334732	0.596424	9	1	1	No	No
CJM1cam_1099	1063182	1064954	-	1773	pglF	UDP-glucose 4-epimerase PglF	M	G	-	-	N	309	886	517	727	9	6	12	25	609.75	13	-5.57096	0.000952208	12	9	0	Attenuated	No	459	371	465	3	1	2	4	1	2	2	1	2	431.667	2	-7.81471	5.50181e-22	7	6	0	Attenuated	No
CJM1cam_1100	1064956	1066116	-	1161	pglE	UDP-4-keto-6-deoxy-GlcNAc C4 aminotransferase PglE	M	-	-	-	N	74	129	75	112	3	11	7	24	97.5	11.25	-3.19451	0.0466825	4	2	0	No	No	NA	NA	NA	NA	NA	NA	NA	NA	NA	NA	NA	NA	NA	NA	NA	NA	0	0	0	No	No
CJM1cam_1101	1066214	1066804	-	591	pglD	UDP-3-O-[3-hydroxymyristoyl] glucosamine N-acyltransferase PglD	R	-	-	-	N	NA	NA	NA	NA	NA	NA	NA	NA	NA	NA	NA	NA	1	1	0	No	No	NA	NA	NA	NA	NA	NA	NA	NA	NA	NA	NA	NA	NA	NA	NA	NA	1	0	1	No	No
CJM1cam_1102	1066791	1067393	-	603	pglC	Putative colanic biosynthesis UDP-glucose lipid carrier transferase, general glycosylation pathway protein PglC	M	-	-	-	Y	NA	NA	NA	NA	NA	NA	NA	NA	NA	NA	NA	NA	0	0	0	No	No	NA	NA	NA	NA	NA	NA	NA	NA	NA	NA	NA	NA	NA	NA	NA	NA	0	0	0	No	No
CJM1cam_1103	1067386	1068516	-	1131	pglA	D-inositol-3-phosphate glycosyltransferase PglA	M	-	-	-	Y	NA	NA	NA	NA	NA	NA	NA	NA	NA	NA	NA	NA	0	0	0	No	No	NA	NA	NA	NA	NA	NA	NA	NA	NA	NA	NA	NA	NA	NA	NA	NA	0	0	0	No	No
CJM1cam_1104	1068526	1070667	-	2142	pglB	Putative oligosaccharide transferase PglB	R	-	-	-	N	NA	NA	NA	NA	NA	NA	NA	NA	NA	NA	NA	NA	0	0	0	No	No	NA	NA	NA	NA	NA	NA	NA	NA	NA	NA	NA	NA	NA	NA	NA	NA	0	0	0	No	No
CJM1cam_1105	1070671	1071768	-	1098	pglJ	GDP-mannose-dependent alpha-(1-2)-phosphatidylinositol mannosyltransferase PglJ	M	-	-	-	N	NA	NA	NA	NA	NA	NA	NA	NA	NA	NA	NA	NA	0	0	0	No	No	NA	NA	NA	NA	NA	NA	NA	NA	NA	NA	NA	NA	NA	NA	NA	NA	0	0	0	No	No
CJM1cam_1106	1071756	1072685	-	930	pglI	General glycosylation pathway protein PglI	M	-	-	-	N	387	1534	2067	602	4	16	16	26	1147.5	15.5	-6.28635	0.00041469	4	3	0	Attenuated	No	534	592	1487	116	489	79	327	511	287	686	143	515	871	350.333	-1.31438	0.0815618	3	1	0	No	No
CJM1cam_1107	1072678	1073754	-	1077	pglH_capM	UDP-D-galactose:(glucosyl)lipopolysaccharide-1, 6-D-galactosyltransferase PglH/CapM	M	-	-	-	N	103	137	415	345	4	6	4	65	250	19.75	-3.71318	0.0257677	7	6	0	Attenuated	No	357	504	393	3	1	1	2	1	2	5	1	1	418	1.88889	-7.83389	2.16754e-21	6	6	0	Attenuated	No
CJM1cam_1108	1073754	1075448	-	1695	-	Putative multidrug export ATP-binding/permease protein	V	-	-	-	N	NA	NA	NA	NA	NA	NA	NA	NA	NA	NA	NA	NA	1	1	0	No	No	NA	NA	NA	NA	NA	NA	NA	NA	NA	NA	NA	NA	NA	NA	NA	NA	1	1	0	No	No
CJM1cam_1109	1075442	1076428	-	987	galE_1	UDP-glucose 4-epimerase	M	-	-	-	N	0	22	0	133	3	6	4	23	38.75	9	-2.17825	0.265657	2	1	0	No	No	NA	NA	NA	NA	NA	NA	NA	NA	NA	NA	NA	NA	NA	NA	NA	NA	0	0	0	No	No
CJM1cam_1110	1076487	1077281	-	795	-	Putative 3'-5' exonuclease related to the exonuclease domain of PolB	L	-	-	-	N	14	0	35	94	3	6	4	23	35.75	9	-2.07558	0.265657	2	1	0	No	No	54	50	16	15	1	8	5	68	2	4	12	16	40	14.5556	-1.45969	0.0776285	1	0	0	No	No
CJM1cam_1111	1077347	1078375	+	1029	waaC	Lipopolysaccharide heptosyltransferase 1 WaaC	M	-	-	-	N	268	103	350	1082	43925	38	34	643139	450.75	171784	8.57451	0.000400878	1	0	1	No	No	443	194	84	4714	1869	1696	2159	902	803	1839	5250	2581	240.333	2423.67	3.3341	0.00580645	1	0	1	No	No
CJM1cam_1112	1078365	1079243	+	879	htrB	Lipid A biosynthesis lauroyl acyltransferase	M	-	-	-	Y	NA	NA	NA	NA	NA	NA	NA	NA	NA	NA	NA	NA	0	0	0	No	No	NA	NA	NA	NA	NA	NA	NA	NA	NA	NA	NA	NA	NA	NA	NA	NA	0	0	0	No	No
CJM1cam_1113	1079240	1079941	+	702	-	Putative glycosyl transferase	M	-	-	-	N	600	2233	959	140	3	11	7	24	983	11.25	-6.52322	0.00042898	5	4	0	Attenuated	No	510	859	2789	295	2302	318	1385	1719	1332	614	198	161	1386	924.889	-0.583635	0.440715	4	2	0	No	No
CJM1cam_1114	1079952	1080830	+	879	-	Glucose-1-phosphate thymidylyltransferase 1	M	-	-	-	N	331	139	410	282	4416	6	373	1934	290.5	1682.25	2.53451	0.10688	5	1	1	No	No	985	958	588	4022	1717	6144	8595	2591	6972	2841	3874	3881	843.667	4515.22	2.41975	0.0328392	6	0	2	No	No
CJM1cam_1115	1080830	1081861	+	1032	-	dTDP-glucose 4,6-dehydratase	M	-	-	-	N	12526	10506	8722	8945	376841	149394	1053087	189694	10174.8	442254	5.44179	0.000839671	19	5	2	No	Enriched	24726	20464	19822	215345	145224	247958	309508	118675	90390	144079	356333	264133	21670.7	210183	3.27784	0.00378094	18	1	5	No	Enriched
CJM1cam_1116	1081864	1082310	+	447	-	Hypothetical protein CJM1cam_1116	V	-	-	-	N	3423	3582	1389	1127	1220	493	489	114	2380.25	579	-2.03878	0.156417	16	9	0	No	No	3857	4234	4100	43342	105204	33797	95776	50240	43440	88053	87805	59008	4063.67	67407.2	4.05208	0.000421479	19	0	5	No	Enriched
CJM1cam_1117	1082307	1082708	+	402	-	Hypothetical protein CJM1cam_1117	H	-	-	-	N	67	210	159	22	3	6	4	1681	114.5	423.5	1.88472	0.289839	2	1	0	No	No	100	185	606	2333	1645	1646	1949	1520	2367	4525	7301	2010	297	2810.67	3.24407	0.00708843	2	0	1	No	No
CJM1cam_1118	1082705	1083556	+	852	fmt_2	Methionyl-tRNA formyltransferase	J	-	-	-	N	3919	2597	4088	3870	4734	729183	322665	17048	3618.5	268408	6.21288	0.000767884	19	10	1	No	No	7818	7372	6318	17512	9187	22486	25729	11530	12815	12044	25034	23048	7169.33	17709.4	1.30462	0.285461	18	1	2	No	No
CJM1cam_1119	1083553	1084302	+	750	-	Biotin biosynthesis protein BioC	H	-	-	-	N	2398	1200	1741	2864	178324	2710633	23635	241357	2050.75	788487	8.58683	7.63867e-05	11	5	2	No	Enriched	8265	4591	2781	119919	55213	89265	68651	44856	29735	62269	137283	67840	5212.33	75003.4	3.84696	0.000941321	10	0	2	No	Enriched
CJM1cam_1120	1084303	1085229	+	927	-	Hypothetical protein CJM1cam_1120	Q	R	-	-	N	3432	3099	3869	3496	54986	4411	317321	84303	3474	115255	5.05207	0.00217034	18	9	1	No	No	8952	7262	5627	27466	15433	41323	58250	18376	18162	36904	50596	18663	7280.33	31685.9	2.12175	0.0637445	18	4	3	No	No
CJM1cam_1121	1085226	1086302	+	1077	kfoC	Chondroitin polymerase KfoC	M	-	-	-	N	5939	4870	5045	3843	884	97681	4568	13707	4924.25	29210	2.56851	0.0935842	17	7	0	No	No	8416	7917	15604	29420	59884	23098	183504	33835	49133	42147	48645	60798	10645.7	58940.4	2.46897	0.0345587	17	1	1	No	No
CJM1cam_1122	1086299	1087384	+	1086	arnB_2	UDP-4-amino-4-deoxy-L-arabinose-oxoglutarate aminotransferase	M	-	-	-	N	4181	2288	3538	4232	15	116112	837	5610	3559.75	30643.5	3.10576	0.070952	13	7	1	No	No	9908	7574	4756	22528	9270	38350	48541	16384	15912	35893	31205	13846	7412.67	25769.9	1.79767	0.122868	14	0	1	No	No
CJM1cam_1123	1087481	1088668	-	1188	-	Hypothetical protein CJM1cam_1123	P	-	-	-	N	5920	4277	3220	3873	7205	209271	45225	176198	4322.5	109475	4.66259	0.00362502	30	10	1	No	No	6423	5774	5227	30351	11368	21693	12875	11768	13194	15615	23633	14131	5808	17180.9	1.56468	0.176859	31	0	2	No	No
CJM1cam_1124	1088665	1089678	-	1014	cgtA	Beta-1,4-N-acetylgalactosaminyltransferase CgtA	C	-	-	-	N	4281	2363	2303	3715	6614	19365	50610	399214	3165.5	118951	5.23168	0.00209099	14	3	1	No	No	7925	4888	3087	25231	31333	33927	24725	29366	32848	44539	62218	37726	5300	35768.1	2.75471	0.0140604	15	1	2	No	No
CJM1cam_1125	1089749	1090522	+	774	-	Glycosyltransferase family 25 (LPS biosynthesis protein)	M	-	-	-	N	3722	2277	3301	3017	21	17	37	124	3079.25	49.75	-5.96629	0.000540585	14	11	0	Attenuated	No	7087	6745	6231	15077	13884	20136	52228	11406	24082	10635	8294	12010	6687.67	18639.1	1.47877	0.230252	13	2	2	No	No
CJM1cam_1126	1090515	1091471	+	957	-	Mannosyltransferase OCH1	M	-	-	-	N	5749	6904	8000	6759	5027	22	1455	39235	6853	11434.8	0.738553	0.666406	21	18	0	No	No	16909	22132	33056	121511	134944	136760	443977	80603	127425	55342	66523	132915	24032.3	144444	2.58746	0.0274592	27	2	3	No	No
CJM1cam_1127	1091468	1092427	+	960	-	Hypothetical protein CJM1cam_1127	G	-	-	-	N	2385	1400	1312	2178	3	16478	1673	24287	1818.75	10610.2	2.54455	0.122155	27	16	0	No	No	4303	3563	2769	12441	5149	13533	13058	3208	4299	5565	3851	5302	3545	7378.44	1.05745	0.436252	24	4	2	No	No
CJM1cam_1128	1092430	1093248	-	819	waaV	Glycosyltransferase WaaV	M	-	-	-	N	39	7	25	43	3	2524	4	76	28.5	651.75	4.51398	0.0139097	1	0	0	No	No	60	23	5	76	27	11	3	48	2	2	152	23	29.3333	38.2222	0.381237	0.971888	1	0	0	No	No
CJM1cam_1129	1093307	1094257	+	951	waaF	ADP-heptose--LPS heptosyltransferase 2 WaaF	M	-	-	-	N	17	10	47	32	3	5	3	8	26.5	4.75	-2.52044	0.150352	2	1	0	No	No	NA	NA	NA	NA	NA	NA	NA	NA	NA	NA	NA	NA	NA	NA	NA	NA	0	0	0	No	No
CJM1cam_1130	1094309	1095808	+	1500	-	Hypothetical protein CJM1cam_1130	M	-	-	-	N	1274	1706	2378	1541	3512	28	1795	1084	1724.75	1604.75	-0.103872	0.954981	16	8	0	No	No	2342	1873	1099	2817	4090	2616	5896	4036	3151	6240	5735	4739	1771.33	4368.89	1.30235	0.278443	11	0	1	No	No
CJM1cam_1131	1095818	1096933	+	1116	-	Hypothetical protein CJM1cam_1131	L	-	-	-	N	4063	1968	4902	4954	1878	4383	6405	48	3971.75	3178.5	-0.321274	0.853591	15	6	0	No	No	6024	8205	8216	8157	4765	5086	4008	2408	4876	5437	5937	4659	7481.67	5037	-0.570861	0.426512	14	4	1	No	No
CJM1cam_1132	1096937	1097497	-	561	gmhA	Phosphoheptose isomerase	G	-	-	-	N	NA	NA	NA	NA	NA	NA	NA	NA	NA	NA	NA	NA	0	0	0	No	No	NA	NA	NA	NA	NA	NA	NA	NA	NA	NA	NA	NA	NA	NA	NA	NA	0	0	0	No	No
CJM1cam_1133	1097494	1098879	-	1386	hldE	Bifunctional protein HldE	M	-	-	-	N	NA	NA	NA	NA	NA	NA	NA	NA	NA	NA	NA	NA	0	0	0	No	No	NA	NA	NA	NA	NA	NA	NA	NA	NA	NA	NA	NA	NA	NA	NA	NA	0	0	0	No	No
CJM1cam_1134	1098872	1099825	-	954	hldD	ADP-L-glycero-D-manno-heptose-6-epimerase	M	G	-	-	N	0	0	0	16	3	6	6	9	4	6	0.461846	0.82186	0	0	0	No	No	NA	NA	NA	NA	NA	NA	NA	NA	NA	NA	NA	NA	NA	NA	NA	NA	0	0	0	No	No
CJM1cam_1135	1099826	1100386	-	561	gmhB	D,D-heptose 1,7-bisphosphate phosphatase	E	-	-	-	N	1	19	0	0	3	5	3	8	5	4.75	-0.0408484	0.969652	0	0	0	No	No	NA	NA	NA	NA	NA	NA	NA	NA	NA	NA	NA	NA	NA	NA	NA	NA	0	0	0	No	No
CJM1cam_1136	1100468	1100770	+	303	cyf	Cytochrome c553	C	-	-	-	Y	NA	NA	NA	NA	NA	NA	NA	NA	NA	NA	NA	NA	0	0	0	No	No	NA	NA	NA	NA	NA	NA	NA	NA	NA	NA	NA	NA	NA	NA	NA	NA	0	0	0	No	No
CJM1cam_1137	1100793	1100999	-	207	-	Putative cytochrome oxidase maturation protein, cbb3-type	P	-	-	-	N	NA	NA	NA	NA	NA	NA	NA	NA	NA	NA	NA	NA	0	0	0	No	No	NA	NA	NA	NA	NA	NA	NA	NA	NA	NA	NA	NA	NA	NA	NA	NA	0	0	0	No	No
CJM1cam_1138	1100996	1103347	-	2352	-	Copper-exporting P-type ATPase A	P	-	-	-	N	NA	NA	NA	NA	NA	NA	NA	NA	NA	NA	NA	NA	0	0	0	No	No	NA	NA	NA	NA	NA	NA	NA	NA	NA	NA	NA	NA	NA	NA	NA	NA	0	0	0	No	No
CJM1cam_1139	1103463	1104761	+	1299	-	Transcription termination factor	K	-	-	-	Y	NA	NA	NA	NA	NA	NA	NA	NA	NA	NA	NA	NA	0	0	0	No	No	NA	NA	NA	NA	NA	NA	NA	NA	NA	NA	NA	NA	NA	NA	NA	NA	0	0	0	No	No
CJM1cam_1141	1104765	1106294	+	1530	dnaX	DNA polymerase III, subunits gamma and tau DnaX	L	-	-	-	Y	NA	NA	NA	NA	NA	NA	NA	NA	NA	NA	NA	NA	0	0	0	No	No	NA	NA	NA	NA	NA	NA	NA	NA	NA	NA	NA	NA	NA	NA	NA	NA	0	0	0	No	No
CJM1cam_1142	1106291	1106812	-	522	-	Hypothetical protein CJM1cam_1142	S	-	-	-	N	44	194	26	88	1487	6	7	95	88	398.75	2.17916	0.190524	3	1	0	No	No	86	35	34	211	631	278	793	237	203	261	216	433	51.6667	362.556	2.80285	0.0158503	2	0	1	No	No
CJM1cam_1143	1106884	1108983	-	2100	-	Putative copper-importing P-type ATPase A	P	-	-	-	N	5438	16208	13205	8184	576	2865	163263	685736	10758.8	213110	4.30802	0.0138607	13	7	0	No	No	8362	11346	29113	55796	70104	31780	63340	13799	26818	16629	15465	17708	16273.7	34604.3	1.08842	0.436841	12	2	1	No	No
CJM1cam_1144	1108983	1109177	-	195	-	Hypothetical protein CJM1cam_1144	P	-	-	-	N	0	10	43	0	4	6	4	83	13.25	24.25	0.84909	0.64404	2	0	0	No	No	NA	NA	NA	NA	NA	NA	NA	NA	NA	NA	NA	NA	NA	NA	NA	NA	0	0	0	No	No
CJM1cam_1145	1109167	1110117	-	951	czcD	Cadmium, cobalt and zinc/H(+)-K(+) antiporter	P	-	-	-	N	50	174	63	125	10	6	68	143	103	56.75	-0.881733	0.595339	9	6	0	No	No	247	232	165	91	1732	127	157	28	40	42	87	83	214.667	265.222	0.304747	1	7	5	1	No	No
CJM1cam_1146	1110191	1110454	-	264	-	Hypothetical protein CJM1cam_1146	S	-	-	-	N	677	903	979	1278	3	6	495	30	959.25	133.5	-2.83237	0.0753673	5	3	0	No	No	1401	830	573	586	120	224	44	345	259	78	244	73	934.667	219.222	-2.09128	0.00520523	4	1	0	No	No
CJM1cam_1147	1110525	1111019	-	495	-	Hypothetical protein CJM1cam_1147	S	-	-	-	N	510	642	974	848	347	12	10	12	743.5	95.25	-2.95452	0.0587605	3	2	0	No	No	937	1195	1419	460	998	495	1140	768	565	481	526	276	1183.67	634.333	-0.900334	0.220893	4	2	0	No	No
CJM1cam_1148	1111016	1111792	-	777	yjjP	Inner membrane protein YjjP	S	-	-	-	N	1834	3036	2915	3799	5540	41846	425	3232	2896	12760.8	2.13944	0.160077	13	6	0	No	No	3395	3496	3324	2309	2009	1696	1641	2143	1283	1851	4547	2308	3405	2198.56	-0.631096	0.378998	13	3	0	No	No
CJM1cam_1149	1111859	1112785	+	927	ldh	L-lactate dehydrogenase	C	-	-	-	N	1434	524	2632	2000	1104	1290	13	49	1647.5	614	-1.42328	0.373527	10	7	0	No	No	2478	3713	4745	1783	855	268	574	831	781	1019	693	2174	3645.33	997.556	-1.86944	0.010162	9	4	0	No	No
CJM1cam_1150	1112782	1113384	-	603	-	Hypothetical protein CJM1cam_1150	S	-	-	-	N	831	1849	965	676	4	6	16	67	1080.25	23.25	-5.58175	0.00116832	10	6	0	Attenuated	No	810	820	1049	1210	1636	1441	894	1760	1138	2169	2678	1711	893	1626.33	0.864755	0.527191	8	2	2	No	No
CJM1cam_1151	1113465	1113692	-	228	-	Hypothetical protein CJM1cam_1151	P	-	-	-	N	194	104	189	250	4	6	7	66	184.25	20.75	-3.21214	0.0460319	2	2	0	No	No	422	366	374	9	75	21	203	7	20	2	45	385	387.333	85.2222	-2.18521	0.0106556	2	1	0	No	No
CJM1cam_1152	1113703	1115112	-	1410	omp50	Outer membrane protein 50	I	-	-	-	N	6093	11400	6734	4398	12584	127571	22789	105074	7156.25	67004.5	3.22692	0.0281173	14	9	0	No	No	4847	4006	8331	5096	35798	971	47982	10624	5034	18659	7119	59626	5728	21212.1	1.8888	0.1812	13	9	0	No	No
CJM1cam_1153	1115276	1115758	-	483	ppiB	Peptidyl-prolyl cis-trans isomerase B	O	-	-	-	N	158	349	459	352	2621	6	4	11	329.5	660.5	1.00401	0.580344	5	3	0	No	No	300	550	603	94	1	33	11	145	155	285	347	139	484.333	134.444	-1.84984	0.0223213	3	2	0	No	No
CJM1cam_1154	1115768	1116475	-	708	-	Hypothetical protein CJM1cam_1154	S	-	-	-	N	159	134	167	348	3	15	4	9	202	7.75	-4.79714	0.00396518	9	5	0	Attenuated	No	90	33	71	1	1	2	4	3	2	2	2	1	64.6667	2	-5.15323	2.19135e-10	4	4	0	No	No
CJM1cam_1155	1116584	1116925	+	342	mdtJ	Spermidine export protein MdtJ	P	-	-	-	N	92	116	253	103	9	6	7	58	141	20	-2.86283	0.070952	4	4	0	No	No	138	104	34	45	57	121	5	277	448	63	93	68	92	130.778	0.508867	0.85062	4	0	0	No	No
CJM1cam_1156	1116925	1117233	+	309	mdtI	Spermidine export protein MdtI	P	-	-	-	N	93	378	253	54	3	6	7	24	194.5	10	-4.38969	0.00867292	3	1	0	No	No	109	194	271	99	1	105	3	222	583	333	78	132	191.333	172.889	-0.145637	0.735256	2	0	0	No	No
CJM1cam_1157	1117251	1118843	-	1593	argS	Arginyl-tRNA synthetase ArgS	J	-	-	-	N	0	0	44	148	3	6	6	9	48	6	-3.09616	0.0956352	1	1	0	No	No	55	53	207	12	1	10	11	24	45	75	2	1	105	20.1111	-2.3818	0.00431161	1	1	0	No	No
CJM1cam_1158	1118855	1119094	-	240	tatA	Sec-independent protein translocase protein TatA	U	-	-	-	Y	NA	NA	NA	NA	NA	NA	NA	NA	NA	NA	NA	NA	0	0	0	No	No	NA	NA	NA	NA	NA	NA	NA	NA	NA	NA	NA	NA	NA	NA	NA	NA	0	0	0	No	No
CJM1cam_1159	1119096	1119713	-	618	gmk	Guanylate kinase	F	-	-	-	Y	NA	NA	NA	NA	NA	NA	NA	NA	NA	NA	NA	NA	0	0	0	No	No	NA	NA	NA	NA	NA	NA	NA	NA	NA	NA	NA	NA	NA	NA	NA	NA	0	0	0	No	No
CJM1cam_1160	1119716	1121356	-	1641	-	Highly acidic protein	T	-	-	-	Y	NA	NA	NA	NA	NA	NA	NA	NA	NA	NA	NA	NA	0	0	0	No	No	NA	NA	NA	NA	NA	NA	NA	NA	NA	NA	NA	NA	NA	NA	NA	NA	0	0	0	No	No
CJM1cam_1161	1121413	1122180	-	768	fliR	Flagellar biosynthetic protein FliR	N	U	-	-	N	1393	1575	1872	2778	10	33	10	259	1904.5	78	-4.6271	0.00505412	6	6	0	Attenuated	No	899	662	323	10	1	33	209	3	4	5	1	78	628	38.2222	-4.03119	4.1164e-06	5	5	0	Attenuated	No
CJM1cam_1162	1122167	1122802	-	636	lolD_1	Lipoprotein-releasing system ATP-binding protein	V	-	-	-	Y	NA	NA	NA	NA	NA	NA	NA	NA	NA	NA	NA	NA	0	0	0	No	No	NA	NA	NA	NA	NA	NA	NA	NA	NA	NA	NA	NA	NA	NA	NA	NA	0	0	0	No	No
CJM1cam_1163	1122815	1123888	-	1074	tsf	Elongation factor Ts	J	-	-	-	Y	NA	NA	NA	NA	NA	NA	NA	NA	NA	NA	NA	NA	0	0	0	No	No	NA	NA	NA	NA	NA	NA	NA	NA	NA	NA	NA	NA	NA	NA	NA	NA	0	0	0	No	No
CJM1cam_1164	1123888	1124679	-	792	rpsB	30S ribosomal protein S2	J	-	-	-	Y	NA	NA	NA	NA	NA	NA	NA	NA	NA	NA	NA	NA	0	0	0	No	No	NA	NA	NA	NA	NA	NA	NA	NA	NA	NA	NA	NA	NA	NA	NA	NA	0	0	0	No	No
CJM1cam_1165	1124795	1125958	-	1164	cfa	Cyclopropane-fatty-acyl-phospholipid synthase	M	-	-	-	N	374	165	408	355	363	12	4	148	325.5	131.75	-1.30463	0.410867	5	3	0	No	No	492	412	1031	102	295	83	16	245	452	342	272	69	645	208.444	-1.62951	0.0334452	7	3	0	No	No
CJM1cam_1166	1126084	1127208	-	1125	petC	Ubiquinol-cytochrome C reductase cytochrome C subunit PetC	C	-	-	-	N	23	0	0	25	3	5	3	8	12	4.75	-1.36796	0.540496	3	1	0	No	No	NA	NA	NA	NA	NA	NA	NA	NA	NA	NA	NA	NA	NA	NA	NA	NA	1	1	0	No	No
CJM1cam_1167	1127205	1128455	-	1251	petB	Ubiquinol-cytochrome C reductase cytochrome B subunit PetB	C	-	-	-	N	NA	NA	NA	NA	NA	NA	NA	NA	NA	NA	NA	NA	0	0	0	No	No	NA	NA	NA	NA	NA	NA	NA	NA	NA	NA	NA	NA	NA	NA	NA	NA	0	0	0	No	No
CJM1cam_1168	1128457	1128960	-	504	petA	Ubiquinol-cytochrome C reductase iron-sulfur subunit PetA	C	-	-	-	N	NA	NA	NA	NA	NA	NA	NA	NA	NA	NA	NA	NA	0	0	0	No	No	NA	NA	NA	NA	NA	NA	NA	NA	NA	NA	NA	NA	NA	NA	NA	NA	0	0	0	No	No
CJM1cam_1169	1129050	1130336	-	1287	arsB	Arsenic efflux pump protein	P	-	-	-	N	346	259	330	324	4	27	10	104	314.75	36.25	-3.15666	0.0431736	6	4	0	No	No	464	533	673	1597	161	297	106	671	470	679	604	1267	556.667	650.222	0.224775	0.998188	4	0	1	No	No
CJM1cam_1170	1130337	1132196	-	1860	mnmG	tRNA uridine 5-carboxymethylaminomethyl modification protein MnmG	D	-	-	-	Y	NA	NA	NA	NA	NA	NA	NA	NA	NA	NA	NA	NA	0	0	0	No	No	NA	NA	NA	NA	NA	NA	NA	NA	NA	NA	NA	NA	NA	NA	NA	NA	0	0	0	No	No
CJM1cam_1171	1132282	1132779	-	498	aer	Methyl-accepting chemotaxis protein, putative aerotaxis receptor	T	-	-	-	N	155	399	579	411	4	12	4	138	386	39.5	-3.31998	0.0428242	3	2	0	No	No	470	715	796	51627	13904	49377	39631	85735	200694	26995	15166	96559	660.333	64409.8	6.60798	1.35679e-06	3	0	1	No	No
CJM1cam_1172	1132797	1134176	-	1380	cetA	Methyl-accepting chemotaxis protein CetA	N	T	-	-	N	208	509	797	341	20015	6	16	2029	463.75	5516.5	3.57255	0.0458795	4	1	0	No	No	283	466	624	3365	721	1189	1856	7463	2520	1542	6916	2692	457.667	3140.44	2.77937	0.0215988	3	0	1	No	No
CJM1cam_1173	1134297	1134791	-	495	-	Methyl-accepting chemotaxis protein	T	-	-	-	N	447	441	486	237	3	1112	10	4859	402.75	1496	1.89173	0.261906	5	3	0	No	No	588	353	137	483	168	597	3516	814	193	696	422	604	359.333	832.556	1.21243	0.410941	4	1	0	No	No
CJM1cam_1174	1135060	1136436	+	1377	dctA	Aerobic C4-dicarboxylate transport protein	C	-	-	-	N	8792	6648	8603	10696	21253	3807	27196	11522	8684.75	15944.5	0.876522	0.557752	10	7	0	No	No	14340	19124	17742	8059	7156	6785	5697	7470	4723	15467	6060	19253	17068.7	8963.33	-0.929249	0.208645	9	6	0	No	No
CJM1cam_1175	1136433	1137239	-	807	-	Hypothetical protein CJM1cam_1175	O	C	-	-	N	1300	1329	1170	820	2157	6	22	1424	1154.75	902.25	-0.355898	0.849725	8	6	0	No	No	1170	1057	2830	1394	1961	1326	550	2279	2971	666	1171	743	1685.67	1451.22	-0.215808	0.694056	7	1	0	No	No
CJM1cam_1176	1137381	1138907	+	1527	cysP	Phosphate/sulfate permease	P	-	-	-	N	1186	409	643	769	15	1055	11229	410	751.75	3177.25	2.08003	0.193318	9	5	1	No	No	3065	3638	3119	1845	305	911	1017	157	213	350	231	447	3274	608.444	-2.42792	0.00110525	10	8	0	Attenuated	No
CJM1cam_1177	1138915	1140093	-	1179	pyrC_2	Dihydroorotase	F	-	-	-	N	102	20	125	114	15	27	7	44	90.25	23.25	-2.01329	0.193507	2	1	0	No	No	NA	NA	NA	NA	NA	NA	NA	NA	NA	NA	NA	NA	NA	NA	NA	NA	0	0	0	No	No
CJM1cam_1178	1140103	1140996	-	894	gpsA	Glycerol-3-phosphate dehydrogenase [NAD(P)+]	C	-	-	-	N	202	265	318	203	350	2410	293	86	247	784.75	1.66754	0.261247	1	0	0	No	No	152	336	328	320	47	37	5	253	227	222	154	137	272	155.778	-0.801902	0.307567	1	0	0	No	No
CJM1cam_1179	1140996	1142414	-	1419	gatB	Aspartyl/glutamyl-tRNA amidotransferase subunit B	J	-	-	-	Y	NA	NA	NA	NA	NA	NA	NA	NA	NA	NA	NA	NA	0	0	0	No	No	NA	NA	NA	NA	NA	NA	NA	NA	NA	NA	NA	NA	NA	NA	NA	NA	0	0	0	No	No
CJM1cam_1180	1142529	1143023	+	495	luxS	S-ribosylhomocysteine lyase	T	-	-	-	N	79	1	110	134	4	6	7	57	81	18.5	-2.1767	0.205932	5	4	0	No	No	98	116	153	152	21	11	9	318	199	537	457	497	122.333	244.556	1.00027	0.576693	3	0	0	No	No
CJM1cam_1181	1143532	1144224	+	693	-	Oxidoreductase, 2OG-Fe(II) oxygenase family, partial	R	-	-	-	N	3946	2349	4501	8931	3943	5611	262	7817	4931.75	4408.25	-0.162097	0.922795	8	6	0	No	No	10598	6762	6852	11803	8627	8111	2172	3607	4695	6471	12987	6255	8070.67	7192	-0.166261	0.735256	6	2	0	No	No
CJM1cam_1182	1144336	1145106	+	771	-	Lipoprotein, NLPA family	P	-	-	-	N	572	1124	732	1235	78	372	34	22086	915.75	5642.5	2.62328	0.120301	8	6	0	No	No	1164	1033	990	266	108	191	198	294	148	229	243	128	1062.33	200.556	-2.40562	0.000487652	7	5	0	Attenuated	No
CJM1cam_1183	1145118	1147382	+	2265	metE	5-methyltetrahydropteroyltriglutamate/homocysteine S-methyltransferase	E	-	-	-	N	660	898	870	862	2671	12	13	67	822.5	690.75	-0.249303	0.89019	14	11	0	No	No	1401	895	832	2653	424	913	546	1186	899	672	1135	915	1042.67	1038.11	-0.00651003	0.860837	13	2	0	No	No
CJM1cam_1184	1147392	1148240	+	849	metF	5,10-methylenetetrahydrofolate reductase	E	-	-	-	N	1300	575	2189	1886	42	725	10	49	1487.5	206.5	-2.84704	0.0683511	3	2	0	No	No	3608	3544	4108	673	218	496	112	757	841	495	322	174	3753.33	454.222	-3.04653	1.46886e-05	2	2	0	Attenuated	No
CJM1cam_1185	1148450	1149130	-	681	atpB	F0F1-type ATP synthase, subunit a AtpB	C	-	-	-	Y	NA	NA	NA	NA	NA	NA	NA	NA	NA	NA	NA	NA	0	0	0	No	No	NA	NA	NA	NA	NA	NA	NA	NA	NA	NA	NA	NA	NA	NA	NA	NA	0	0	0	No	No
CJM1cam_1186	1149199	1150539	-	1341	radA	DNA repair protein RadA	O	-	-	-	N	1542	2896	1278	364	3	6	294	184	1520	121.75	-3.63993	0.0250211	7	7	0	Attenuated	No	420	706	2816	1463	11694	1212	3667	3429	6612	6465	1623	1742	1314	4211.89	1.68056	0.201167	8	3	0	No	No
CJM1cam_1187	1150539	1151405	-	867	ftsY	Signal recognition particle-docking protein FtsY	U	-	-	-	Y	NA	NA	NA	NA	NA	NA	NA	NA	NA	NA	NA	NA	0	0	0	No	No	NA	NA	NA	NA	NA	NA	NA	NA	NA	NA	NA	NA	NA	NA	NA	NA	0	0	0	No	No
CJM1cam_1188	1151405	1151962	-	558	-	Thiol-disulfide oxidoreductase	O	C	-	-	Y	25	44	0	0	3	5	3	8	17.25	4.75	-1.88409	0.35459	2	0	0	No	No	9	22	24	14	9	48	257	116	59	96	99	33	18.3333	81.2222	2.14612	0.0993207	1	0	0	No	No
CJM1cam_1189	1152592	1154145	+	1554	-	5,10-methenyltetrahydrofolate synthetase	R	-	-	-	N	NA	NA	NA	NA	NA	NA	NA	NA	NA	NA	NA	NA	1	1	0	No	No	NA	NA	NA	NA	NA	NA	NA	NA	NA	NA	NA	NA	NA	NA	NA	NA	1	1	0	No	No
CJM1cam_1191	1154154	1154711	+	558	yohD_2	Inner membrane protein	S	-	-	-	N	458	522	493	381	4	12	19	140	463.5	43.75	-3.43957	0.0292826	5	5	0	No	No	635	398	527	34	61	8	31	135	135	78	168	8	520	73.1111	-2.83337	0.000171051	4	2	0	Attenuated	No
CJM1cam_1192	1154711	1155970	+	1260	-	ComEC/Rec2-related protein	R	-	-	-	N	9296	6009	6665	5744	13604	183092	16872	44864	6928.5	64608	3.2211	0.0300295	31	16	0	No	No	8720	11817	9956	19918	15186	26359	17211	18292	14553	25127	29897	47752	10164.3	23810.6	1.22805	0.320742	30	3	3	No	No
CJM1cam_1193	1155914	1156720	-	807	rbn	Ribonuclease BN	S	-	-	-	N	357	290	619	476	9	31	28	11	435.5	19.75	-4.46895	0.00383699	4	3	0	Attenuated	No	80	100	160	2	4	29	13	26	152	4	2	48	113.333	31.1111	-1.85949	0.0277693	3	2	0	No	No
CJM1cam_1194	1156724	1158106	-	1383	glcD	Glycolate oxidase, subunit GlcD	C	-	-	-	Y	NA	NA	NA	NA	NA	NA	NA	NA	NA	NA	NA	NA	0	0	0	No	No	NA	NA	NA	NA	NA	NA	NA	NA	NA	NA	NA	NA	NA	NA	NA	NA	0	0	0	No	No
CJM1cam_1195	1158109	1158834	-	726	pgbA	Plasminogen-binding protein PgbA	R	-	-	-	Y	NA	NA	NA	NA	NA	NA	NA	NA	NA	NA	NA	NA	0	0	0	No	No	NA	NA	NA	NA	NA	NA	NA	NA	NA	NA	NA	NA	NA	NA	NA	NA	0	0	0	No	No
CJM1cam_1196	1158956	1160116	+	1161	-	Glycyl-glycine endopeptidase ALE-1 precursor	M	-	-	-	Y	NA	NA	NA	NA	NA	NA	NA	NA	NA	NA	NA	NA	1	0	0	No	No	NA	NA	NA	NA	NA	NA	NA	NA	NA	NA	NA	NA	NA	NA	NA	NA	0	0	0	No	No
CJM1cam_1197	1160113	1160316	-	204	-	Hypothetical protein CJM1cam_1197	M	-	-	-	Y	NA	NA	NA	NA	NA	NA	NA	NA	NA	NA	NA	NA	0	0	0	No	No	NA	NA	NA	NA	NA	NA	NA	NA	NA	NA	NA	NA	NA	NA	NA	NA	0	0	0	No	No
CJM1cam_1198	1160318	1160998	-	681	-	Hypothetical protein CJM1cam_1198	S	-	-	-	N	148	185	126	87	3	17	1045	67	136.5	283	1.05829	0.532112	3	2	0	No	No	225	164	122	242	46	130	26	166	142	172	116	99	170.333	126.556	-0.425699	0.535315	3	1	0	No	No
CJM1cam_1199	1160962	1161573	-	612	ribE	Riboflavin synthase subunit alpha	H	-	-	-	Y	NA	NA	NA	NA	NA	NA	NA	NA	NA	NA	NA	NA	0	0	0	No	No	NA	NA	NA	NA	NA	NA	NA	NA	NA	NA	NA	NA	NA	NA	NA	NA	0	0	0	No	No
CJM1cam_1200	1161582	1164122	-	2541	-	Hypothetical protein CJM1cam_1200	T	-	-	-	Y	9	12	76	1	13	6	10	139	24.5	42	0.768807	0.652009	2	0	0	No	No	2	5	30	10	121	14	34	8	17	9	5	5	12.3333	24.7778	1.03518	0.583183	1	0	0	No	No
CJM1cam_1201	1164284	1164544	+	261	groS	Co-chaperonin GroES	O	-	-	-	Y	NA	NA	NA	NA	NA	NA	NA	NA	NA	NA	NA	NA	0	0	0	No	No	NA	NA	NA	NA	NA	NA	NA	NA	NA	NA	NA	NA	NA	NA	NA	NA	0	0	0	No	No
CJM1cam_1202	1164565	1166202	+	1638	groL	Molecular chaperone GroEL	O	-	-	-	Y	NA	NA	NA	NA	NA	NA	NA	NA	NA	NA	NA	NA	0	0	0	No	No	NA	NA	NA	NA	NA	NA	NA	NA	NA	NA	NA	NA	NA	NA	NA	NA	0	0	0	No	No
CJM1cam_1203	1166245	1167435	-	1191	dccS	Two-component sensor, histidine kinase subunit	T	-	-	-	N	641	809	543	354	4	21	10	26	586.75	15.25	-5.35927	0.00121695	13	10	0	Attenuated	No	427	519	589	1264	971	757	733	1065	835	744	781	455	511.667	845	0.722999	0.615473	12	1	0	No	No
CJM1cam_1204	1167428	1168093	-	666	dccR	Two-component system, regulator subunit	T	K	-	-	N	147	127	0	82	9	6	12	10	89	9.25	-3.29983	0.0457847	2	1	0	No	No	159	207	150	117	139	87	3	62	72	33	12	2	172	58.5556	-1.5525	0.0548815	2	1	0	No	No
CJM1cam_1205	1168241	1168840	+	600	-	Non-heme iron protein, hemerythrin family	P	-	-	-	N	469	330	548	1115	9	12	488	442	615.5	237.75	-1.37417	0.387783	5	3	0	No	No	789	450	322	912	223	760	44	947	1278	1666	783	583	520.333	799.556	0.618835	0.741812	4	2	0	No	No
CJM1cam_1206	1168851	1169222	+	372	-	Ribbon-helix-helix domain protein	R	-	-	-	N	NA	NA	NA	NA	NA	NA	NA	NA	NA	NA	NA	NA	0	0	0	No	No	NA	NA	NA	NA	NA	NA	NA	NA	NA	NA	NA	NA	NA	NA	NA	NA	0	0	0	No	No
CJM1cam_1207	1169311	1169386	+	76	-	tRNA-Asn	-	-	-	-	Y	NA	NA	NA	NA	NA	NA	NA	NA	NA	NA	NA	NA	NA	NA	NA	No	No	NA	NA	NA	NA	NA	NA	NA	NA	NA	NA	NA	NA	NA	NA	NA	NA	NA	NA	NA	No	No
CJM1cam_1208	1169479	1170726	-	1248	cpxA	Sensor protein CpxA	T	-	-	-	N	34	2	128	71	48	12	19	80	58.75	39.75	-0.585105	0.755653	1	1	0	No	No	17	78	60	2	1	4	2	1	2	2	6	6	51.6667	2.88889	-4.08892	7.4357e-08	1	1	0	No	No
CJM1cam_1209	1170723	1171397	-	675	-	DNA-binding response regulator	T	K	-	-	Y	NA	NA	NA	NA	NA	NA	NA	NA	NA	NA	NA	NA	0	0	0	No	No	NA	NA	NA	NA	NA	NA	NA	NA	NA	NA	NA	NA	NA	NA	NA	NA	0	0	0	No	No
CJM1cam_1210	1171473	1172891	-	1419	htrA	Trypsin-like serine protease	O	-	-	-	N	1318	1764	1337	2518	673411	959	4811	3417	1734.25	170650	6.62087	0.000975221	10	8	1	No	No	3333	2484	2395	2521	2802	3138	5163	3236	6338	1404	1724	1458	2737.33	3087.11	0.173388	0.985176	10	2	0	No	No
CJM1cam_1211	1173091	1173984	+	894	cbpA	Curved DNA-binding protein	O	-	-	-	N	NA	NA	NA	NA	NA	NA	NA	NA	NA	NA	NA	NA	0	0	0	No	No	NA	NA	NA	NA	NA	NA	NA	NA	NA	NA	NA	NA	NA	NA	NA	NA	0	0	0	No	No
CJM1cam_1212	1174000	1174374	+	375	glnR	HTH-type transcriptional regulator GlnR	K	-	-	-	N	64	0	0	43	3	5	3	8	26.75	4.75	-2.51401	0.199319	1	1	0	No	No	NA	NA	NA	NA	NA	NA	NA	NA	NA	NA	NA	NA	NA	NA	NA	NA	1	1	0	No	No
CJM1cam_1213	1174381	1176006	+	1626	kefB	K(+)/H(+) antiporter	P	-	-	-	N	609	944	508	310	4	27	19	44	592.75	23.5	-4.7243	0.00354437	8	6	0	Attenuated	No	956	1229	1588	6216	3576	3673	11465	850	3232	993	1612	1077	1257.67	3632.67	1.5301	0.244606	7	1	0	No	No
CJM1cam_1214	1176016	1176348	+	333	-	Hypothetical protein CJM1cam_1214	L	-	-	-	N	135	9	0	39	3	6	4	23	45.75	9	-2.43468	0.189431	1	1	0	No	No	64	79	27	100	34	79	182	10	2	42	31	60	56.6667	60	0.0828031	0.907172	1	0	0	No	No
CJM1cam_1215	1176345	1176965	+	621	gph	Phosphoglycolate phosphatase	R	-	-	-	N	460	604	671	672	9	425	10142	3203	601.75	3444.75	2.51651	0.113143	4	2	0	No	No	895	763	666	6998	17894	6026	9256	10602	9640	16395	12284	14604	774.667	11522.1	3.89494	0.000549764	4	1	1	No	No
CJM1cam_1216	1177021	1179015	+	1995	glyS	Glycyl-tRNA synthetase, beta subunit GlyS	J	-	-	-	Y	NA	NA	NA	NA	NA	NA	NA	NA	NA	NA	NA	NA	0	0	0	No	No	NA	NA	NA	NA	NA	NA	NA	NA	NA	NA	NA	NA	NA	NA	NA	NA	0	0	0	No	No
CJM1cam_1217	1179012	1179833	+	822	-	Glycyl-glycine endopeptidase ALE-1 precursor	M	-	-	-	N	22	28	21	23	3	6	4	23	23.5	9	-1.501	0.424104	2	1	0	No	No	90	122	87	2	5	7	10	4	5	7	10	1	99.6667	5.66667	-4.15294	1.58192e-08	2	2	0	No	No
CJM1cam_1218	1179830	1180780	+	951	-	Hypothetical protein CJM1cam_1218	S	-	-	-	N	56	250	34	49	278	12	4	12	97.25	76.5	-0.339171	0.849725	1	1	0	No	No	71	76	379	1	42	7	3	31	2	37	6	12	175.333	15.6667	-3.49086	9.53389e-06	2	2	0	Attenuated	No
CJM1cam_1219	1180777	1181751	-	975	-	Guanosine pentaphosphate phosphohydrolase	F	P	-	-	N	2857	2649	2892	3258	178432	5231	28531	9413	2914	55401.8	4.24885	0.00722177	11	6	1	No	No	5343	4594	3706	9294	6916	4653	4749	5676	5658	5072	8917	7984	4547.67	6546.56	0.525684	0.760961	10	4	0	No	No
CJM1cam_1220	1181807	1182580	+	774	pdxJ	Pyridoxine 5'-phosphate synthase	H	-	-	-	Y	NA	NA	NA	NA	NA	NA	NA	NA	NA	NA	NA	NA	0	0	0	No	No	NA	NA	NA	NA	NA	NA	NA	NA	NA	NA	NA	NA	NA	NA	NA	NA	0	0	0	No	No
CJM1cam_1221	1182577	1183671	+	1095	pdxA	4-hydroxythreonine-4-phosphate dehydrogenase	H	-	-	-	Y	NA	NA	NA	NA	NA	NA	NA	NA	NA	NA	NA	NA	0	0	0	No	No	NA	NA	NA	NA	NA	NA	NA	NA	NA	NA	NA	NA	NA	NA	NA	NA	0	0	0	No	No
CJM1cam_1222	1183661	1184230	-	570	-	Hypothetical protein CJM1cam_1222	J	-	-	-	N	322	381	836	733	517	3851	234	1583	568	1546.25	1.44428	0.329022	4	2	0	No	No	684	770	629	3748	2590	4217	2284	4977	4004	3512	4254	7480	694.333	4118.44	2.56811	0.0196309	4	0	1	No	No
CJM1cam_1223	1184375	1185574	+	1200	ydhP_1	Inner membrane transport protein	G	-	-	-	N	1006	2711	1709	865	5097	1631	3688	1409	1572.75	2956.25	0.910622	0.542793	12	6	0	No	No	818	1190	2853	2193	3878	4797	6235	3219	7845	4851	2685	3238	1620.33	4326.78	1.41709	0.244606	11	1	2	No	No
CJM1cam_1224	1185630	1185950	+	321	-	Hypothetical protein CJM1cam_1224	R	-	-	-	N	0	9	0	27	3	5	3	8	9	4.75	-0.919087	0.713052	1	0	0	No	No	NA	NA	NA	NA	NA	NA	NA	NA	NA	NA	NA	NA	NA	NA	NA	NA	1	0	0	No	No
CJM1cam_1225	1186130	1187152	+	1023	hemE	Uroporphyrinogen decarboxylase HemE	H	-	-	-	N	0	0	15	10	3	15	4	9	6.25	7.75	0.196761	0.913569	0	0	0	No	No	NA	NA	NA	NA	NA	NA	NA	NA	NA	NA	NA	NA	NA	NA	NA	NA	0	0	0	No	No
CJM1cam_1226	1187149	1188051	+	903	-	Molybdenum cofactor biosynthesis protein A	C	-	-	-	Y	NA	NA	NA	NA	NA	NA	NA	NA	NA	NA	NA	NA	0	0	0	No	No	NA	NA	NA	NA	NA	NA	NA	NA	NA	NA	NA	NA	NA	NA	NA	NA	0	0	0	No	No
CJM1cam_1227	1188048	1189244	-	1197	-	Hypothetical protein CJM1cam_1227	E	-	-	-	N	1757	1601	1519	2045	3460	1468	13	68725	1730.5	18416.5	3.41167	0.0465023	16	9	0	No	No	1869	1229	961	4372	3198	3448	4302	2073	1402	2760	8859	5652	1353	4007.33	1.56657	0.189679	15	4	1	No	No
CJM1cam_1228	1189246	1191048	-	1803	uvrC	UvrABC system protein C, nuclease subunit	L	-	-	-	N	1580	1626	1746	4262	334	17	126	213	2303.5	172.5	-3.74017	0.0135902	13	9	0	Attenuated	No	2734	1382	1131	666	480	879	196	614	349	412	460	482	1749	504.222	-1.79402	0.0118731	9	6	0	No	No
CJM1cam_1229	1191041	1191535	-	495	-	Hypothetical protein CJM1cam_1229	C	-	-	-	Y	NA	NA	NA	NA	NA	NA	NA	NA	NA	NA	NA	NA	0	0	0	No	No	NA	NA	NA	NA	NA	NA	NA	NA	NA	NA	NA	NA	NA	NA	NA	NA	0	0	0	No	No
CJM1cam_1230	1191674	1193209	+	1536	guaA	GMP synthase (glutamine-hydrolyzing)	F	-	-	-	Y	NA	NA	NA	NA	NA	NA	NA	NA	NA	NA	NA	NA	0	0	0	No	No	NA	NA	NA	NA	NA	NA	NA	NA	NA	NA	NA	NA	NA	NA	NA	NA	0	0	0	No	No
CJM1cam_1231	1193295	1194755	+	1461	-	Hypothetical protein CJM1cam_1231	C	-	-	-	N	383	437	651	596	12	1493	13	160	516.75	419.5	-0.300255	0.866069	8	5	0	No	No	734	528	476	76	20	152	101	171	160	88	131	63	579.333	106.889	-2.43974	0.00063618	7	3	0	Attenuated	No
CJM1cam_1232	1194995	1196245	+	1251	purD	Phosphoribosylamine-glycine ligase PurD	F	-	-	-	N	0	27	161	142	3	6	7	24	82.5	10	-3.1371	0.0758064	1	1	0	No	No	98	52	173	112	1	57	5	2	2	36	17	1	107.667	25.8889	-2.05095	0.0181003	2	2	0	Attenuated	No
CJM1cam_1233	1196242	1196694	+	453	-	Hypothetical protein CJM1cam_1233	S	-	-	-	Y	55	30	36	85	3	5	3	8	51.5	4.75	-3.47918	0.0416078	1	1	0	No	No	65	88	62	1	1	36	3	33	24	2	15	1	71.6667	12.8889	-2.46977	0.00263404	1	1	0	No	No
CJM1cam_1234	1196684	1198732	+	2049	lptD	Organic solvent tolerance protein LptD	M	-	-	-	Y	NA	NA	NA	NA	NA	NA	NA	NA	NA	NA	NA	NA	0	0	0	No	No	NA	NA	NA	NA	NA	NA	NA	NA	NA	NA	NA	NA	NA	NA	NA	NA	0	0	0	No	No
CJM1cam_1235	1198802	1200961	+	2160	pnp	Polyribonucleotide nucleotidyltransferase	J	-	-	-	N	15	1	18	70	12	6	4	25	26	11.75	-1.22946	0.522718	1	1	0	No	No	96	71	49	186	39	187	35	66	28	22	33	19	72	68.3333	-0.0731349	0.794689	1	0	0	No	No
CJM1cam_1236	1200958	1201440	+	483	-	G:T/U mismatch-specific DNA glycosylase	L	-	-	-	N	101	33	22	96	3	6	7	24	63	10	-2.76103	0.10123	3	3	0	No	No	150	181	160	318	78	100	5	71	150	35	75	45	163.667	97.4444	-0.745117	0.337156	3	1	0	No	No
CJM1cam_1237	1201705	1202367	-	663	-	Hypothetical protein CJM1cam_1237	T	-	-	-	N	356	377	460	519	3835	12	10	67	428	981	1.19834	0.49114	5	3	0	No	No	524	519	554	388	107	468	65	221	587	121	411	185	532.333	283.667	-0.907393	0.229065	4	1	0	No	No
CJM1cam_1238	1202385	1203569	-	1185	ymfD	Bacillibactin exporter	G	E	P	R	N	1516	2284	2355	1791	18505	1864	147885	5333	1986.5	43396.8	4.44932	0.00642604	9	2	1	No	No	2438	4816	5847	118920	70620	32908	9651	16778	25113	41212	19215	23393	4367	39756.7	3.18644	0.00913999	8	1	1	No	No
CJM1cam_1239	1203623	1204078	+	456	yfkJ	Low molecular weight protein-tyrosine-phosphatase YfkJ	T	-	-	-	N	176	104	266	12	3	6	4	23	139.5	9	-4.06289	0.0183071	3	3	0	Attenuated	No	44	78	242	161	581	92	213	482	754	332	107	127	121.333	316.556	1.38125	0.308328	3	1	0	No	No
CJM1cam_1240	1204330	1205601	+	1272	porA	Major outer membrane protein PorA	R	-	-	-	Y	NA	NA	NA	NA	NA	NA	NA	NA	NA	NA	NA	NA	0	0	0	No	No	NA	NA	NA	NA	NA	NA	NA	NA	NA	NA	NA	NA	NA	NA	NA	NA	0	0	0	No	No
CJM1cam_1241	1205717	1206841	-	1125	dnaJ	Chaperone protein DnaJ	O	-	-	-	N	478	144	408	228	4	6	10	58	314.5	19.5	-4.07884	0.0124179	8	4	0	Attenuated	No	448	566	439	828	487	1095	754	180	373	614	376	323	484.333	558.889	0.205105	0.997532	8	3	1	No	No
CJM1cam_1242	1206996	1207667	+	672	racR	Two-component regulator RacR	T	K	-	-	Y	NA	NA	NA	NA	NA	NA	NA	NA	NA	NA	NA	NA	0	0	0	No	No	NA	NA	NA	NA	NA	NA	NA	NA	NA	NA	NA	NA	NA	NA	NA	NA	0	0	0	No	No
CJM1cam_1243	1207664	1208899	+	1236	racS	Two-component sensor histidine kinase RacS	T	-	-	-	N	121	101	64	214	9	6	4	24	125	10.75	-3.62142	0.0257677	5	3	0	Attenuated	No	79	137	63	85	17	30	11	39	15	2	1	8	93	23.1111	-2.0043	0.0125668	3	2	0	No	No
CJM1cam_1244	1208899	1209471	+	573	recR	Recombinational DNA repair protein	L	-	-	-	N	140	161	114	128	4	6	4	39	135.75	13.25	-3.44908	0.0355511	6	3	0	No	No	91	46	12	23	3	8	51	16	2	26	17	1	49.6667	16.3333	-1.61246	0.0505757	2	2	0	No	No
CJM1cam_1245	1209468	1209971	-	504	hybD	Ni,Fe-hydrogenase maturation factor	C	-	-	-	N	42	8	37	16	3	10	3	9	25.75	6.25	-2.11621	0.223102	2	1	0	No	No	32	26	39	61	157	76	94	58	113	111	19	36	32.3333	80.5556	1.30879	0.308328	1	0	0	No	No
CJM1cam_1246	1210001	1210693	-	693	hydC	Quinone-reactive Ni/Fe-hydrogenase cytochrome B subunit HydC	C	-	-	-	N	47	32	60	129	10	6	7	111	67	33.5	-1.03112	0.553307	2	2	0	No	No	97	185	163	19	28	184	115	169	51	4	4	35	148.333	67.6667	-1.12995	0.173423	2	0	0	No	No
CJM1cam_1247	1210704	1212419	-	1716	hydB	Quinone-reactive Ni/Fe-hydrogenase, large subunit HydB	C	-	-	-	N	234	342	128	97	130	6	7	82	200.25	56.25	-1.82825	0.228657	6	4	0	No	No	193	299	218	378	337	571	639	114	408	75	27	58	236.667	289.667	0.28971	0.971888	6	3	0	No	No
CJM1cam_1248	1212422	1213561	-	1140	hydA_1	Quinone-reactive Ni/Fe-hydrogenase, small subunit	C	-	-	-	N	632	220	702	357	3	6	7	24	477.75	10	-5.68933	0.00107379	7	5	0	Attenuated	No	351	547	594	1114	681	702	366	321	574	127	125	6958	497.333	1218.67	1.29403	0.436841	6	3	2	No	No
CJM1cam_1249	1213681	1215522	-	1842	mnmC	tRNA 5-methylaminomethyl-2-thiouridine biosynthesis bifunctional protein MnmC	E	-	-	-	N	983	1485	649	699	3	521	200	49	954	193.25	-2.30226	0.133551	11	6	0	No	No	907	1097	1672	20121	3723	3180	17910	1478	5367	10349	12611	817	1225.33	8395.11	2.77662	0.0287185	11	5	1	No	No
CJM1cam_1250	1215519	1217498	-	1980	amiA	N-acetylmuramoyl-L-alanine amidase	M	-	-	-	Y	NA	NA	NA	NA	NA	NA	NA	NA	NA	NA	NA	NA	0	0	0	No	No	NA	NA	NA	NA	NA	NA	NA	NA	NA	NA	NA	NA	NA	NA	NA	NA	0	0	0	No	No
CJM1cam_1251	1217498	1218589	-	1092	-	Nitronate monooxygenase	R	-	-	-	Y	NA	NA	NA	NA	NA	NA	NA	NA	NA	NA	NA	NA	0	0	0	No	No	NA	NA	NA	NA	NA	NA	NA	NA	NA	NA	NA	NA	NA	NA	NA	NA	0	0	0	No	No
CJM1cam_1252	1218586	1219791	-	1206	tyrS	Tyrosyl-tRNA synthetase	J	-	-	-	Y	NA	NA	NA	NA	NA	NA	NA	NA	NA	NA	NA	NA	0	0	0	No	No	NA	NA	NA	NA	NA	NA	NA	NA	NA	NA	NA	NA	NA	NA	NA	NA	0	0	0	No	No
CJM1cam_1253	1219803	1221998	-	2196	spoT	Guanosine-3',5'-bis(diphosphate) 3'-pyrophosphohydrolase	T	K	-	-	N	NA	NA	NA	NA	NA	NA	NA	NA	NA	NA	NA	NA	0	0	0	No	No	NA	NA	NA	NA	NA	NA	NA	NA	NA	NA	NA	NA	NA	NA	NA	NA	0	0	0	No	No
CJM1cam_1254	1221982	1222206	-	225	rpoZ	DNA-directed RNA polymerase, subunit omega RpoZ	K	-	-	-	Y	NA	NA	NA	NA	NA	NA	NA	NA	NA	NA	NA	NA	0	0	0	No	No	NA	NA	NA	NA	NA	NA	NA	NA	NA	NA	NA	NA	NA	NA	NA	NA	0	0	0	No	No
CJM1cam_1255	1222217	1222936	-	720	pyrH	Uridylate kinase PyrH	F	-	-	-	Y	NA	NA	NA	NA	NA	NA	NA	NA	NA	NA	NA	NA	0	0	0	No	No	NA	NA	NA	NA	NA	NA	NA	NA	NA	NA	NA	NA	NA	NA	NA	NA	0	0	0	No	No
CJM1cam_1256	1222988	1224181	-	1194	-	Membrane-bound metallopeptidase	M	-	-	-	Y	NA	NA	NA	NA	NA	NA	NA	NA	NA	NA	NA	NA	0	0	0	No	No	NA	NA	NA	NA	NA	NA	NA	NA	NA	NA	NA	NA	NA	NA	NA	NA	0	0	0	No	No
CJM1cam_1257	1224178	1224984	-	807	ftsX	Cell division protein FtsX	D	-	-	-	Y	NA	NA	NA	NA	NA	NA	NA	NA	NA	NA	NA	NA	0	0	0	No	No	NA	NA	NA	NA	NA	NA	NA	NA	NA	NA	NA	NA	NA	NA	NA	NA	0	0	0	No	No
CJM1cam_1258	1224971	1225636	-	666	metN_2	Methionine import system ATP-binding protein	V	-	-	-	Y	NA	NA	NA	NA	NA	NA	NA	NA	NA	NA	NA	NA	0	0	0	No	No	NA	NA	NA	NA	NA	NA	NA	NA	NA	NA	NA	NA	NA	NA	NA	NA	0	0	0	No	No
CJM1cam_1259	1225706	1226884	-	1179	trmB	tRNA (guanine-N(7)-)-methyltransferase	R	-	-	-	N	103	353	359	141	4	37	10	78	239	32.25	-2.9291	0.0599653	4	4	0	No	No	336	188	747	371	296	183	267	727	673	165	1318	205	423.667	467.222	0.141587	0.958853	6	2	0	No	No
CJM1cam_1260	1226884	1228116	-	1233	-	Fibronectin type III domain protein	R	-	-	-	N	64	79	54	58	4	6	4	83	63.75	24.25	-1.43864	0.408427	4	1	0	No	No	135	210	91	289	308	515	476	130	163	161	317	665	145.333	336	1.20741	0.353925	5	2	0	No	No
CJM1cam_1261	1228064	1229032	-	969	rluD_2	Ribosomal large subunit pseudouridine synthase D	J	-	-	-	N	97	54	30	232	4	11	7	41	103.25	15.75	-2.79852	0.0851439	1	1	0	No	No	127	55	96	218	27	59	7	60	303	2	76	23	92.6667	86.1111	-0.100289	0.770928	1	0	0	No	No
CJM1cam_1262	1229110	1230210	+	1101	mrdB	Rod shape-determining protein RodA/MrdB	D	-	-	-	Y	NA	NA	NA	NA	NA	NA	NA	NA	NA	NA	NA	NA	0	0	0	No	No	NA	NA	NA	NA	NA	NA	NA	NA	NA	NA	NA	NA	NA	NA	NA	NA	0	0	0	No	No
CJM1cam_1263	1230263	1230340	+	78	-	tRNA-Met	-	-	-	-	Y	NA	NA	NA	NA	NA	NA	NA	NA	NA	NA	NA	NA	NA	NA	NA	No	No	NA	NA	NA	NA	NA	NA	NA	NA	NA	NA	NA	NA	NA	NA	NA	NA	NA	NA	NA	No	No
CJM1cam_1264	1230447	1230523	+	77	-	tRNA-Phe	-	-	-	-	Y	NA	NA	NA	NA	NA	NA	NA	NA	NA	NA	NA	NA	NA	NA	NA	No	No	NA	NA	NA	NA	NA	NA	NA	NA	NA	NA	NA	NA	NA	NA	NA	NA	NA	NA	NA	No	No
CJM1cam_1265	1230664	1232007	+	1344	ktrB	Ktr system potassium uptake protein B	P	-	-	-	N	101	23	128	116	3	6	4	23	92	9	-3.4667	0.0399782	4	3	0	No	No	35	20	51	1	1	2	4	1	2	2	1	1	35.3333	1.66667	-4.51954	4.82101e-08	2	2	0	No	No
CJM1cam_1266	1232018	1232668	+	651	ktrA	Ktr system potassium uptake protein A	P	-	-	-	N	8	38	4	6	4	26	7	26	14	15.75	0.0753802	0.947394	2	0	0	No	No	NA	NA	NA	NA	NA	NA	NA	NA	NA	NA	NA	NA	NA	NA	NA	NA	0	0	0	No	No
CJM1cam_1267	1232665	1233336	-	672	-	Hypothetical protein CJM1cam_1267	R	-	-	-	Y	NA	NA	NA	NA	NA	NA	NA	NA	NA	NA	NA	NA	0	0	0	No	No	NA	NA	NA	NA	NA	NA	NA	NA	NA	NA	NA	NA	NA	NA	NA	NA	0	0	0	No	No
CJM1cam_1268	1233342	1233968	-	627	upp	Uracil phosphoribosyltransferase	F	-	-	-	Y	NA	NA	NA	NA	NA	NA	NA	NA	NA	NA	NA	NA	0	0	0	No	No	NA	NA	NA	NA	NA	NA	NA	NA	NA	NA	NA	NA	NA	NA	NA	NA	0	0	0	No	No
CJM1cam_1269	1233965	1235200	-	1236	maeB	NADP-dependent malic enzyme	C	-	-	-	Y	NA	NA	NA	NA	NA	NA	NA	NA	NA	NA	NA	NA	0	0	0	No	No	NA	NA	NA	NA	NA	NA	NA	NA	NA	NA	NA	NA	NA	NA	NA	NA	0	0	0	No	No
CJM1cam_1270	1235202	1236593	-	1392	gltX2	Glutamyl-tRNA synthetase 2 GltX2	J	-	-	-	Y	97	36	35	32	3	5	3	8	50	4.75	-3.43432	0.0446054	1	1	0	No	No	NA	NA	NA	NA	NA	NA	NA	NA	NA	NA	NA	NA	NA	NA	NA	NA	1	1	0	No	No
CJM1cam_1271	1236658	1237473	+	816	-	Peptidylprolyl isomerase	O	-	-	-	Y	NA	NA	NA	NA	NA	NA	NA	NA	NA	NA	NA	NA	1	0	0	No	No	NA	NA	NA	NA	NA	NA	NA	NA	NA	NA	NA	NA	NA	NA	NA	NA	1	0	0	No	No
CJM1cam_1272	1237511	1238842	-	1332	accC	Biotin carboxylase	I	-	-	-	Y	NA	NA	NA	NA	NA	NA	NA	NA	NA	NA	NA	NA	0	0	0	No	No	NA	NA	NA	NA	NA	NA	NA	NA	NA	NA	NA	NA	NA	NA	NA	NA	0	0	0	No	No
CJM1cam_1273	1238844	1239299	-	456	accB	Biotin carboxyl carrier protein of acetyl-CoA carboxylase	I	-	-	-	Y	NA	NA	NA	NA	NA	NA	NA	NA	NA	NA	NA	NA	0	0	0	No	No	NA	NA	NA	NA	NA	NA	NA	NA	NA	NA	NA	NA	NA	NA	NA	NA	0	0	0	No	No
CJM1cam_1274	1239447	1240007	+	561	dcd	Deoxycytidine triphosphate deaminase	F	-	-	-	N	554	785	1174	666	714	12	7	30	794.75	190.75	-2.05332	0.193318	6	3	0	No	No	1281	1475	2263	389	790	852	304	1372	1637	860	1256	761	1673	913.444	-0.872771	0.237338	6	2	0	No	No
CJM1cam_1275	1240056	1241060	+	1005	pseB	UDP-GlcNAc C6-dehydratase/C4-reductase PseB	M	G	-	-	N	130	70	193	140	65	12	4	28	133.25	27.25	-2.30533	0.123665	6	4	0	No	No	1994	2295	1941	3	1	5	28	2	4	5	11	18	2076.67	8.55556	-7.91868	4.5385e-22	7	7	0	Attenuated	No
CJM1cam_1276	1241062	1242192	+	1131	pseC	Pyridoxal phosphate-dependent C4 aminotransferase PseC	M	-	-	-	N	NA	NA	NA	NA	NA	NA	NA	NA	NA	NA	NA	NA	1	0	0	No	No	NA	NA	NA	NA	NA	NA	NA	NA	NA	NA	NA	NA	NA	NA	NA	NA	1	0	0	No	No
CJM1cam_1277	1242185	1243495	+	1311	-	Amidopeptidase-like domain protein	R	-	-	-	N	3416	3080	5743	7438	38697	7851	6071	8571	4919.25	15297.5	1.63685	0.258939	18	4	0	No	No	5488	6568	6614	4106	3282	4892	1839	3599	3810	3703	4656	3981	6223.33	3763.11	-0.725776	0.31478	15	2	0	No	No
CJM1cam_1278	1243492	1244277	+	786	yokD	SPBc2 prophage-derived aminoglycoside N(3')-acetyltransferase-like protein YokD	V	-	-	-	N	2037	2779	2978	2411	4653	3064617	7082	1668	2551.25	769505	8.23664	0.0003901	7	4	1	No	No	3491	2610	1598	3298	3594	3016	7134	3573	2609	2717	2158	3140	2566.33	3471	0.435523	0.831957	7	1	0	No	No
CJM1cam_1279	1244278	1245786	+	1509	dltA	D-alanine-poly(phosphoribitol) ligase subunit 1	Q	-	-	-	N	2653	2934	2693	2798	233	6602	987	74796	2769.5	20654.5	2.89878	0.0722656	6	4	0	No	No	3749	2475	2627	2351	1716	2576	1349	3685	1484	1709	1287	801	2950.33	1884.22	-0.646624	0.372892	8	3	0	No	No
CJM1cam_1280	1245773	1246495	+	723	-	Formyl transferase domain protein	J	-	-	-	N	507	371	502	856	3	11	4	24	559	10.5	-5.84539	0.000907698	7	5	0	Attenuated	No	891	383	366	765	282	1170	97	1826	753	120	186	256	546.667	606.111	0.148648	0.950976	6	0	0	No	No
CJM1cam_1281	1246497	1246733	+	237	-	Putative acyl carrier protein	I	Q	-	-	N	289	185	292	350	3238	6	4	4761	279	2002.25	2.84237	0.0935842	6	3	0	No	No	827	822	804	1978	2696	1902	299	1496	1181	1288	3930	3007	817.667	1975.22	1.27286	0.327477	3	0	0	No	No
CJM1cam_1282	1246726	1247937	-	1212	-	Hypothetical protein CJM1cam_1282	J	-	-	-	N	1985	3578	1874	1834	2053	4322	403	539	2317.75	1829.25	-0.341134	0.842677	16	12	0	No	No	2540	2139	2950	3877	4527	5562	2756	6849	6310	7582	4676	4336	2543	5163.89	1.0218	0.430762	17	1	1	No	No
CJM1cam_1283	1248029	1248727	+	699	pseF	CMP-pseudaminic acid synthetase PseF	M	-	-	-	N	NA	NA	NA	NA	NA	NA	NA	NA	NA	NA	NA	NA	0	0	0	No	No	NA	NA	NA	NA	NA	NA	NA	NA	NA	NA	NA	NA	NA	NA	NA	NA	0	0	0	No	No
CJM1cam_1284	1248711	1249535	+	825	pseG	NDP-sugar hydrolase PseG	M	-	-	-	N	23	16	17	0	12	6	4	25	14	11.75	-0.340717	0.913045	2	2	0	No	No	NA	NA	NA	NA	NA	NA	NA	NA	NA	NA	NA	NA	NA	NA	NA	NA	0	0	0	No	No
CJM1cam_1285	1249532	1250095	+	564	pseH	N-acetyltransferase PseH	J	-	-	-	N	306	197	174	194	6	6	3	9	217.75	6	-5.29525	0.00176537	7	5	0	Attenuated	No	280	203	202	90	72	141	26	46	340	138	111	44	228.333	112	-1.02852	0.178173	7	1	0	No	No
CJM1cam_1286	1250119	1250628	+	510	-	Pseudaminic acid biosynthesis N-acetyl transferase	J	-	-	-	N	1877	1321	821	1359	29973	1446	9800	9875	1344.5	12773.5	3.24799	0.0288248	8	3	0	No	No	1705	2153	1179	837	2130	2438	1991	835	742	1774	1383	882	1679	1445.78	-0.215687	0.694056	7	1	0	No	No
CJM1cam_1287	1250593	1251339	-	747	hisF_1	Imidazole glycerol phosphate synthase subunit HisF1	E	-	-	-	N	1698	538	678	536	16	6	4	359	862.5	96.25	-3.17191	0.0520667	7	5	0	No	No	1251	1843	848	1475	901	3295	357	507	180	1533	894	501	1314	1071.44	-0.293915	0.634758	6	0	0	No	No
CJM1cam_1288	1251340	1251945	-	606	hisH_1	Imidazole glycerol phosphate synthase subunit HisH1	E	-	-	-	N	170	124	92	278	3	11	4	24	166	10.5	-4.09423	0.0131033	2	1	0	No	No	257	329	254	742	207	509	5	340	155	181	222	269	280	292.222	0.0646848	0.897475	2	0	0	No	No
CJM1cam_1289	1251942	1253078	-	1137	pseA	CMP-pseudaminic acid C7-N-acetyl amidotransferase PseA	D	-	-	-	N	772	1249	497	546	4	6	7	111	766	32	-4.61805	0.00609151	4	4	0	Attenuated	No	506	644	1223	61	1	11	26	111	26	2	2	1	791	26.7778	-4.87701	5.78902e-09	4	4	0	Attenuated	No
CJM1cam_1290	1253238	1254269	+	1032	pseI	Pseudaminic acid synthase PseI	M	-	-	-	N	30	12	18	11	3	5	3	8	17.75	4.75	-1.94115	0.308897	1	1	0	No	No	NA	NA	NA	NA	NA	NA	NA	NA	NA	NA	NA	NA	NA	NA	NA	NA	0	0	0	No	No
CJM1cam_1291	1254266	1256116	+	1851	maf3	Motility accessory factor 3 Maf3	S	-	-	-	N	3699	2365	3520	3855	54	17	22	197	3359.75	72.5	-5.54639	0.000940961	21	16	0	Attenuated	No	4086	5054	5808	3117	705	1289	231	2097	3456	22	308	549	4982.67	1308.22	-1.92931	0.0170815	18	10	0	No	No
CJM1cam_1292	1256137	1258101	+	1965	maf-3_pseD	Motility accessory factor Maf-3/PseD	S	-	-	-	N	7715	6994	9078	9158	15	952	47	1291	8236.25	576.25	-3.8389	0.0157491	35	28	0	Attenuated	No	10324	9934	13467	4989	3961	1362	471	823	783	4421	1694	5140	11241.7	2627.11	-2.09729	0.00546428	32	18	0	Attenuated	No
CJM1cam_1293	1258088	1259986	+	1899	pseE	Motility accessory factor Maf5/PseE	S	-	-	-	N	445	406	569	434	12	6	7	50	463.5	18.75	-4.67783	0.0041239	14	10	0	Attenuated	No	1197	1230	922	6	26	8	13	5	5	5	10	5	1116.33	9.22222	-6.87762	4.76897e-20	19	19	0	Attenuated	No
CJM1cam_1295	1260018	1261748	-	1731	flaB	Flagellin B	N	-	-	-	N	2597	2446	1176	1529	4	12	7	93	1937	29	-6.10994	0.000702317	3	3	0	Attenuated	No	1210	975	569	186	92	97	33	544	260	176	85	71	918	171.556	-2.41987	0.00104983	3	2	0	Attenuated	No
CJM1cam_1296	1261922	1263652	-	1731	flaA	Flagellin A	N	-	-	-	N	1194	1144	1580	2025	7	6	7	350	1485.75	92.5	-4.0151	0.0163669	7	5	0	Attenuated	No	2374	2357	3467	42	58	46	43	18	17	143	7	41	2732.67	46.1111	-5.89213	2.13968e-15	6	5	0	Attenuated	No
CJM1cam_1297	1263734	1265560	-	1827	maf-5	Motility accessory factor Maf-5	S	-	-	-	N	10656	7470	10471	14104	144	49	22	447	10675.2	165.5	-6.01883	0.000531547	26	24	0	Attenuated	No	17023	16144	15355	6669	1266	2591	387	4084	12344	649	652	5578	16174	3802.22	-2.08867	0.00846541	27	19	0	Attenuated	No
CJM1cam_1298	1265570	1266229	-	660	maf7	Motility accessory factor Maf7	R	-	-	-	N	1344	1195	1076	1518	7	6	4	414	1283.25	107.75	-3.58033	0.031543	6	5	0	No	No	1812	1796	1332	537	43	460	84	332	542	499	281	256	1646.67	337.111	-2.2882	0.00179479	5	1	0	No	No
CJM1cam_1299	1266226	1266816	-	591	-	Hypothetical protein CJM1cam_1299	C	-	-	-	N	1448	875	1470	1913	4	16	13	34	1426.5	16.75	-6.49222	0.000313883	8	8	0	Attenuated	No	1659	1845	1589	1767	567	1269	462	641	1278	424	310	841	1697.67	839.889	-1.01526	0.176859	8	1	0	No	No
CJM1cam_1300	1266816	1267331	-	516	-	Transformation system protein	N	U	-	-	N	571	846	344	473	4	6	7	84	558.5	25.25	-4.51734	0.00667314	5	4	0	Attenuated	No	436	257	319	441	384	222	123	815	1347	75	35	44	337.333	387.333	0.199893	0.971888	5	0	0	No	No
CJM1cam_1301	1267332	1268339	-	1008	gcp	t(6)A37 threonylcarbamoyladenosine biosynthesis protein	O	-	-	-	N	NA	NA	NA	NA	NA	NA	NA	NA	NA	NA	NA	NA	1	1	0	No	No	NA	NA	NA	NA	NA	NA	NA	NA	NA	NA	NA	NA	NA	NA	NA	NA	1	1	0	No	No
CJM1cam_1302	1268336	1269730	-	1395	-	Putative periplasmic protein	O	U	-	-	Y	NA	NA	NA	NA	NA	NA	NA	NA	NA	NA	NA	NA	0	0	0	No	No	NA	NA	NA	NA	NA	NA	NA	NA	NA	NA	NA	NA	NA	NA	NA	NA	0	0	0	No	No
CJM1cam_1303	1269732	1270802	-	1071	dxr	1-deoxy-D-xylulose 5-phosphate reductoisomerase	I	-	-	-	Y	NA	NA	NA	NA	NA	NA	NA	NA	NA	NA	NA	NA	0	0	0	No	No	NA	NA	NA	NA	NA	NA	NA	NA	NA	NA	NA	NA	NA	NA	NA	NA	0	0	0	No	No
CJM1cam_1305	1270799	1271524	-	726	cdsA	Phosphatidate cytidylyltransferase	I	-	-	-	Y	NA	NA	NA	NA	NA	NA	NA	NA	NA	NA	NA	NA	0	0	0	No	No	NA	NA	NA	NA	NA	NA	NA	NA	NA	NA	NA	NA	NA	NA	NA	NA	0	0	0	No	No
CJM1cam_1306	1271533	1271871	-	339	-	Hypothetical protein CJM1cam_1306	V	-	-	-	Y	NA	NA	NA	NA	NA	NA	NA	NA	NA	NA	NA	NA	0	0	0	No	No	NA	NA	NA	NA	NA	NA	NA	NA	NA	NA	NA	NA	NA	NA	NA	NA	0	0	0	No	No
CJM1cam_1307	1271873	1273180	-	1308	-	Fibronectin/fibrinogen-binding protein	K	-	-	-	N	49	16	75	23	30	48	7	116	40.75	50.25	0.271997	0.862314	2	1	0	No	No	120	94	88	5	3	11	9	3	25	116	17	3	100.667	21.3333	-2.23891	0.00723824	4	3	0	Attenuated	No
CJM1cam_1308	1273242	1273817	+	576	mobA	Putative molybdopterin-guanine dinucleotide biosynthesis protein A MobA	H	-	-	-	N	45	33	30	71	3	5	3	8	44.75	4.75	-3.27691	0.0537451	1	1	0	No	No	75	104	56	1	1	12	2	1	2	2	2	1	78.3333	2.66667	-4.78291	5.69998e-10	1	1	0	No	No
CJM1cam_1309	1273814	1274803	+	990	pldA	Phospholipase A	M	-	-	-	N	9547	11311	8056	4061	48924	342714	221255	143276	8243.75	189042	4.51923	0.0033884	17	9	2	No	Enriched	11475	14222	34195	24990	85326	58896	42881	47674	28708	50642	68737	79135	19964	54109.9	1.43848	0.237017	17	7	1	No	No
CJM1cam_1310	1274889	1275857	+	969	ceuB	ABC-type enterochelin transport system, permease component	P	-	-	-	N	6943	7927	10063	7645	16192	29351	5650	9653	8144.5	15211.5	0.901207	0.542793	11	4	0	No	No	11610	12633	15417	13753	10523	23852	4565	17931	9944	17324	23180	31835	13220	16989.7	0.361938	0.896892	11	1	0	No	No
CJM1cam_1311	1275850	1276788	+	939	ceuC	ABC-type enterochelin transport system, permease component	P	-	-	-	N	13807	22252	19069	2661	4928	4686	326455	5046	14447.2	85278.8	2.5614	0.115285	15	7	0	No	No	3710	8727	47100	45670	408899	40153	404437	173312	230504	258278	32104	67267	19845.7	184514	3.21683	0.0161577	14	2	0	No	No
CJM1cam_1312	1276785	1277540	+	756	ceuD	ABC-type enterochelin transport system, ATPase component	P	-	-	-	N	3868	1655	1669	1831	1104	419	720	1230	2255.75	868.25	-1.37822	0.337585	9	5	0	No	No	4042	5606	2758	1638	939	1447	404	1679	685	1298	747	873	4135.33	1078.89	-1.93829	0.00703445	9	4	0	No	No
CJM1cam_1313	1277553	1278545	+	993	ceuE	ABC-type enterochelin transport system, periplasmic substrate-binding component	P	-	-	-	N	105	216	195	160	3	6	4	23	169	9	-4.34611	0.00955118	5	5	0	Attenuated	No	139	150	268	165	842	665	1020	875	440	1010	560	1025	185.667	733.556	1.98026	0.0868129	5	1	1	No	No
CJM1cam_1314	1278701	1278922	+	222	-	Hypothetical protein CJM1cam_1314	E	-	-	-	N	NA	NA	NA	NA	NA	NA	NA	NA	NA	NA	NA	NA	0	0	0	No	No	NA	NA	NA	NA	NA	NA	NA	NA	NA	NA	NA	NA	NA	NA	NA	NA	1	0	0	No	No
CJM1cam_1315	1278923	1279204	+	282	-	Plasmid stabilization system protein	R	-	-	-	N	604	522	654	577	18	6140	3839	5283	589.25	3820	2.69574	0.078829	9	1	0	No	No	977	841	435	740	308	1016	342	691	578	544	770	874	751	651.444	-0.204744	0.703947	8	1	0	No	No
CJM1cam_1316	1279412	1279502	+	91	-	tRNA-Ser	-	-	-	-	Y	NA	NA	NA	NA	NA	NA	NA	NA	NA	NA	NA	NA	NA	NA	NA	No	No	NA	NA	NA	NA	NA	NA	NA	NA	NA	NA	NA	NA	NA	NA	NA	NA	NA	NA	NA	No	No
CJM1cam_1317	1279566	1280120	-	555	-	Hypothetical protein CJM1cam_1317	S	-	-	-	N	1269	1334	671	729	147	21509	594	1149695	1000.75	292986	8.19379	0.000400878	7	5	1	No	No	1133	1350	1426	2237	3801	3369	3190	4153	2394	4019	3944	2979	1303	3342.89	1.35923	0.251518	6	1	0	No	No
CJM1cam_1318	1280256	1282088	-	1833	nrfA	Cytochrome c-552 precursor	P	-	-	-	N	2543	1374	2156	4036	2135	3458	16449	410	2527.25	5613	1.15127	0.454686	13	3	0	No	No	4921	4820	3799	4908	3960	8748	2123	3721	3069	3060	4596	3267	4513.33	4161.33	-0.117172	0.773421	13	3	0	No	No
CJM1cam_1319	1282103	1282594	-	492	nrfH	Cytochrome c-type protein NrfH	C	-	-	-	N	463	1204	924	933	18	6	646	11	881	170.25	-2.35986	0.141078	4	3	0	No	No	792	1228	1591	205	401	472	213	523	626	400	491	434	1203.67	418.333	-1.52415	0.0334452	5	2	0	No	No
CJM1cam_1320	1282805	1284889	+	2085	ppk	Polyphosphate kinase	P	-	-	-	N	1199	677	395	618	1949	6	13	2938	722.25	1226.5	0.763405	0.658528	11	8	0	No	No	207	140	116	372	1087	769	741	428	75	909	815	407	154.333	622.556	2.01203	0.091319	2	0	0	No	No
CJM1cam_1321	1285031	1287286	-	2256	vacA	Vacuolating cytotoxin autotransporter precursor VacA	N	-	-	-	N	5531	6897	7665	5673	19699	43932	16731	631906	6441.5	178067	4.78887	0.00394257	25	10	2	No	Enriched	8830	7296	8113	5047	3801	6900	3903	6471	7364	5472	5908	5377	8079.67	5582.56	-0.533395	0.449015	25	6	0	No	No
CJM1cam_1322	1287848	1288258	-	411	-	Hypothetical protein CJM1cam_1322	T	K	-	-	N	NA	NA	NA	NA	NA	NA	NA	NA	NA	NA	NA	NA	0	0	0	No	No	NA	NA	NA	NA	NA	NA	NA	NA	NA	NA	NA	NA	NA	NA	NA	NA	0	0	0	No	No
CJM1cam_1323	1288349	1289356	+	1008	ruvB	Holliday junction resolvasome, helicase subunit	L	-	-	-	Y	NA	NA	NA	NA	NA	NA	NA	NA	NA	NA	NA	NA	0	0	0	No	No	NA	NA	NA	NA	NA	NA	NA	NA	NA	NA	NA	NA	NA	NA	NA	NA	0	0	0	No	No
CJM1cam_1324	1289360	1290403	+	1044	amaA	Putative inner membrane protein, predicted permease protein	R	-	-	-	Y	32	9	0	0	4	35	7	11	10.25	14.25	0.383967	0.849725	2	1	0	No	No	NA	NA	NA	NA	NA	NA	NA	NA	NA	NA	NA	NA	NA	NA	NA	NA	1	0	0	No	No
CJM1cam_1325	1290433	1291824	-	1392	fumC	Fumarate hydratase class II	C	-	-	-	N	NA	NA	NA	NA	NA	NA	NA	NA	NA	NA	NA	NA	0	0	0	No	No	NA	NA	NA	NA	NA	NA	NA	NA	NA	NA	NA	NA	NA	NA	NA	NA	0	0	0	No	No
CJM1cam_1326	1291959	1293755	-	1797	glmS	Glucosamine-fructose-6-phosphate aminotransferase GlmS	M	-	-	-	Y	NA	NA	NA	NA	NA	NA	NA	NA	NA	NA	NA	NA	0	0	0	No	No	NA	NA	NA	NA	NA	NA	NA	NA	NA	NA	NA	NA	NA	NA	NA	NA	0	0	0	No	No
CJM1cam_1327	1293760	1296108	-	2349	-	PII uridylyl-transferase	O	-	-	-	N	2500	3366	2617	3428	18	12	279	229	2977.75	134.5	-4.46918	0.00547936	19	15	0	Attenuated	No	4848	4311	2891	668	5161	492	368	1045	1310	3221	1868	5876	4016.67	2223.22	-0.853295	0.275368	18	12	0	No	No
CJM1cam_1328	1296251	1297315	+	1065	-	Radical SAM domain-containing protein	H	R	-	-	Y	NA	NA	NA	NA	NA	NA	NA	NA	NA	NA	NA	NA	0	0	0	No	No	NA	NA	NA	NA	NA	NA	NA	NA	NA	NA	NA	NA	NA	NA	NA	NA	0	0	0	No	No
CJM1cam_1329	1297325	1298644	+	1320	yicO	Putative permease YicO	R	-	-	-	N	754	313	762	914	3	2778	4	95	685.75	720	0.0712573	0.969853	7	2	0	No	No	2687	3504	3932	1018	669	1164	220	394	463	908	830	1134	3374.33	755.556	-2.15932	0.00245596	10	7	0	Attenuated	No
CJM1cam_1330	1298658	1299101	+	444	-	Xanthine-guanine phosphoribosyltransferase	R	-	-	-	N	26	13	40	41	10	6	10	103	30	32.25	0.0610627	0.959447	1	1	0	No	No	126	72	43	398	139	217	997	361	117	571	499	460	80.3333	417.667	2.37587	0.0427568	3	1	0	No	No
CJM1cam_1331	1299146	1299844	+	699	mlaA	Putative phospholipid-binding lipoprotein MlaA precursor	M	-	-	-	N	2272	2709	2814	1938	242	17	434	12176	2433.25	3217.25	0.402779	0.832616	11	7	0	No	No	4486	5981	9175	2827	4693	1444	2502	2350	2247	2123	1372	3165	6547.33	2524.78	-1.37481	0.0562054	12	5	0	No	No
CJM1cam_1332	1299854	1300423	+	570	mlaC	Putative phospholipid-binding protein MlaC precursor	Q	-	-	-	N	1498	685	863	1227	977	1521	90	31664	1068.25	8563	3.00273	0.0633069	5	3	0	No	No	2854	3025	2872	4434	7271	6450	1060	3537	1741	2015	3322	5675	2917	3945	0.435654	0.846659	5	3	0	No	No
CJM1cam_1333	1300423	1302894	+	2472	-	Putative exporter	R	-	-	-	N	2062	1408	1783	1779	195	2134	6336	123	1758	2197	0.321865	0.853591	24	11	0	No	No	3781	3550	2249	1612	5159	2642	3018	5028	2754	4491	3225	4750	3193.33	3631	0.185293	0.996543	26	8	2	No	No
CJM1cam_1336	1302925	1303527	-	603	-	Non-canonical purine NTP pyrophosphatase	F	-	-	-	N	1784	3568	1370	499	508	33	1024	1912	1805.25	869.25	-1.05539	0.503061	4	2	0	No	No	697	1147	4727	853	12645	1741	13182	3755	3260	5505	1105	2154	2190.33	4911.11	1.165	0.449015	3	1	0	No	No
CJM1cam_1337	1303694	1304995	+	1302	yajR	Inner membrane transport protein YajR	G	E	P	R	N	9	12	1	2	3	5	3	8	6	4.75	-0.372573	0.947394	1	0	0	No	No	NA	NA	NA	NA	NA	NA	NA	NA	NA	NA	NA	NA	NA	NA	NA	NA	0	0	0	No	No
CJM1cam_1338	1304998	1306671	-	1674	-	Formate hydrogenlyase complex iron-sulfur subunit	C	-	-	-	N	2214	2068	1705	2470	472	59	11903	3259	2114.25	3923.25	0.891893	0.580344	14	9	0	No	No	2942	2517	2203	455	2387	1269	458	729	465	730	429	571	2554	832.556	-1.61703	0.0271248	12	8	0	No	No
CJM1cam_1339	1306749	1308071	+	1323	selA	L-seryl-tRNA(Sec) selenium transferase SelA	E	-	-	-	N	5142	5824	4555	3390	6	3368	1267	40678	4727.75	11329.8	1.26082	0.460397	10	5	0	No	No	6531	8337	10294	1462	4348	1432	1366	1819	1791	1482	1232	811	8387.33	1749.22	-2.26149	0.00142765	10	6	0	Attenuated	No
CJM1cam_1340	1308068	1309873	+	1806	selB	L-seryl-tRNA(Sec) selenium transferase SelB	J	-	-	-	N	1644	1125	1440	1314	5889	599	711	12524	1380.75	4930.75	1.83581	0.21214	12	7	0	No	No	2496	1992	1720	811	936	509	458	348	501	558	874	259	2069.33	583.778	-1.82604	0.0104434	12	7	0	No	No
CJM1cam_1341	1309922	1310632	+	711	-	Disulfide isomerase/thiol-disulfide oxidase	O	-	-	-	N	274	266	197	494	3	529	4	30	307.75	141.5	-1.11668	0.50491	7	1	0	No	No	356	338	217	33	87	47	3	156	5	165	112	70	303.667	75.3333	-2.00711	0.0107429	6	3	0	Attenuated	No
CJM1cam_1342	1310638	1311168	+	531	-	Lipoprotein, putative	H	-	-	-	N	65	63	114	310	4	12	4	75	138	23.75	-2.60266	0.112871	2	2	0	No	No	177	143	128	9	51	64	35	135	84	231	29	80	149.333	79.7778	-0.903889	0.243999	3	0	0	No	No
CJM1cam_1343	1311213	1311704	-	492	fldA	Flavodoxin FldA	C	-	-	-	Y	NA	NA	NA	NA	NA	NA	NA	NA	NA	NA	NA	NA	0	0	0	No	No	NA	NA	NA	NA	NA	NA	NA	NA	NA	NA	NA	NA	NA	NA	NA	NA	0	0	0	No	No
CJM1cam_1344	1311704	1312399	-	696	-	Hypothetical protein CJM1cam_1344	T	-	-	-	N	1361	476	1134	776	8963	27	11932	5294	936.75	6554	2.8066	0.070952	6	2	1	No	No	1230	1637	1047	360	397	366	363	587	521	743	529	458	1304.67	480.444	-1.44089	0.0427568	6	1	0	No	No
CJM1cam_1345	1312402	1312716	-	315	-	Hypothetical protein CJM1cam_1345	S	-	-	-	N	1413	1659	879	572	575	17	507	123	1130.75	305.5	-1.88577	0.199485	4	3	0	No	No	551	619	718	535	1020	1025	883	742	692	1751	1673	1510	629.333	1092.33	0.795323	0.576693	3	1	0	No	No
CJM1cam_1346	1312887	1314311	+	1425	katA	Catalase	P	-	-	-	N	2638	1579	1562	1686	1666	15891	412	474	1866.25	4610.75	1.30496	0.404859	12	9	0	No	No	2461	3973	2863	457	162	608	93	884	1360	377	636	514	3099	565.667	-2.45345	0.000745469	12	6	0	Attenuated	No
CJM1cam_1347	1314368	1314838	+	471	-	Ankyrin repeat-containing protein	R	-	-	-	N	611	634	307	137	802	12	562	21	422.25	349.25	-0.270614	0.87413	2	0	0	No	No	388	663	323	622	227	245	382	499	356	460	171	150	458	345.778	-0.40529	0.548079	3	1	0	No	No
CJM1cam_1348	1314839	1315495	-	657	-	Hypothetical protein CJM1cam_1348	S	-	-	-	N	37	41	58	106	9	11	4	33	60.5	14.25	-2.16109	0.18489	4	3	0	No	No	21	33	44	33	33	15	18	3	2	52	32	39	32.6667	25.2222	-0.360585	0.594639	2	2	0	No	No
CJM1cam_1349	1315663	1316025	+	363	-	Enamine/imine deaminase	J	-	-	-	N	0	0	36	0	3	5	3	8	9	4.75	-0.934169	0.726324	1	0	0	No	No	56	60	50	1	1	1	2	1	2	3	13	1	55.3333	2.77778	-4.21085	6.23559e-08	1	1	0	No	No
CJM1cam_1350	1316029	1317468	+	1440	dcuD_1	Putative cryptic C4-dicarboxylate transporter	C	-	-	-	N	628	1199	1189	1123	3	4225	16246	2908	1034.75	5845.5	2.49785	0.120223	7	2	0	No	No	1455	1539	2872	3042	3087	2795	619	3422	1741	3555	3377	3242	1955.33	2764.44	0.499577	0.787295	7	0	0	No	No
CJM1cam_1351	1317481	1318644	+	1164	metC	Cystathionine beta-lyase	E	-	-	-	N	585	1576	1285	1104	932127	265834	561859	145702	1137.5	476380	8.71015	2.47456e-05	10	2	4	No	Enriched	2082	2425	2044	9822	7128	7838	1229	8534	9033	7956	11423	10702	2183.67	8185	1.90615	0.0993207	12	1	2	No	No
CJM1cam_1352	1318654	1320021	+	1368	pcaB	Adenylosuccinate lyase	F	-	-	-	N	2425	4240	4315	5233	46014	17168	8561	106181	4053.25	44481	3.45596	0.0198856	13	6	0	No	No	9447	7414	6555	8869	15480	28105	6711	16790	9129	14896	18188	29057	7805.33	16358.3	1.06744	0.422066	12	2	1	No	No
CJM1cam_1353	1320030	1321370	+	1341	-	MmgE/PrpD family protein	R	-	-	-	N	1429	4640	2407	1839	221	1751	2271	67	2578.75	1077.5	-1.25822	0.409369	9	5	0	No	No	2289	3002	6166	2265	10303	1811	7674	5194	5752	6739	1970	3769	3819	5053	0.403951	0.874713	10	3	2	No	No
CJM1cam_1354	1321452	1321676	+	225	-	FeoA domain protein	P	-	-	-	N	NA	NA	NA	NA	NA	NA	NA	NA	NA	NA	NA	NA	0	0	0	No	No	NA	NA	NA	NA	NA	NA	NA	NA	NA	NA	NA	NA	NA	NA	NA	NA	0	0	0	No	No
CJM1cam_1355	1321673	1323514	+	1842	feoB	Fe2+ transport system protein B	P	-	-	-	N	4704	2481	10826	9561	18854	50879	4863	31740	6893	26584	1.94738	0.176101	15	7	0	No	No	13573	22740	29483	20244	10245	11304	1004	12260	14339	6780	5552	6055	21932	9753.67	-1.16901	0.122077	13	3	1	No	No
CJM1cam_1356	1323511	1325004	-	1494	hydA_2	Quinone-reactive Ni/Fe-hydrogenase, small subunit	C	-	-	-	N	1289	1514	1525	1116	1905	13274	434	11389	1361	6750.5	2.31011	0.117498	10	2	0	No	No	1962	2585	2685	5930	10210	5450	5991	8732	9919	3651	1337	2433	2410.67	5961.44	1.30632	0.304411	10	1	1	No	No
CJM1cam_1357	1325008	1325832	-	825	fabI	Enoyl-(acyl-carrier-protein) reductase (NADH) FabI	I	-	-	-	N	3516	2663	3573	3467	18	24911	87	1418	3304.75	6608.5	0.999793	0.56917	8	5	0	No	No	11225	5894	3199	5292	2875	11503	10388	8028	4113	2584	1584	1834	6772.67	5355.67	-0.338723	0.597247	9	2	0	No	No
CJM1cam_1358	1325836	1326507	-	672	tpiA	Triosephosphate isomerase	G	-	-	-	Y	NA	NA	NA	NA	NA	NA	NA	NA	NA	NA	NA	NA	1	1	0	No	No	NA	NA	NA	NA	NA	NA	NA	NA	NA	NA	NA	NA	NA	NA	NA	NA	1	0	0	No	No
CJM1cam_1359	1326504	1327706	-	1203	pgk	Phosphoglycerate kinase	G	-	-	-	Y	NA	NA	NA	NA	NA	NA	NA	NA	NA	NA	NA	NA	0	0	0	No	No	NA	NA	NA	NA	NA	NA	NA	NA	NA	NA	NA	NA	NA	NA	NA	NA	0	0	0	No	No
CJM1cam_1360	1327709	1328707	-	999	gapA	Glyceraldehyde-3-phosphate dehydrogenase, type I	G	-	-	-	N	NA	NA	NA	NA	NA	NA	NA	NA	NA	NA	NA	NA	0	0	0	No	No	NA	NA	NA	NA	NA	NA	NA	NA	NA	NA	NA	NA	NA	NA	NA	NA	0	0	0	No	No
CJM1cam_1361	1328767	1329312	+	546	nadD	Nicotinate-nucleotide adenylyltransferase	H	-	-	-	Y	NA	NA	NA	NA	NA	NA	NA	NA	NA	NA	NA	NA	0	0	0	No	No	NA	NA	NA	NA	NA	NA	NA	NA	NA	NA	NA	NA	NA	NA	NA	NA	0	0	0	No	No
CJM1cam_1362	1329340	1329666	+	327	-	Hypothetical protein CJM1cam_1362	S	-	-	-	N	21	13	10	0	3	5	3	8	11	4.75	-1.25784	0.576197	1	0	0	No	No	66	44	57	32	63	126	154	164	35	10	51	67	55.6667	78	0.482348	0.829844	1	0	0	No	No
CJM1cam_1363	1329697	1330074	-	378	-	Hypothetical protein CJM1cam_1363	T	-	-	-	N	90	169	213	166	3	6	1070	21	159.5	275	0.790422	0.654162	2	1	0	No	No	267	201	149	671	194	79	168	201	270	224	138	106	205.667	227.889	0.149355	0.970908	2	0	0	No	No
CJM1cam_1364	1330122	1331492	-	1371	algC	Phosphomannomutase/phosphoglucomutase	G	-	-	-	Y	NA	NA	NA	NA	NA	NA	NA	NA	NA	NA	NA	NA	0	0	0	No	No	NA	NA	NA	NA	NA	NA	NA	NA	NA	NA	NA	NA	NA	NA	NA	NA	0	0	0	No	No
CJM1cam_1365	1331615	1332151	+	537	fliL	Flagellar basal body-associated protein FliL	N	-	-	-	Y	NA	NA	NA	NA	NA	NA	NA	NA	NA	NA	NA	NA	0	0	0	No	No	NA	NA	NA	NA	NA	NA	NA	NA	NA	NA	NA	NA	NA	NA	NA	NA	0	0	0	No	No
CJM1cam_1366	1332151	1332498	+	348	acpS	Phosphopantetheinyl transferase (holo-ACP synthase)	I	-	-	-	Y	NA	NA	NA	NA	NA	NA	NA	NA	NA	NA	NA	NA	1	0	0	No	No	NA	NA	NA	NA	NA	NA	NA	NA	NA	NA	NA	NA	NA	NA	NA	NA	1	0	0	No	No
CJM1cam_1367	1332499	1332918	-	420	-	Membrane protein	P	-	-	-	Y	NA	NA	NA	NA	NA	NA	NA	NA	NA	NA	NA	NA	0	0	0	No	No	NA	NA	NA	NA	NA	NA	NA	NA	NA	NA	NA	NA	NA	NA	NA	NA	0	0	0	No	No
CJM1cam_1368	1332915	1334276	-	1362	-	Cytochrome P450(BM-3)	Q	-	-	-	Y	NA	NA	NA	NA	NA	NA	NA	NA	NA	NA	NA	NA	0	0	0	No	No	NA	NA	NA	NA	NA	NA	NA	NA	NA	NA	NA	NA	NA	NA	NA	NA	0	0	0	No	No
CJM1cam_1369	1334273	1335394	-	1122	-	Integral membrane protein	L	-	-	-	N	NA	NA	NA	NA	NA	NA	NA	NA	NA	NA	NA	NA	0	0	0	No	No	NA	NA	NA	NA	NA	NA	NA	NA	NA	NA	NA	NA	NA	NA	NA	NA	0	0	0	No	No
CJM1cam_1370	1335467	1336651	-	1185	kpsS	Capsule polysaccharide biosynthesis protein KpsS	M	-	-	-	N	NA	NA	NA	NA	NA	NA	NA	NA	NA	NA	NA	NA	0	0	0	No	No	NA	NA	NA	NA	NA	NA	NA	NA	NA	NA	NA	NA	NA	NA	NA	NA	0	0	0	No	No
CJM1cam_1371	1336648	1337769	-	1122	kpsC	Capsule polysaccharide export protein KpsC	M	-	-	-	N	NA	NA	NA	NA	NA	NA	NA	NA	NA	NA	NA	NA	0	0	0	No	No	NA	NA	NA	NA	NA	NA	NA	NA	NA	NA	NA	NA	NA	NA	NA	NA	0	0	0	No	No
CJM1cam_1372	1337778	1338008	-	231	-	Hypothetical protein CJM1cam_1372	L	-	-	-	N	182	179	219	57	3	15	4	17	159.25	9.75	-4.12337	0.0119153	1	1	0	No	No	133	159	11	171	1	94	46	388	140	2	5	1	101	94.2222	-0.095087	0.748846	1	0	0	No	No
CJM1cam_1373	1337966	1338457	-	492	-	Hypothetical protein CJM1cam_1373	M	-	-	-	N	NA	NA	NA	NA	NA	NA	NA	NA	NA	NA	NA	NA	0	0	0	No	No	NA	NA	NA	NA	NA	NA	NA	NA	NA	NA	NA	NA	NA	NA	NA	NA	0	0	0	No	No
CJM1cam_1374	1338610	1338918	-	309	-	Capsular polysaccharide heptosyltransferase	M	-	-	-	N	349	273	453	493	210	1054	1027	2061	392	1088	1.47141	0.307053	5	2	0	No	No	1097	724	425	100	142	141	5	107	42	217	122	443	748.667	146.556	-2.35266	0.00209628	4	2	0	Attenuated	No
CJM1cam_1375	1339995	1341281	+	1287	hemY	Protoporphyrinogen oxidase	H	-	-	-	N	NA	NA	NA	NA	NA	NA	NA	NA	NA	NA	NA	NA	0	0	0	No	No	NA	NA	NA	NA	NA	NA	NA	NA	NA	NA	NA	NA	NA	NA	NA	NA	0	0	0	No	No
CJM1cam_1376	1341230	1342150	-	921	-	dTDP-glucose 4,6-dehydratase	M	G	-	-	N	0	11	0	21	3	5	3	8	8	4.75	-0.799231	0.77734	1	0	0	No	No	NA	NA	NA	NA	NA	NA	NA	NA	NA	NA	NA	NA	NA	NA	NA	NA	0	0	0	No	No
CJM1cam_1377	1342150	1343415	-	1266	kfiD	UDP-glucose 6-dehydrogenase	M	-	-	-	N	1	0	0	0	15	641	19	49	0.25	181	8.10624	0.000243048	0	0	0	No	No	NA	NA	NA	NA	NA	NA	NA	NA	NA	NA	NA	NA	NA	NA	NA	NA	0	0	0	No	No
CJM1cam_1378	1343412	1344530	-	1119	-	dTDP-glucose 4,6-dehydratase	M	G	-	-	N	NA	NA	NA	NA	NA	NA	NA	NA	NA	NA	NA	NA	0	0	0	No	No	NA	NA	NA	NA	NA	NA	NA	NA	NA	NA	NA	NA	NA	NA	NA	NA	0	0	0	No	No
CJM1cam_1379	1344545	1345903	-	1359	arnB_3	UDP-4-amino-4-deoxy-L-arabinose-oxoglutarate aminotransferase	M	-	-	-	N	NA	NA	NA	NA	NA	NA	NA	NA	NA	NA	NA	NA	0	0	0	No	No	NA	NA	NA	NA	NA	NA	NA	NA	NA	NA	NA	NA	NA	NA	NA	NA	0	0	0	No	No
CJM1cam_1380	1345894	1346688	-	795	rfbF	Glucose-1-phosphate cytidylyltransferase	M	J	-	-	N	NA	NA	NA	NA	NA	NA	NA	NA	NA	NA	NA	NA	0	0	0	No	No	NA	NA	NA	NA	NA	NA	NA	NA	NA	NA	NA	NA	NA	NA	NA	NA	0	0	0	No	No
CJM1cam_1381	1346685	1347983	-	1299	-	Hypothetical protein CJM1cam_1381	M	-	-	-	N	NA	NA	NA	NA	NA	NA	NA	NA	NA	NA	NA	NA	0	0	0	No	No	NA	NA	NA	NA	NA	NA	NA	NA	NA	NA	NA	NA	NA	NA	NA	NA	0	0	0	No	No
CJM1cam_1382	1348234	1351170	-	2937	-	N-glycosyltransferase	M	-	-	-	N	19	1	1	1	148	33	53	39	5.5	68.25	3.63913	0.0241208	0	0	0	No	No	NA	NA	NA	NA	NA	NA	NA	NA	NA	NA	NA	NA	NA	NA	NA	NA	0	0	0	No	No
CJM1cam_1383	1351167	1352285	-	1119	glf	UDP-galactopyranose mutase	M	-	-	-	N	NA	NA	NA	NA	NA	NA	NA	NA	NA	NA	NA	NA	0	0	0	No	No	NA	NA	NA	NA	NA	NA	NA	NA	NA	NA	NA	NA	NA	NA	NA	NA	0	0	0	No	No
CJM1cam_1384	1352287	1353261	-	975	galE_2	UDP-glucose 4-epimerase	M	-	-	-	N	NA	NA	NA	NA	NA	NA	NA	NA	NA	NA	NA	NA	0	0	0	No	No	NA	NA	NA	NA	NA	NA	NA	NA	NA	NA	NA	NA	NA	NA	NA	NA	0	0	0	No	No
CJM1cam_1385	1353258	1354556	-	1299	tuaD	UDP-glucose 6-dehydrogenase TuaD	M	-	-	-	N	NA	NA	NA	NA	NA	NA	NA	NA	NA	NA	NA	NA	0	0	0	No	No	NA	NA	NA	NA	NA	NA	NA	NA	NA	NA	NA	NA	NA	NA	NA	NA	0	0	0	No	No
CJM1cam_1386	1354562	1355518	-	957	strE	dTDP-glucose 4,6-dehydratase StrE	M	G	-	-	N	NA	NA	NA	NA	NA	NA	NA	NA	NA	NA	NA	NA	0	0	0	No	No	NA	NA	NA	NA	NA	NA	NA	NA	NA	NA	NA	NA	NA	NA	NA	NA	0	0	0	No	No
CJM1cam_1387	1355618	1357015	-	1398	hyaD	Hyaluronan synthase	M	-	-	-	N	NA	NA	NA	NA	NA	NA	NA	NA	NA	NA	NA	NA	0	0	0	No	No	NA	NA	NA	NA	NA	NA	NA	NA	NA	NA	NA	NA	NA	NA	NA	NA	0	0	0	No	No
CJM1cam_1388	1357005	1358048	-	1044	-	Glycosyltransferase	M	-	-	-	N	NA	NA	NA	NA	NA	NA	NA	NA	NA	NA	NA	NA	0	0	0	No	No	NA	NA	NA	NA	NA	NA	NA	NA	NA	NA	NA	NA	NA	NA	NA	NA	0	0	0	No	No
CJM1cam_1389	1358048	1359028	-	981	-	Putative glycosyltransferase involved in capsule biosynthesis	M	-	-	-	N	NA	NA	NA	NA	NA	NA	NA	NA	NA	NA	NA	NA	0	0	0	No	No	NA	NA	NA	NA	NA	NA	NA	NA	NA	NA	NA	NA	NA	NA	NA	NA	0	0	0	No	No
CJM1cam_1390	1359025	1359972	-	948	kpsF	Arabinose 5-phosphate isomerase KpsF	M	-	-	-	Y	NA	NA	NA	NA	NA	NA	NA	NA	NA	NA	NA	NA	0	0	0	No	No	NA	NA	NA	NA	NA	NA	NA	NA	NA	NA	NA	NA	NA	NA	NA	NA	0	0	0	No	No
CJM1cam_1391	1359982	1361640	-	1659	kpsD	Capsule polysaccharide export system substrate-binding protein KpsD	M	-	-	-	Y	NA	NA	NA	NA	NA	NA	NA	NA	NA	NA	NA	NA	0	0	0	No	No	NA	NA	NA	NA	NA	NA	NA	NA	NA	NA	NA	NA	NA	NA	NA	NA	0	0	0	No	No
CJM1cam_1392	1361642	1362760	-	1119	kpsE	Capsule polysaccharide export system inner membrane protein KpsE	M	-	-	-	N	NA	NA	NA	NA	NA	NA	NA	NA	NA	NA	NA	NA	0	0	0	No	No	NA	NA	NA	NA	NA	NA	NA	NA	NA	NA	NA	NA	NA	NA	NA	NA	0	0	0	No	No
CJM1cam_1393	1362760	1363422	-	663	kpsT	Capsule polysaccharide export ATP-binding protein KpsT	G	M	-	-	N	NA	NA	NA	NA	NA	NA	NA	NA	NA	NA	NA	NA	0	0	0	No	No	NA	NA	NA	NA	NA	NA	NA	NA	NA	NA	NA	NA	NA	NA	NA	NA	0	0	0	No	No
CJM1cam_1394	1363419	1364201	-	783	kpsM	Capsular polysaccharide export system, permease protein KpsM	G	M	-	-	N	21	21	40	0	3	15	4	9	20.5	7.75	-1.49287	0.421922	1	1	0	No	No	NA	NA	NA	NA	NA	NA	NA	NA	NA	NA	NA	NA	NA	NA	NA	NA	0	0	0	No	No
CJM1cam_1395	1364276	1364683	-	408	-	Hypothetical protein CJM1cam_1395	S	-	-	-	N	2658	937	1464	2310	2084	5918	1700	6846	1842.25	4137	1.16694	0.421922	6	1	0	No	No	2822	2381	1084	1924	1882	3865	505	861	457	1665	1415	2274	2095.67	1649.78	-0.345038	0.592966	6	2	0	No	No
CJM1cam_1396	1364760	1365323	+	564	-	Putative ATP/GTP binding protein	L	-	-	-	N	325	58	48	67	3	5	3	8	124.5	4.75	-4.75001	0.00609151	2	2	0	Attenuated	No	132	147	53	78	1	62	16	3	7	48	40	7	110.667	29.1111	-1.92302	0.0176415	2	1	0	No	No
CJM1cam_1397	1365360	1366049	+	690	dut	Putative pyrophosphatase	R	-	-	-	Y	NA	NA	NA	NA	NA	NA	NA	NA	NA	NA	NA	NA	0	0	0	No	No	NA	NA	NA	NA	NA	NA	NA	NA	NA	NA	NA	NA	NA	NA	NA	NA	0	0	0	No	No
CJM1cam_1398	1366051	1366764	+	714	-	Putative protein involved in cysteine biosynthesis	E	-	-	-	N	47	24	0	23	3	868	4	67	23.5	235.5	3.33529	0.0592326	2	1	0	No	No	70	86	110	58	36	85	45	16	2	2	91	95	88.6667	47.7778	-0.884868	0.271713	1	0	0	No	No
CJM1cam_1399	1366747	1367712	-	966	tilS	tRNA(Ile)-lysidine synthase	D	-	-	-	Y	NA	NA	NA	NA	NA	NA	NA	NA	NA	NA	NA	NA	0	0	0	No	No	NA	NA	NA	NA	NA	NA	NA	NA	NA	NA	NA	NA	NA	NA	NA	NA	0	0	0	No	No
CJM1cam_1400	1367702	1369021	-	1320	rimO	Ribosomal protein S12 methylthiotransferase RimO	J	-	-	-	Y	NA	NA	NA	NA	NA	NA	NA	NA	NA	NA	NA	NA	0	0	0	No	No	NA	NA	NA	NA	NA	NA	NA	NA	NA	NA	NA	NA	NA	NA	NA	NA	0	0	0	No	No
CJM1cam_1401	1369095	1370192	+	1098	prfB_flgY	Protein chain release factor B, motility protein (role unknown) FlgY	J	-	-	-	N	54	25	26	239	3	5	3	8	86	4.75	-4.21538	0.0149154	1	1	0	No	No	254	70	35	314	26	162	20	66	328	29	38	25	119.667	112	-0.0978153	0.773421	1	0	0	No	No
CJM1cam_1402	1370274	1370666	-	393	-	Putative periplasmic protein	Q	R	-	-	N	214	93	210	137	6	17	1571	21	163.5	403.75	1.30747	0.437906	4	2	0	No	No	207	190	345	750	994	1147	1364	1574	649	1810	1741	1625	247.333	1294.89	2.38822	0.0325063	4	0	1	No	No
CJM1cam_1403	1370784	1371902	-	1119	truD	tRNA pseudouridine synthase D	S	-	-	-	N	NA	NA	NA	NA	NA	NA	NA	NA	NA	NA	NA	NA	0	0	0	No	No	NA	NA	NA	NA	NA	NA	NA	NA	NA	NA	NA	NA	NA	NA	NA	NA	0	0	0	No	No
CJM1cam_1404	1371871	1372692	-	822	thiL	Thiamine-monophosphate kinase ThiL	H	-	-	-	Y	NA	NA	NA	NA	NA	NA	NA	NA	NA	NA	NA	NA	0	0	0	No	No	NA	NA	NA	NA	NA	NA	NA	NA	NA	NA	NA	NA	NA	NA	NA	NA	0	0	0	No	No
CJM1cam_1405	1372779	1373852	+	1074	-	Hypothetical protein CJM1cam_1405	C	-	-	-	N	NA	NA	NA	NA	NA	NA	NA	NA	NA	NA	NA	NA	0	0	0	No	No	NA	NA	NA	NA	NA	NA	NA	NA	NA	NA	NA	NA	NA	NA	NA	NA	0	0	0	No	No
CJM1cam_1406	1373849	1374232	+	384	-	Hypothetical protein CJM1cam_1406	J	-	-	-	N	0	11	28	0	6	6	6	9	9.75	6.75	-0.600426	0.804249	2	1	0	No	No	NA	NA	NA	NA	NA	NA	NA	NA	NA	NA	NA	NA	NA	NA	NA	NA	0	0	0	No	No
CJM1cam_1407	1374222	1374908	+	687	rsmD	Ribosomal RNA small subunit methyltransferase D	L	-	-	-	N	559	286	567	836	3	488	4	94	562	147.25	-1.93301	0.224507	7	5	0	No	No	1057	842	721	365	236	542	151	272	237	317	361	518	873.333	333.222	-1.39001	0.0540302	6	1	0	No	No
CJM1cam_1408	1374967	1376013	+	1047	flgI	Flagellar basal body P-ring protein FlgI	N	-	-	-	N	464	387	623	1189	3	10	3	9	665.75	6.25	-6.80884	0.000297542	2	1	0	No	No	403	269	344	19	1	2	53	35	2	61	1	46	338.667	24.4444	-3.79645	2.11043e-06	1	1	0	No	No
CJM1cam_1409	1376013	1376354	+	342	-	Hypothetical protein CJM1cam_1409	R	-	-	-	N	NA	NA	NA	NA	NA	NA	NA	NA	NA	NA	NA	NA	0	0	0	No	No	NA	NA	NA	NA	NA	NA	NA	NA	NA	NA	NA	NA	NA	NA	NA	NA	0	0	0	No	No
CJM1cam_1410	1376417	1376614	+	198	flgM	Flagellar system anti-sigma factor protein FlgM	K	N	U	-	N	NA	NA	NA	NA	NA	NA	NA	NA	NA	NA	NA	NA	0	0	0	No	No	NA	NA	NA	NA	NA	NA	NA	NA	NA	NA	NA	NA	NA	NA	NA	NA	0	0	0	No	No
CJM1cam_1411	1376659	1377093	+	435	flgN	Putative flagellar biosynthesis protein FlgN	R	-	-	-	N	196	120	98	53	3	6	7	24	116.75	10	-3.65854	0.0257958	3	2	0	Attenuated	No	NA	NA	NA	NA	NA	NA	NA	NA	NA	NA	NA	NA	NA	NA	NA	NA	1	1	0	No	No
CJM1cam_1412	1377103	1378929	+	1827	flgK	Flagellar hook-filament junction protein FlgK	N	-	-	-	N	1356	1906	1299	1007	77	12	10	72	1392	42.75	-5.03794	0.00179452	9	8	0	Attenuated	No	133	64	171	8	2	1	10	3	16	2	3	2	122.667	5.22222	-4.58692	2.36445e-09	6	6	0	Attenuated	No
CJM1cam_1413	1378946	1379710	+	765	-	Hypothetical protein CJM1cam_1413	E	H	-	-	N	163	212	480	271	12	2418	10	3539	281.5	1494.75	2.4069	0.143428	3	1	0	No	No	296	537	863	155	283	300	11	778	260	526	75	428	565.333	312.889	-0.852444	0.280619	3	0	0	No	No
CJM1cam_1414	1379714	1380478	+	765	-	Membrane protein	R	-	-	-	N	958	464	855	662	9	6	81	2838	734.75	733.5	-0.002299	1	9	8	0	No	No	1307	1629	2394	169	182	1877	20	551	172	231	150	264	1776.67	401.778	-2.14417	0.00730958	9	7	0	Attenuated	No
CJM1cam_1415	1380471	1381652	-	1182	gspF	General secretory pathway protein F GspF	N	U	-	-	N	2627	1999	1237	1173	20005	5469	2896	19875	1759	12061.2	2.77756	0.0554638	6	1	0	No	No	1857	2127	1460	2875	4832	8319	4393	6335	3168	6721	3594	5212	1814.67	5049.89	1.47664	0.205406	6	1	0	No	No
CJM1cam_1416	1381649	1383208	-	1560	ctsE	General secretory pathway protein E	N	U	-	-	N	3021	1563	2365	2344	2531	17772	4261	1751	2323.25	6578.75	1.50177	0.302405	11	3	0	No	No	3149	3410	2794	1888	1090	1346	99	2550	1748	989	760	1275	3117.67	1305	-1.25626	0.0952814	11	2	0	No	No
CJM1cam_1417	1383198	1383785	-	588	ctsX	Transformation system protein	T	-	-	-	N	1903	1813	2169	3685	517511	11356	9210	5073	2392.5	135788	5.82675	0.00143337	7	3	1	No	No	4327	3091	3296	1672	781	1746	235	1698	1094	711	1180	1048	3571.33	1129.44	-1.66068	0.0214869	8	2	0	No	No
CJM1cam_1418	1383789	1384397	-	609	ctsP	Transformation system protein	N	U	-	-	N	461	431	496	359	18225	631	102	4101	436.75	5764.75	3.72329	0.0201509	6	1	1	No	No	774	418	230	404	798	805	99	683	341	470	811	758	474	574.333	0.277654	0.965676	4	0	1	No	No
CJM1cam_1419	1384390	1385802	-	1413	ctsD	General secretory pathway protein D	N	U	-	-	N	2856	1473	6229	5736	2648	18161	3028	23177	4073.5	11753.5	1.52856	0.298646	9	3	0	No	No	7532	10438	12650	7752	4218	6338	606	5005	4036	2428	1936	2826	10206.7	3905	-1.38604	0.0621098	9	4	0	No	No
CJM1cam_1420	1385780	1386091	-	312	ctsR	Transformation system protein	E	-	-	-	N	562	676	742	1083	9	12	222	917	765.75	290	-1.40381	0.384059	3	2	0	No	No	1321	1676	1457	132	229	309	18	186	48	138	114	210	1484.67	153.778	-3.27005	4.03288e-06	4	1	0	No	No
CJM1cam_1421	1386115	1389675	-	3561	-	Pyruvate-flavodoxin oxidoreductase	C	-	-	-	N	6	22	1	12	3	5	3	8	10.25	4.75	-1.18116	0.616075	2	1	0	No	No	NA	NA	NA	NA	NA	NA	NA	NA	NA	NA	NA	NA	NA	NA	NA	NA	0	0	0	No	No
CJM1cam_1422	1389768	1390409	-	642	ppaX	Pyrophosphatase PpaX	R	-	-	-	N	95	79	63	44	2672	6	753	197	70.25	907	3.69058	0.0229922	4	1	0	No	No	151	317	183	1574	3304	938	1581	1744	1180	3792	1183	4304	217	2177.78	3.32988	0.00447269	4	0	1	No	No
CJM1cam_1423	1390409	1391368	-	960	cadF	Outer membrane fibronectin-binding protein	M	-	-	-	N	1233	590	449	597	263	12	151	3025	717.25	862.75	0.265239	0.878968	7	4	0	No	No	1338	2286	1771	2680	5297	3885	2198	2257	2970	3369	2894	6414	1798.33	3551.56	0.981662	0.458516	6	0	1	No	No
CJM1cam_1424	1391493	1391882	-	390	rpsI	30S ribosomal protein S9	J	-	-	-	Y	NA	NA	NA	NA	NA	NA	NA	NA	NA	NA	NA	NA	0	0	0	No	No	NA	NA	NA	NA	NA	NA	NA	NA	NA	NA	NA	NA	NA	NA	NA	NA	0	0	0	No	No
CJM1cam_1425	1391885	1392310	-	426	rplM	50S ribosomal protein L13	J	-	-	-	Y	NA	NA	NA	NA	NA	NA	NA	NA	NA	NA	NA	NA	0	0	0	No	No	NA	NA	NA	NA	NA	NA	NA	NA	NA	NA	NA	NA	NA	NA	NA	NA	0	0	0	No	No
CJM1cam_1426	1392394	1395159	-	2766	addA	ATP-dependent helicase/nuclease subunit A	L	-	-	-	N	63	71	53	83	6	6	6	9	67.5	6.75	-3.38875	0.0336787	9	3	0	No	No	29	20	9	2	1	5	10	3	2	3	2	3	19.3333	3.44444	-2.48407	0.00288432	1	0	0	No	No
CJM1cam_1427	1395156	1397522	-	2367	-	Inactivated superfamily I helicase	L	-	-	-	N	38	42	45	118	35	6	4	27	60.75	18	-1.77242	0.257574	4	1	0	No	No	28	24	11	6	2	4	4	4	2	3	3	2	21	3.33333	-2.59458	0.00124803	0	0	0	No	No
CJM1cam_1428	1397519	1398040	-	522	-	Putative lipoprotein	E	H	-	-	N	NA	NA	NA	NA	NA	NA	NA	NA	NA	NA	NA	NA	0	0	0	No	No	NA	NA	NA	NA	NA	NA	NA	NA	NA	NA	NA	NA	NA	NA	NA	NA	0	0	0	No	No
CJM1cam_1429	1398027	1398629	-	603	-	Hypothetical protein CJM1cam_1429	F	-	-	-	N	25	16	0	26	9	6	4	75	16.75	23.5	0.455083	0.799238	1	1	0	No	No	NA	NA	NA	NA	NA	NA	NA	NA	NA	NA	NA	NA	NA	NA	NA	NA	0	0	0	No	No
CJM1cam_1430	1398724	1398945	-	222	-	Hypothetical protein CJM1cam_1430	I	-	-	-	N	NA	NA	NA	NA	NA	NA	NA	NA	NA	NA	NA	NA	0	0	0	No	No	NA	NA	NA	NA	NA	NA	NA	NA	NA	NA	NA	NA	NA	NA	NA	NA	0	0	0	No	No
CJM1cam_1431	1398942	1399805	-	864	ccoP	Cytochrome c oxidase, cbb3-type, subunit III CcoP	C	-	-	-	N	NA	NA	NA	NA	NA	NA	NA	NA	NA	NA	NA	NA	0	0	0	No	No	NA	NA	NA	NA	NA	NA	NA	NA	NA	NA	NA	NA	NA	NA	NA	NA	0	0	0	No	No
CJM1cam_1432	1399805	1400071	-	267	ccoQ	Cb-type cytochrome C oxidase subunit IV CcoQ	O	-	-	-	N	NA	NA	NA	NA	NA	NA	NA	NA	NA	NA	NA	NA	0	0	0	No	No	NA	NA	NA	NA	NA	NA	NA	NA	NA	NA	NA	NA	NA	NA	NA	NA	0	0	0	No	No
CJM1cam_1433	1400073	1400738	-	666	ccoO	Cytochrome c oxidase, Cbb3-type, subunit II CcoO	C	-	-	-	N	NA	NA	NA	NA	NA	NA	NA	NA	NA	NA	NA	NA	0	0	0	No	No	NA	NA	NA	NA	NA	NA	NA	NA	NA	NA	NA	NA	NA	NA	NA	NA	0	0	0	No	No
CJM1cam_1434	1400751	1402217	-	1467	ccoN	Cytochrome c oxidase, Cbb3-type, subunit I CcoN	O	-	-	-	N	NA	NA	NA	NA	NA	NA	NA	NA	NA	NA	NA	NA	0	0	0	No	No	NA	NA	NA	NA	NA	NA	NA	NA	NA	NA	NA	NA	NA	NA	NA	NA	0	0	0	No	No
CJM1cam_1435	1402343	1403023	-	681	-	DNA-binding response regulator	T	K	-	-	N	NA	NA	NA	NA	NA	NA	NA	NA	NA	NA	NA	NA	3	2	0	No	No	5	11	12	1	479	1	3	4	23	344	13	87	9.33333	106.111	3.51535	0.0548815	3	0	2	No	No
CJM1cam_1436	1403026	1404237	-	1212	zraS	Sensor protein ZraS	T	-	-	-	N	424	155	610	1018	6	5882	157	1667	551.75	1928	1.80521	0.266321	4	1	0	No	No	1983	1906	2281	851	8734	1182	183	2313	7457	6482	7305	15489	2056.67	5555.11	1.43359	0.330125	6	2	1	No	No
CJM1cam_1437	1404234	1404893	-	660	-	Integral membrane protein	S	-	-	-	N	NA	NA	NA	NA	NA	NA	NA	NA	NA	NA	NA	NA	0	0	0	No	No	19	22	28	1	1	118	3	2	2	2	1	1	23	14.5556	-0.6487	0.439046	1	1	0	No	No
CJM1cam_1438	1404890	1406008	-	1119	carA	Carbamoyl-phosphate synthase small chain	E	F	-	-	N	NA	NA	NA	NA	NA	NA	NA	NA	NA	NA	NA	NA	0	0	0	No	No	NA	NA	NA	NA	NA	NA	NA	NA	NA	NA	NA	NA	NA	NA	NA	NA	0	0	0	No	No
CJM1cam_1439	1406008	1406559	-	552	-	Hypothetical protein CJM1cam_1439	S	-	-	-	N	NA	NA	NA	NA	NA	NA	NA	NA	NA	NA	NA	NA	0	0	0	No	No	NA	NA	NA	NA	NA	NA	NA	NA	NA	NA	NA	NA	NA	NA	NA	NA	0	0	0	No	No
CJM1cam_1440	1406652	1407170	-	519	-	Hypothetical protein CJM1cam_1440	S	-	-	-	N	NA	NA	NA	NA	NA	NA	NA	NA	NA	NA	NA	NA	0	0	0	No	No	NA	NA	NA	NA	NA	NA	NA	NA	NA	NA	NA	NA	NA	NA	NA	NA	0	0	0	No	No
CJM1cam_1441	1407163	1407591	-	429	fliJ	Flagellar export protein FliJ	E	-	-	-	N	1284	280	629	1129	4	16	4	33	830.5	14.25	-5.97516	0.000769426	1	1	0	No	No	309	485	547	1	6	13	3	1	2	23	1	7	447	6.33333	-6.11726	8.30649e-15	1	1	0	No	No
CJM1cam_1442	1407588	1408838	-	1251	purA	Adenylosuccinate synthase PurA	F	-	-	-	N	NA	NA	NA	NA	NA	NA	NA	NA	NA	NA	NA	NA	0	0	0	No	No	NA	NA	NA	NA	NA	NA	NA	NA	NA	NA	NA	NA	NA	NA	NA	NA	0	0	0	No	No
CJM1cam_1444	1409104	1410312	+	1209	-	Membrane protein	R	-	-	-	N	789	652	577	670	1661	440	7	556	672	666	-0.0130019	0.996059	9	4	0	No	No	662	920	756	313	437	618	449	1116	603	349	233	239	779.333	484.111	-0.687642	0.349078	8	1	0	No	No
CJM1cam_1445	1410316	1410543	+	228	yedF_1	Putative redox protein, regulator of disulfide bond formation YedF_1	O	-	-	-	N	NA	NA	NA	NA	NA	NA	NA	NA	NA	NA	NA	NA	0	0	0	No	No	NA	NA	NA	NA	NA	NA	NA	NA	NA	NA	NA	NA	NA	NA	NA	NA	0	0	0	No	No
CJM1cam_1446	1410559	1412028	-	1470	putP	Na+/proline symporter	E	R	-	-	N	3768	3841	3656	3052	3266	7220	4190	5118	3579.25	4948.5	0.467147	0.769988	23	10	0	No	No	4187	5437	7682	2831	2695	2514	3310	3263	1504	3035	1751	1321	5768.67	2469.33	-1.22419	0.0887524	21	5	0	No	No
CJM1cam_1447	1412046	1415534	-	3489	putA	Proline dehydrogenase/delta-1-pyrroline-5-carboxylate dehydrogenase	C	-	-	-	N	12079	9284	11393	8298	266871	5131	13673	6165	10263.5	72960	2.82961	0.0690985	20	11	0	No	No	8688	8544	5792	7808	5813	18868	12786	13806	7256	25892	11495	6098	7674.67	12202.4	0.669036	0.669887	18	4	1	No	No
CJM1cam_1448	1415664	1416590	-	927	selD	Ttranslation factor SelD	E	-	-	-	N	1214	2113	1183	1194	17174	2489	209224	142367	1426	92813.5	6.02429	0.000702317	12	4	2	No	Enriched	2820	2433	2589	1469	24185	3261	6553	7624	2036	8391	3511	4747	2614	6864.11	1.39288	0.303674	12	7	1	No	No
CJM1cam_1449	1416696	1417268	-	573	yedF_2	Selenium metabolism protein	O	-	-	-	N	978	413	313	448	242	6	293	7272	538	1953.25	1.86011	0.259116	3	2	0	No	No	1945	1725	881	669	1652	1142	372	506	218	903	1170	653	1517	809.444	-0.905969	0.225608	4	2	0	No	No
CJM1cam_1450	1417380	1419482	-	2103	mcp4_4	Methyl-accepting chemotaxis protein 4	N	T	-	-	N	1958	2697	1715	1744	645	5416	4264	29021	2028.5	9836.5	2.2777	0.126795	22	7	0	No	No	4688	3971	2218	255	165	39	127	103	450	446	232	1164	3625.67	331.222	-3.4527	3.02354e-06	17	15	0	Attenuated	No
CJM1cam_1451	1419595	1420332	-	738	modE	DNA-binding transcriptional regulator ModE	R	-	-	-	N	154	151	183	514	4	6	4	74	250.5	22	-3.55623	0.0307651	6	5	0	No	No	334	230	143	70	46	22	9	186	2	27	46	46	235.667	50.4444	-2.21947	0.00491594	5	5	0	Attenuated	No
CJM1cam_1452	1420325	1421107	-	783	fdhD	Formate dehydrogenase accessory protein FdhD	C	-	-	-	N	335	373	417	394	3	524	4	39	379.75	142.5	-1.41058	0.392108	11	9	0	No	No	490	508	511	86	132	148	105	58	50	86	81	222	503	107.556	-2.22507	0.00161025	11	8	0	Attenuated	No
CJM1cam_1453	1421274	1422206	-	933	fdhC	Formate dehydrogenase, cytochrome b subunit FdhC	C	-	-	-	N	399	137	186	487	18	646	2233	104	302.25	750.25	1.31292	0.408271	9	3	0	No	No	592	516	258	132	226	220	148	95	66	106	113	172	455.333	142	-1.67932	0.0191005	6	2	0	No	No
CJM1cam_1454	1422203	1422844	-	642	fdhB1	Formate dehydrogenase, iron-sulfur subunit FdhB1	C	-	-	-	N	2675	3707	2082	1788	66	17	7	924	2563	253.5	-3.34035	0.0398639	4	3	0	No	No	2251	2165	2345	420	1195	1194	621	558	302	1301	1204	779	2253.67	841.556	-1.42125	0.0505757	4	2	0	No	No
CJM1cam_1455	1422841	1425081	-	2241	fdhA	Formate dehydrogenase, large (alpha) subunit FdhA	C	-	-	-	N	2214	2345	2048	1401	2531	1425	781	4615	2002	2338	0.223076	0.888458	15	8	0	No	No	1759	1657	3028	464	672	951	636	708	338	334	415	1142	2148	628.889	-1.77206	0.013108	13	8	0	No	No
CJM1cam_1456	1425103	1425645	-	543	fdnG	Formate dehydrogenase, nitrate-inducible, major subunit precursor FdhG	C	-	-	-	N	30491	15275	42664	58825	1832	86	929	2995	36813.8	1460.5	-4.65616	0.00363143	4	2	0	Attenuated	No	31210	30431	13879	227	212	506	879	474	185	254	92	138	25173.3	329.667	-6.25576	2.2092e-17	5	3	0	Attenuated	No
CJM1cam_1457	1425645	1425836	-	192	-	Periplasmic protein	K	-	-	-	Y	NA	NA	NA	NA	NA	NA	NA	NA	NA	NA	NA	NA	1	0	0	No	No	NA	NA	NA	NA	NA	NA	NA	NA	NA	NA	NA	NA	NA	NA	NA	NA	1	1	0	No	No
CJM1cam_1458	1425811	1426512	-	702	-	Putative component of anaerobic dehydrogenase	R	-	-	-	N	154	57	17	158	167	6	98	102	96.5	93.25	-0.0489254	0.977666	2	1	0	No	No	175	126	62	118	29	84	3	18	20	112	69	139	121	65.7778	-0.875821	0.269068	2	1	0	No	No
CJM1cam_1459	1426828	1427976	-	1149	nspC	Bifunctional aspartate kinase/diaminopimelate decarboxylase protein NspC	E	-	-	-	N	NA	NA	NA	NA	NA	NA	NA	NA	NA	NA	NA	NA	0	0	0	No	No	NA	NA	NA	NA	NA	NA	NA	NA	NA	NA	NA	NA	NA	NA	NA	NA	0	0	0	No	No
CJM1cam_1460	1428100	1429641	+	1542	mco	Multicopper oxidase Mco	Q	-	-	-	N	1590	1370	823	661	871	825	13	197	1111	476.5	-1.22187	0.421922	15	13	0	No	No	857	616	663	273	1958	756	353	1075	597	1024	957	696	712	854.333	0.262613	0.970364	14	6	0	No	No
CJM1cam_1461	1429643	1429864	+	222	moaD	Molybdopterin converting factor, subunit 1	H	-	-	-	N	24	0	19	0	3	5	3	8	10.75	4.75	-1.20937	0.612296	1	0	0	No	No	27	19	17	22	1	1	3	3	2	2	1	9	21	4.88889	-2.10358	0.0107429	1	1	0	No	No
CJM1cam_1462	1429865	1430311	+	447	moaE	Molybdopterin converting factor, subunit 2	H	-	-	-	N	143	26	26	53	4	12	100	11	62	31.75	-0.958369	0.544969	1	0	0	No	No	75	186	50	97	249	310	146	137	30	245	125	210	103.667	172.111	0.730633	0.645316	2	0	0	No	No
CJM1cam_1463	1430315	1431505	+	1191	moeA_2	Molybdopterin molybdenumtransferase	H	-	-	-	N	337	144	212	223	3	472	65	49	229	147.25	-0.636154	0.702792	8	4	0	No	No	305	181	133	45	79	177	52	2	41	85	104	71	206.333	72.8889	-1.50305	0.0523011	5	3	0	No	No
CJM1cam_1464	1432000	1432431	-	432	cas2	CRISPR-associated endoribonuclease Cas2	S	-	-	-	N	290	331	280	228	6	6	4	24	282.25	10	-4.93607	0.00322052	3	3	0	Attenuated	No	274	312	266	282	199	267	228	912	147	234	318	246	284	314.778	0.150219	0.971888	3	0	0	No	No
CJM1cam_1465	1432424	1433314	-	891	cas1	CRISPR-associated endonuclease Cas1, subtype II/NMENI	L	-	-	-	N	200	131	296	292	3	6	7	24	229.75	10	-4.63537	0.00560086	6	5	0	Attenuated	No	455	434	322	351	168	776	252	340	476	357	118	424	403.667	362.444	-0.155696	0.741812	8	1	0	No	No
CJM1cam_1466	1433311	1433712	-	402	-	Hypothetical protein CJM1cam_1466	S	-	-	-	N	94	72	46	59	3	5	3	8	67.75	4.75	-3.87437	0.0214132	2	2	0	No	No	107	88	53	32	88	102	7	202	118	142	58	50	82.6667	88.7778	0.105611	0.932963	1	0	0	No	No
CJM1cam_1467	1433681	1436266	-	2586	-	Hypothetical protein CJM1cam_1467	S	-	-	-	N	2300	1704	2991	2555	2543	25257	1934	5323	2387.5	8764.25	1.87612	0.196629	15	6	0	No	No	6573	9496	9420	3729	3226	8197	2507	5072	2303	5070	5048	5606	8496.33	4528.67	-0.907739	0.216039	17	3	2	No	No
CJM1cam_1468	1436473	1437930	+	1458	dcuD_2	Putative cryptic C4-dicarboxylate transporter	C	-	-	-	N	2590	3318	2210	2131	51810	1100295	1602	7507	2562.25	290304	6.82394	0.000694815	18	5	3	No	Enriched	2831	2574	3186	3408	5860	11102	4268	9185	6177	9448	7861	14563	2863.67	7985.78	1.47953	0.21269	15	3	2	No	No
CJM1cam_1469	1437955	1438932	-	978	-	Hypothetical protein CJM1cam_1469	M	-	-	-	N	6758	5719	5740	4431	44889	46743	265874	423954	5662	195365	5.10871	0.00143337	23	6	2	No	Enriched	12467	15452	9893	57878	102652	136186	64241	55316	21254	77288	68161	129006	12604	79109.1	2.64996	0.0196309	23	5	1	No	No
CJM1cam_1470	1438992	1439981	-	990	purM	Phosphoribosylformylglycinamidine cyclo-ligase PurM	F	-	-	-	N	203	588	541	173	3	6	7	24	376.25	10	-5.34417	0.00179452	9	6	0	Attenuated	No	NA	NA	NA	NA	NA	NA	NA	NA	NA	NA	NA	NA	NA	NA	NA	NA	0	0	0	No	No
CJM1cam_1471	1440042	1440647	+	606	coaE	Dephospho-CoA kinase	H	-	-	-	Y	NA	NA	NA	NA	NA	NA	NA	NA	NA	NA	NA	NA	0	0	0	No	No	NA	NA	NA	NA	NA	NA	NA	NA	NA	NA	NA	NA	NA	NA	NA	NA	0	0	0	No	No
CJM1cam_1472	1440644	1441393	+	750	dapF	Diaminopimelate epimerase DapF	E	-	-	-	Y	NA	NA	NA	NA	NA	NA	NA	NA	NA	NA	NA	NA	0	0	0	No	No	NA	NA	NA	NA	NA	NA	NA	NA	NA	NA	NA	NA	NA	NA	NA	NA	0	0	0	No	No
CJM1cam_1473	1441368	1442102	+	735	-	Hypothetical protein CJM1cam_1473	R	-	-	-	N	69	42	87	151	6	6	4	16	87.25	8	-3.57292	0.0291762	2	2	0	No	No	313	175	76	52	28	56	11	22	54	25	10	16	188	30.4444	-2.62606	0.000280224	3	2	0	Attenuated	No
CJM1cam_1474	1442099	1443136	-	1038	-	Hypothetical protein CJM1cam_1474	R	-	-	-	N	NA	NA	NA	NA	NA	NA	NA	NA	NA	NA	NA	NA	0	0	0	No	No	NA	NA	NA	NA	NA	NA	NA	NA	NA	NA	NA	NA	NA	NA	NA	NA	0	0	0	No	No
CJM1cam_1475	1443203	1443652	-	450	dps	DNA protection during starvation protein	P	-	-	-	N	131	103	90	49	3	1005	4	11	93.25	255.75	1.45742	0.398618	3	2	0	No	No	106	141	117	1	13	12	13	2	13	2	22	30	121.333	12	-3.34155	8.72794e-06	2	1	0	No	No
CJM1cam_1476	1443779	1444999	-	1221	pgi	Glucose-6-phosphate isomerase	G	-	-	-	N	176	81	122	311	522	1014	87	30	172.5	413.25	1.2615	0.40955	5	2	1	No	No	475	224	131	154	75	266	67	433	56	5	250	401	276.667	189.667	-0.542352	0.469327	5	1	1	No	No
CJM1cam_1477	1444993	1445817	-	825	galU	UTP-glucose-1-phosphate uridylyltransferase GalU	M	-	-	-	N	815	137	303	477	3	793	4	21	433	205.25	-1.07286	0.538681	1	0	0	No	No	1262	1551	1356	89	1524	2006	24	184	149	277	174	304	1389.67	525.667	-1.40196	0.0886097	1	0	0	No	No
CJM1cam_1478	1445899	1447872	-	1974	acsA	Acetyl-coenzyme A synthetase	I	-	-	-	N	4423	3181	4426	4406	17359	8111	64954	42733	4109	33289.2	3.01811	0.0363237	32	15	0	No	No	4948	6539	6688	4176	4309	4766	1107	5661	2255	3726	4345	6787	6058.33	4125.78	-0.554267	0.440715	28	8	2	No	No
CJM1cam_1479	1448010	1449005	-	996	-	Putative tungsten ABC transporter, ATP-binding protein	G	-	-	-	N	1892	2735	1736	1062	3367	1483	883	4652	1856.25	2596.25	0.483708	0.767901	18	5	0	No	No	1397	1584	1568	667	2828	1645	1190	2454	1614	1338	665	2106	1516.33	1611.89	0.0882984	0.932163	17	6	0	No	No
CJM1cam_1480	1449007	1449693	-	687	cysW	ABC-type tungstate transport system, periplasmic component	H	-	-	-	N	1335	1028	875	894	2931	11150	139	1557	1033	3944.25	1.93296	0.193866	8	3	1	No	No	1199	980	607	70	160	333	33	114	101	196	152	108	928.667	140.778	-2.7223	0.000112198	7	6	0	Attenuated	No
CJM1cam_1481	1449772	1450581	+	810	-	Tungstate ABC transporter, periplasmic tungstate-binding protein, putative	H	-	-	-	N	4233	7586	5171	1180	9	529	22	874	4542.5	358.5	-3.66586	0.0239492	4	2	1	Attenuated	No	1610	2668	8710	340	120	394	101	248	357	136	65	78	4329.33	204.333	-4.40437	9.50855e-10	4	3	0	Attenuated	No
CJM1cam_1482	1450723	1451490	+	768	lamB	Lactam utilization protein B	R	-	-	-	N	452	414	503	691	9	2843	686	21	515	889.75	0.788959	0.643168	4	0	0	No	No	698	1203	1060	22134	2479	1505	297	1391	8002	370	10217	830	987	5247.22	2.41035	0.105605	3	1	0	No	No
CJM1cam_1483	1451500	1452240	+	741	kipI	Sporulation inhibitor KipI	E	-	-	-	N	531	375	391	1014	407	2832	4941	67	577.75	2061.75	1.83566	0.22376	9	4	0	No	No	1071	876	591	289	164	313	153	273	239	53	401	370	846	250.556	-1.75473	0.0151412	9	5	0	No	No
CJM1cam_1484	1452221	1453186	+	966	-	Allophanate hydrolase subunit 2	E	-	-	-	N	350	284	123	151	3	958	10	104	227	268.75	0.243954	0.890625	8	5	0	No	No	247	192	219	53	64	35	37	152	46	15	83	32	219.333	57.4444	-1.93055	0.00915029	8	3	0	No	No
CJM1cam_1485	1453183	1454079	-	897	-	Carboxylate/amino acid/amine transporter	G	E	R	-	N	580	414	370	397	656	260	400	21	440.25	334.25	-0.395454	0.815523	8	2	0	No	No	560	406	240	209	413	347	35	560	325	310	269	230	402	299.778	-0.42389	0.535315	7	0	0	No	No
CJM1cam_1486	1454112	1454690	-	579	mdaB	Modulator of drug activity B	R	-	-	-	N	1680	1553	3202	1535	261699	25770	3486	11107	1992.5	75515.5	5.24408	0.00226399	9	3	0	No	No	3129	5166	7179	5214	8504	11495	2759	11705	7185	8787	6090	18965	5158	8967.11	0.797844	0.589529	8	2	0	No	No
CJM1cam_1487	1454790	1455131	+	342	hxlR	HTH-type transcriptional activator HxlR	K	-	-	-	N	888	388	1095	839	15	1745	4	1607	802.5	842.75	0.0698004	0.969632	3	1	0	No	No	1916	3053	3128	466	696	765	130	613	219	778	670	509	2699	538.444	-2.32536	0.0010205	3	3	0	Attenuated	No
CJM1cam_1488	1455124	1455573	+	450	blc	Outer membrane lipoprotein Blc precursor	M	-	-	-	N	91	50	46	75	3	6	7	719	65.5	183.75	1.49266	0.382939	3	1	0	No	No	59	72	96	963	510	983	436	642	280	475	546	1335	75.6667	685.556	3.18352	0.00580645	2	0	1	No	No
CJM1cam_1489	1455575	1456651	-	1077	adhC2	NADP-dependent alcohol dehydrogenase C2	R	-	-	-	N	3086	1464	2777	3336	672	26911	11874	26936	2665.75	16598.2	2.63827	0.0745643	13	6	1	No	No	4685	5862	6575	2504	2329	4385	424	4052	3419	2028	2455	3587	5707.33	2798.11	-1.02829	0.172082	13	4	0	No	No
CJM1cam_1490	1456782	1459091	+	2310	hsdR	Type-1 restriction enzyme R protein HsdR	V	-	-	-	N	12830	20930	12998	8805	2507882	109587	377504	213541	13890.8	802128	5.85163	0.000767884	32	8	2	No	Enriched	14805	12131	20533	24701	111596	36273	41517	53658	25950	75463	32187	47873	15823	49913.1	1.6574	0.164697	29	4	3	No	No
CJM1cam_1491	1459181	1460503	+	1323	-	Putative ATPase	R	-	-	-	N	26	135	135	24	15	451	1725	21	80	553	2.79016	0.0843923	1	0	0	No	No	24	47	203	1	22	52	29	164	434	75	8	7	91.3333	88	-0.0559439	0.783043	1	0	0	No	No
CJM1cam_1492	1460493	1461125	+	633	-	UDP-N-acetylmuramate-alanine ligase	M	-	-	-	N	1110	2617	2156	945	4143	4093	827	77230	1707	21573.2	3.65964	0.0237286	12	3	0	No	No	1680	1843	3096	5087	7713	4185	1667	2642	2832	3696	3122	7584	2206.33	4280.89	0.956381	0.485142	12	1	0	No	No
CJM1cam_1493	1461122	1462333	+	1212	hsdS_2	EcoKI restriction-modification system protein	V	-	-	-	N	885	1408	2627	1746	439	322610	1796	2473	1666.5	81829.5	5.61768	0.00331561	9	3	2	No	Enriched	3723	4578	4905	1367	1028	1265	638	2338	1268	775	1003	1171	4402	1205.89	-1.86792	0.00886833	8	1	0	No	No
CJM1cam_1494	1462478	1463968	+	1491	hsdM_2	Putative type I restriction enzymeP M protein	V	-	-	-	N	429	1191	887	786	386	965	351	15638	823.25	4335	2.39624	0.121796	5	2	0	No	No	972	683	728	552	2238	1270	2111	1944	537	2444	840	1231	794.333	1463	0.880455	0.532072	5	0	0	No	No
CJM1cam_1495	1464046	1464801	-	756	-	4-carboxymuconolactone decarboxylase	S	-	-	-	N	470	2321	991	204	2663	488	345	11	996.5	876.75	-0.183227	0.918725	6	3	0	No	No	692	973	2985	1084	3257	959	2034	1555	1555	1842	767	2685	1550	1748.67	0.174078	0.982461	7	0	0	No	No
CJM1cam_1496	1464908	1465357	-	450	-	Cupin domain protein	S	-	-	-	N	18	33	131	89	3	10	4	16	67.75	8.25	-3.11516	0.0627887	6	2	0	No	No	137	158	250	103	132	36	33	131	10	166	119	521	181.667	139	-0.38654	0.572809	5	1	0	No	No
CJM1cam_1497	1465385	1466560	-	1176	ydhP_2	Inner membrane transport protein	G	-	-	-	N	786	2478	1032	1290	487	4720	2456	1418	1396.5	2270.25	0.700808	0.648304	6	4	0	No	No	1890	1312	587	1204	1814	2501	1611	2606	1866	1802	1230	2235	1263	1874.33	0.569462	0.735256	6	0	1	No	No
CJM1cam_1498	1466935	1467258	+	324	arsR	Arsenical resistance operon repressor	K	-	-	-	N	0	9	1	24	6	12	390	643	8.5	262.75	4.96708	0.00703527	1	0	0	No	No	23	44	13	11	13	19	9	2	33	2	17	63	26.6667	18.7778	-0.504455	0.502439	1	0	0	No	No
CJM1cam_1499	1467266	1467697	-	432	adhR	HTH-type transcriptional regulator AdhR	K	-	-	-	N	231	245	339	443	4	6	210	48	314.5	67	-2.22385	0.148089	5	4	0	No	No	980	742	539	402	295	262	50	282	232	80	297	190	753.667	232.222	-1.69623	0.020017	6	2	0	No	No
CJM1cam_1500	1467809	1469764	+	1956	-	Methyl-accepting chemotaxis protein	N	T	-	-	N	574	1254	1029	1048	16	6	388	48	976.25	114.5	-3.08264	0.0465023	6	4	0	No	No	1249	1222	1232	686	113	141	3	10	280	636	37	85	1234.33	221.222	-2.48047	0.00293696	9	3	0	Attenuated	No
CJM1cam_1501	1469807	1472173	-	2367	pflA	Motility protein (role unknown) PflA	R	-	-	-	N	29308	55596	31713	19689	27	910	111	1836	34076.5	721	-5.56386	0.00116756	12	11	0	Attenuated	No	17575	16005	28739	1112	814	1161	12793	937	341	1617	16	1073	20773	2207.11	-3.23447	0.000112142	10	10	0	Attenuated	No
CJM1cam_1502	1472196	1473584	-	1389	nuoN	NADH-quinone oxidoreductase, subunit N	C	-	-	-	N	NA	NA	NA	NA	NA	NA	NA	NA	NA	NA	NA	NA	0	0	0	No	No	NA	NA	NA	NA	NA	NA	NA	NA	NA	NA	NA	NA	NA	NA	NA	NA	2	1	1	No	No
CJM1cam_1503	1473574	1475061	-	1488	nuoM	NADH-quinone oxidoreductase, subunit M	C	-	-	-	N	5	0	26	7	3	6	6	9	9.5	6	-0.784779	0.731104	1	0	0	No	No	NA	NA	NA	NA	NA	NA	NA	NA	NA	NA	NA	NA	NA	NA	NA	NA	1	1	0	No	No
CJM1cam_1504	1475063	1476853	-	1791	nuoL	NADH-quinone oxidoreductase, subunit L	C	P	-	-	N	NA	NA	NA	NA	NA	NA	NA	NA	NA	NA	NA	NA	0	0	0	No	No	NA	NA	NA	NA	NA	NA	NA	NA	NA	NA	NA	NA	NA	NA	NA	NA	0	0	0	No	No
CJM1cam_1505	1476855	1477151	-	297	nuoK	NADH-quinone oxidoreductase, subunit K	C	-	-	-	N	NA	NA	NA	NA	NA	NA	NA	NA	NA	NA	NA	NA	0	0	0	No	No	NA	NA	NA	NA	NA	NA	NA	NA	NA	NA	NA	NA	NA	NA	NA	NA	0	0	0	No	No
CJM1cam_1506	1477148	1477666	-	519	nuoJ	NADH-quinone oxidoreductase, subunit J	C	-	-	-	N	NA	NA	NA	NA	NA	NA	NA	NA	NA	NA	NA	NA	0	0	0	No	No	NA	NA	NA	NA	NA	NA	NA	NA	NA	NA	NA	NA	NA	NA	NA	NA	0	0	0	No	No
CJM1cam_1507	1477663	1478304	-	642	nuoI	NADH-quinone oxidoreductase, subunit I	C	-	-	-	N	10	13	0	34	3	6	4	15	14.25	7	-1.15513	0.598553	1	0	0	No	No	NA	NA	NA	NA	NA	NA	NA	NA	NA	NA	NA	NA	NA	NA	NA	NA	0	0	0	No	No
CJM1cam_1508	1478314	1479312	-	999	nuoH	NADH-quinone oxidoreductase, subunit H	C	-	-	-	N	5	0	10	7	12	12	4	1533	5.5	390.25	6.16965	0.00205852	1	0	0	No	No	NA	NA	NA	NA	NA	NA	NA	NA	NA	NA	NA	NA	NA	NA	NA	NA	0	0	0	No	No
CJM1cam_1509	1479305	1481767	-	2463	nuoG	NADH-quinone oxidoreductase, subunit G	C	-	-	-	N	35	19	12	9	4	16	13	34	18.75	16.75	-0.262331	0.922795	1	0	0	No	No	35	29	87	4	4	4	5	11	3	8	4	8	50.3333	5.66667	-3.17678	1.79762e-05	3	3	0	No	No
CJM1cam_1510	1481764	1482456	-	693	-	Hypothetical protein CJM1cam_1510	L	-	-	-	N	NA	NA	NA	NA	NA	NA	NA	NA	NA	NA	NA	NA	0	0	0	No	No	NA	NA	NA	NA	NA	NA	NA	NA	NA	NA	NA	NA	NA	NA	NA	NA	0	0	0	No	No
CJM1cam_1511	1482453	1482680	-	228	-	Hypothetical protein CJM1cam_1511	O	-	-	-	Y	NA	NA	NA	NA	NA	NA	NA	NA	NA	NA	NA	NA	0	0	0	No	No	NA	NA	NA	NA	NA	NA	NA	NA	NA	NA	NA	NA	NA	NA	NA	NA	0	0	0	No	No
CJM1cam_1512	1482677	1483903	-	1227	nuoD	NADH-quinone oxidoreductase, subunit D	C	-	-	-	N	0	0	22	1	3	6	6	16	5.75	7.75	0.413498	0.82186	1	0	0	No	No	NA	NA	NA	NA	NA	NA	NA	NA	NA	NA	NA	NA	NA	NA	NA	NA	0	0	0	No	No
CJM1cam_1513	1483905	1484696	-	792	nuoC	NADH-quinone oxidoreductase, subunit C	C	-	-	-	Y	NA	NA	NA	NA	NA	NA	NA	NA	NA	NA	NA	NA	0	0	0	No	No	NA	NA	NA	NA	NA	NA	NA	NA	NA	NA	NA	NA	NA	NA	NA	NA	0	0	0	No	No
CJM1cam_1514	1484696	1485199	-	504	nuoB	NADH-quinone oxidoreductase, subunit B	C	-	-	-	N	NA	NA	NA	NA	NA	NA	NA	NA	NA	NA	NA	NA	0	0	0	No	No	NA	NA	NA	NA	NA	NA	NA	NA	NA	NA	NA	NA	NA	NA	NA	NA	0	0	0	No	No
CJM1cam_1515	1485181	1485570	-	390	nuoA	NADH-quinone oxidoreductase, subunit A	C	-	-	-	Y	NA	NA	NA	NA	NA	NA	NA	NA	NA	NA	NA	NA	0	0	0	No	No	NA	NA	NA	NA	NA	NA	NA	NA	NA	NA	NA	NA	NA	NA	NA	NA	0	0	0	No	No
CJM1cam_1516	1485683	1486348	-	666	gsiA	Glutathione import ATP-binding protein GsiA	E	-	-	-	N	60	59	71	37	3	6	4	15	56.75	7	-3.1534	0.0627291	5	4	0	No	No	100	60	72	68	117	188	18	216	30	45	50	72	77.3333	89.3333	0.208644	0.994332	4	1	0	No	No
CJM1cam_1517	1486341	1487051	-	711	metN_3	Methionine import system ATP-binding protein	E	P	-	-	N	25	0	16	13	3	6	4	23	13.5	9	-0.692385	0.796261	2	2	0	No	No	14	11	23	10	7	8	13	24	11	2	7	1	16	9.22222	-0.797438	0.339166	2	1	0	No	No
CJM1cam_1518	1487048	1487836	-	789	gsiD	Glutathione transport system permease protein GsiD	E	P	-	-	N	4	20	8	5	6	6	4	16	9.25	8	-0.316116	0.963159	2	1	0	No	No	18	16	31	8	5	1	3	13	2	2	2	42	21.6667	8.66667	-1.31072	0.11282	2	1	0	No	No
CJM1cam_1519	1487829	1488773	-	945	dppB	Dipeptide transport system permease protein DppB	E	P	-	-	N	169	79	62	84	30	6	4	60	98.5	25	-2.00844	0.203227	4	3	0	No	No	95	102	44	113	12	105	28	168	18	2	4	25	80.3333	52.7778	-0.604446	0.440715	3	1	0	No	No
CJM1cam_1520	1488773	1490308	-	1536	-	Peptide ABC transporter, periplasmic peptide-binding protein	E	-	-	-	N	244	136	94	156	15	6	7	58795	157.5	14705.8	6.54474	0.00349971	4	3	1	No	No	257	202	148	1978	889	422	837	394	121	120	57	266	202.333	564.889	1.48045	0.304294	4	1	1	No	No
CJM1cam_1521	1490604	1492967	+	2364	dmsA	Anaerobic dimethyl sulfoxide reductase, subunit A	C	-	-	-	N	8417	7359	12284	11609	11330	225895	27160	31141	9917.25	73881.5	2.89718	0.0516518	26	10	0	No	No	14598	15348	15423	12547	12745	14876	4296	12789	9091	8175	10828	15401	15123	11194.2	-0.433959	0.527191	26	8	1	No	No
CJM1cam_1522	1492978	1493634	+	657	dmsB	Anaerobic dimethyl sulfoxide reductase, subunit B	C	-	-	-	N	951	743	2182	1905	1591	3078	84	76	1445.25	1207.25	-0.259308	0.878968	7	4	0	No	No	2663	2780	3913	5823	2818	4317	1738	6663	5605	6479	3269	8422	3118.67	5014.89	0.685295	0.656993	6	0	1	No	No
CJM1cam_1523	1493621	1494487	+	867	dmsC	DMSO reductase anchor subunit DmsC	R	-	-	-	N	554	294	449	448	23400	636	7334	48	436.25	7854.5	4.17049	0.0121901	5	1	1	No	No	672	334	587	425	1066	711	321	1340	753	1357	1442	1862	531	1030.78	0.956377	0.496021	5	0	0	No	No
CJM1cam_1524	1494487	1495044	+	558	-	Putative cytoplasmic chaperone	R	-	-	-	N	496	415	456	345	845	6539	1229716	30	428	309282	9.49763	0.000243048	3	1	1	No	No	472	328	197	353	132	450	183	299	244	382	449	842	332.333	370.444	0.155876	0.971888	3	0	0	No	No
CJM1cam_1525	1495111	1495533	+	423	cgb	Putative bacterial hemoglobin	C	-	-	-	N	290	37	35	81	3	483	114	21	110.75	155.25	0.492782	0.790968	2	1	0	No	No	296	311	201	207	356	398	144	126	209	72	225	175	269.333	212.444	-0.343598	0.592966	2	0	0	No	No
CJM1cam_1526	1495553	1497184	-	1632	yojI	ABC transporter ATP-binding protein YojI	Q	P	-	-	N	3029	3931	2551	2340	1594	11660	6338	7191	2962.75	6695.75	1.17617	0.418936	19	8	0	No	No	4357	5082	4580	7922	10566	8774	4560	7314	2499	7184	5070	12119	4673	7334.22	0.650317	0.675403	19	5	0	No	No
CJM1cam_1527	1497234	1498529	-	1296	proP_2	Proline porter II	G	E	P	R	N	4718	3660	4083	5146	16498	1923	8339	4703	4401.75	7865.75	0.83752	0.576796	18	8	1	No	No	11264	11201	9483	14884	23947	29367	8461	20345	6657	19777	20047	37434	10649.3	20102.1	0.91662	0.511737	17	4	1	No	No
CJM1cam_1528	1498626	1499423	+	798	-	Metallo-beta-lactamase superfamily protein	R	-	-	-	N	1882	1196	641	2137	2600	663	10900	123554	1464	34429.2	4.55551	0.00720785	7	1	0	No	No	2788	1854	1163	1317	2753	4091	634	946	415	1218	1322	2748	1935	1716	-0.173089	0.727771	8	1	1	No	No
CJM1cam_1529	1499511	1499729	+	219	infA	Translation initiation factor IF-1	J	-	-	-	Y	NA	NA	NA	NA	NA	NA	NA	NA	NA	NA	NA	NA	0	0	0	No	No	NA	NA	NA	NA	NA	NA	NA	NA	NA	NA	NA	NA	NA	NA	NA	NA	0	0	0	No	No
CJM1cam_1530	1500017	1500382	+	366	rpsM	30S ribosomal protein S13	J	-	-	-	Y	NA	NA	NA	NA	NA	NA	NA	NA	NA	NA	NA	NA	0	0	0	No	No	NA	NA	NA	NA	NA	NA	NA	NA	NA	NA	NA	NA	NA	NA	NA	NA	0	0	0	No	No
CJM1cam_1531	1500392	1500784	+	393	rpsK	30S ribosomal protein S11	J	-	-	-	Y	NA	NA	NA	NA	NA	NA	NA	NA	NA	NA	NA	NA	0	0	0	No	No	NA	NA	NA	NA	NA	NA	NA	NA	NA	NA	NA	NA	NA	NA	NA	NA	0	0	0	No	No
CJM1cam_1532	1500812	1501438	+	627	rpsD	30S ribosomal protein S4	J	-	-	-	Y	NA	NA	NA	NA	NA	NA	NA	NA	NA	NA	NA	NA	0	0	0	No	No	NA	NA	NA	NA	NA	NA	NA	NA	NA	NA	NA	NA	NA	NA	NA	NA	0	0	0	No	No
CJM1cam_1533	1501451	1502464	+	1014	rpoA	DNA-directed RNA polymerase, alpha subunit RpoA	K	-	-	-	Y	NA	NA	NA	NA	NA	NA	NA	NA	NA	NA	NA	NA	0	0	0	No	No	NA	NA	NA	NA	NA	NA	NA	NA	NA	NA	NA	NA	NA	NA	NA	NA	0	0	0	No	No
CJM1cam_1534	1502468	1502821	+	354	rplQ	50S ribosomal protein L17	J	-	-	-	Y	NA	NA	NA	NA	NA	NA	NA	NA	NA	NA	NA	NA	0	0	0	No	No	NA	NA	NA	NA	NA	NA	NA	NA	NA	NA	NA	NA	NA	NA	NA	NA	0	0	0	No	No
CJM1cam_1535	1502995	1503894	+	900	hisG	ATP phosphoribosyltransferase HisG	E	-	-	-	N	2120	1313	1607	2156	93	112	99	789	1799	273.25	-2.72385	0.0643966	6	6	0	No	No	2123	2240	1181	4400	3380	4317	3523	2385	1078	4393	3992	5546	1848	3668.22	0.988877	0.454459	7	2	0	No	No
CJM1cam_1536	1503902	1505188	+	1287	hisD	Histidinol dehydrogenase HisD	E	-	-	-	N	759	1562	1338	1370	12	929	326	307	1257.25	393.5	-1.67624	0.264399	8	6	0	No	No	742	905	1581	189	1036	346	357	1153	680	772	369	293	1076	577.222	-0.898068	0.229349	8	3	0	No	No
CJM1cam_1537	1505185	1506243	+	1059	hisB	Imidazole glycerol-phosphate dehydratase/histidinol phosphatase HisB	E	-	-	-	N	2732	8671	5501	1907	3	49	44	5420	4702.75	1379	-1.77003	0.30796	9	8	0	No	No	842	1069	3027	203	704	522	1026	1240	1436	510	527	331	1646	722.111	-1.18873	0.11282	9	1	0	No	No
CJM1cam_1538	1506240	1506827	+	588	hisH_2	Imidazole glycerol phosphate synthase subunit HisH2	E	-	-	-	N	612	837	1192	1578	149	12	22	137	1054.75	80	-3.7289	0.0143997	7	7	0	Attenuated	No	918	1273	1435	416	213	281	241	576	241	229	250	151	1208.67	288.667	-2.06542	0.00356588	5	4	0	Attenuated	No
CJM1cam_1539	1506824	1507558	+	735	hisA	1-(5-phosphoribosyl)-5-[(5- phosphoribosylamino)methylideneamino] imidazole-4-carboxamide isomerase HisA	E	-	-	-	N	359	360	439	755	9	6	4	32	478.25	12.75	-5.29907	0.00179452	8	8	0	Attenuated	No	374	257	281	398	245	283	145	428	193	314	471	1068	304	393.889	0.375226	0.89429	8	3	0	No	No
CJM1cam_1540	1507540	1508307	+	768	hisF_2	Imidazole glycerol phosphate synthase subunit HisF2	E	-	-	-	N	1746	1828	2777	4613	424	28	1522	3575	2741	1387.25	-0.982996	0.540241	8	4	1	No	No	7311	3880	2557	5135	2768	4728	980	4632	1427	3168	4135	4847	4582.67	3535.56	-0.374303	0.572809	8	2	0	No	No
CJM1cam_1541	1508309	1508932	+	624	hisI	Phosphoribosyl-ATP pyrophosphatase HisI	E	-	-	-	N	125	201	396	151	3	6	4	31	218.25	11	-4.39985	0.00913151	1	1	0	No	No	287	278	361	471	141	361	20	393	249	204	51	152	308.667	226.889	-0.443943	0.531863	1	0	0	No	No
CJM1cam_1542	1508956	1510116	-	1161	dapD	2,3,4,5-tetrahydropyridine-2,6-dicarboxylate N-succinyltransferase DapD	E	-	-	-	Y	NA	NA	NA	NA	NA	NA	NA	NA	NA	NA	NA	NA	0	0	0	No	No	NA	NA	NA	NA	NA	NA	NA	NA	NA	NA	NA	NA	NA	NA	NA	NA	0	0	0	No	No
CJM1cam_1543	1510142	1511248	-	1107	mrp	ATP/GTP-binding protein	D	-	-	-	N	NA	NA	NA	NA	NA	NA	NA	NA	NA	NA	NA	NA	0	0	0	No	No	NA	NA	NA	NA	NA	NA	NA	NA	NA	NA	NA	NA	NA	NA	NA	NA	0	0	0	No	No
CJM1cam_1544	1511371	1512486	+	1116	ispDF	Bifunctional 2-C-methyl-D-erythritol 4-phosphate cytidylyltransferase/2-C-methyl-D-erythritol 2,4-cyclodiphosphate synthase	I	-	-	-	Y	NA	NA	NA	NA	NA	NA	NA	NA	NA	NA	NA	NA	0	0	0	No	No	NA	NA	NA	NA	NA	NA	NA	NA	NA	NA	NA	NA	NA	NA	NA	NA	0	0	0	No	No
CJM1cam_1545	1512483	1513370	+	888	-	DNA-binding response regulator	T	-	-	-	N	41	45	68	43	3	5	3	8	49.25	4.75	-3.41901	0.043704	1	1	0	No	No	48	39	13	1	1	6	3	17	2	3	2	10	33.3333	5	-2.70087	0.00062183	1	1	0	No	No
CJM1cam_1546	1513348	1514508	+	1161	-	Sulfate adenylyltransferase	P	-	-	-	Y	19	5	35	105	3	5	3	8	41	4.75	-3.15719	0.0758064	1	1	0	No	No	70	57	38	52	1	16	15	2	79	30	25	16	55	26.2222	-1.0564	0.197591	1	0	0	No	No
CJM1cam_1547	1514513	1515013	+	501	pgpA	Phosphatidylglycerophosphatase A	I	-	-	-	Y	NA	NA	NA	NA	NA	NA	NA	NA	NA	NA	NA	NA	2	2	0	No	No	NA	NA	NA	NA	NA	NA	NA	NA	NA	NA	NA	NA	NA	NA	NA	NA	0	0	0	No	No
CJM1cam_1548	1515092	1515355	+	264	rpsT	30S ribosomal protein S20	J	-	-	-	Y	NA	NA	NA	NA	NA	NA	NA	NA	NA	NA	NA	NA	0	0	0	No	No	NA	NA	NA	NA	NA	NA	NA	NA	NA	NA	NA	NA	NA	NA	NA	NA	0	0	0	No	No
CJM1cam_1549	1515374	1516441	+	1068	prfA	Protein chain release factor A PrfA	J	-	-	-	Y	NA	NA	NA	NA	NA	NA	NA	NA	NA	NA	NA	NA	0	0	0	No	No	NA	NA	NA	NA	NA	NA	NA	NA	NA	NA	NA	NA	NA	NA	NA	NA	0	0	0	No	No
CJM1cam_1550	1516455	1517210	-	756	-	Hypothetical protein CJM1cam_1550	P	-	-	-	N	1577	1159	1680	1836	475	316379	661	3648	1563	80290.8	5.68276	0.00305715	8	2	1	No	No	2632	1819	1256	3399	2302	2354	1165	1982	1759	1977	2106	1925	1902.33	2107.67	0.147767	0.973467	7	3	0	No	No
CJM1cam_1551	1517404	1519521	+	2118	chuA	Hemin uptake system outer membrane receptor, TonB-dependent	P	-	-	-	N	7892	3418	5222	7112	136903	10488	37420	130883	5911	78923.5	3.73897	0.0133612	21	8	1	No	No	9591	7974	7407	9953	14555	21693	10894	9281	4912	13521	10640	21646	8324	13010.6	0.644385	0.67971	20	3	3	No	No
CJM1cam_1552	1519496	1520482	+	987	chuB	ABC-type hemin uptake system permease	P	-	-	-	N	2075	1197	1751	2316	5373	2007	3569	113699	1834.75	31162	4.08615	0.0119153	12	3	0	No	No	2841	2556	2177	7121	5150	6482	1764	3722	3415	4078	2698	5479	2524.67	4434.33	0.812868	0.564623	11	0	1	No	No
CJM1cam_1553	1520482	1521258	+	777	chuC	ABC-type hemin uptake system ATP-binding protein	P	H	-	-	N	951	775	1279	1794	3513	5855	692	20935	1199.75	7748.75	2.69112	0.0693233	6	0	0	No	No	2391	2399	2234	1646	763	1851	501	1551	1137	1270	869	1407	2341.33	1221.67	-0.938601	0.199965	6	1	0	No	No
CJM1cam_1554	1521255	1522061	+	807	chuD	ABC-type hemin uptake system substrate-binding protein	P	-	-	-	N	1556	1859	1654	2322	13813	7100	34809	9191	1847.75	16228.2	3.13475	0.0302536	11	4	1	No	No	3325	2819	2974	3421	3575	4616	2698	3493	1634	2659	4140	5668	3039.33	3544.89	0.222015	0.980797	12	1	1	No	No
CJM1cam_1555	1522058	1522915	-	858	-	Radical SAM domain-containing protein	R	-	-	-	N	1413	1003	1680	1394	21688	3241	2321	9495	1372.5	9186.25	2.74268	0.0587605	8	2	0	No	No	1745	1287	821	1025	1194	2164	1418	2160	964	3353	2340	1352	1284.33	1774.44	0.466557	0.806067	8	0	0	No	No
CJM1cam_1556	1523081	1524340	+	1260	kgtP	Alpha-ketoglutarate permease	G	E	P	R	N	3452	5562	5112	3013	491210	223941	106967	506990	4284.75	332277	6.27708	0.000313883	15	4	3	No	Enriched	6825	11092	16791	47306	108890	46956	40432	44256	21137	58659	30727	82619	11569.3	53442.4	2.20768	0.0527391	14	5	3	No	No
CJM1cam_1557	1524326	1525345	-	1020	mutY	A/G-specific adenine glycosylase	L	-	-	-	N	1864	1901	1616	2204	414662	12981	4439	12291	1896.25	111093	5.87239	0.00107379	9	0	1	No	No	3876	3412	1953	1304	4286	3218	1590	5136	1532	4791	1971	4411	3080.33	3137.67	0.0265748	0.887877	9	2	0	No	No
CJM1cam_1558	1525418	1526170	+	753	-	Putative periplasmic protein	R	-	-	-	N	599	962	795	561	2116	3149	2791	1584	729.25	2410	1.72408	0.214276	6	1	0	No	No	809	1321	1718	508	323	519	74	978	622	304	156	234	1282.67	413.111	-1.6344	0.0282809	6	2	0	No	No
CJM1cam_1559	1526241	1526316	+	76	-	tRNA-Gly	-	-	-	-	Y	NA	NA	NA	NA	NA	NA	NA	NA	NA	NA	NA	NA	0	0	0	No	No	NA	NA	NA	NA	NA	NA	NA	NA	NA	NA	NA	NA	NA	NA	NA	NA	0	0	0	No	No
CJM1cam_1560	1526325	1526414	+	90	-	tRNA-Leu	-	-	-	-	Y	NA	NA	NA	NA	NA	NA	NA	NA	NA	NA	NA	NA	0	0	0	No	No	NA	NA	NA	NA	NA	NA	NA	NA	NA	NA	NA	NA	NA	NA	NA	NA	0	0	0	No	No
CJM1cam_1561	1526433	1526506	+	74	-	tRNA-Cys	-	-	-	-	Y	NA	NA	NA	NA	NA	NA	NA	NA	NA	NA	NA	NA	NA	NA	NA	No	No	NA	NA	NA	NA	NA	NA	NA	NA	NA	NA	NA	NA	NA	NA	NA	NA	NA	NA	NA	No	No
CJM1cam_1562	1526528	1526615	+	88	-	tRNA-Ser	-	-	-	-	Y	NA	NA	NA	NA	NA	NA	NA	NA	NA	NA	NA	NA	NA	NA	NA	No	No	NA	NA	NA	NA	NA	NA	NA	NA	NA	NA	NA	NA	NA	NA	NA	NA	NA	NA	NA	No	No
CJM1cam_1563	1526850	1527830	+	981	ribD	Riboflavin-specific deaminase/reductase	H	-	-	-	Y	NA	NA	NA	NA	NA	NA	NA	NA	NA	NA	NA	NA	0	0	0	No	No	NA	NA	NA	NA	NA	NA	NA	NA	NA	NA	NA	NA	NA	NA	NA	NA	0	0	0	No	No
CJM1cam_1564	1527811	1528332	+	522	-	Hypothetical protein CJM1cam_1564	S	-	-	-	N	337	257	475	725	3	6	606	21	448.5	159	-1.48595	0.368946	4	2	1	No	No	887	563	300	392	397	598	138	404	354	244	150	179	583.333	317.333	-0.878265	0.235959	4	1	1	No	No
CJM1cam_1565	1528340	1529704	-	1365	sdaA	L-serine dehydratase	E	-	-	-	N	3515	5473	4745	3707	3107	6594	984	2167	4360	3213	-0.440428	0.790968	19	11	0	No	No	8003	9459	15703	382446	178780	209090	878441	84004	486309	204273	342857	51398	11055	313066	4.82365	0.000142839	19	0	16	No	Enriched
CJM1cam_1566	1529719	1530969	-	1251	sdaC	Serine transporter	E	-	-	-	N	1704	1118	1989	1926	13	22	7	452	1684.25	123.5	-3.77714	0.021423	11	7	0	Attenuated	No	3818	5370	7114	196659	3095	12685	3381	8460	22659	42721	176313	6374	5434	52483	3.27177	0.0315246	9	0	4	No	Enriched
CJM1cam_1567	1531229	1531645	-	417	-	Putative periplasmic protein	C	-	-	-	N	1476	410	1011	1046	3	38	4915	48	985.75	1251	0.345144	0.855647	5	4	0	No	No	2241	2307	2030	2015	2078	4442	2049	2310	943	3140	2223	2412	2192.67	2401.33	0.130969	0.966862	5	0	1	No	No
CJM1cam_1568	1531710	1532453	-	744	-	Hypothetical protein CJM1cam_1568	J	-	-	-	N	9081	9968	6405	5401	78844	67323	16252	135638	7713.75	74514.2	3.272	0.0249686	11	2	0	No	No	11694	17233	21304	16654	46651	30756	12778	18992	12766	23111	17468	26719	16743.7	22877.2	0.450308	0.820638	10	0	1	No	No
CJM1cam_1569	1532611	1533036	+	426	exbB2	Biopolymer transport protein ExbB2	U	-	-	-	N	1813	2186	1493	1330	1432	1931	545	141	1705.5	1012.25	-0.752151	0.624518	8	3	0	No	No	1675	2525	2887	463	1571	1372	443	1100	743	968	716	1447	2362.33	980.333	-1.26904	0.0805551	7	1	0	No	No
CJM1cam_1570	1533029	1533418	+	390	exbD2	Biopolymer transport protein ExbD2	U	-	-	-	N	1327	938	557	525	1600	5539	1399	85	836.75	2155.75	1.36565	0.371989	4	0	0	No	No	1075	1012	1072	259	1007	549	963	218	210	526	292	361	1053	487.222	-1.11185	0.136412	4	2	0	No	No
CJM1cam_1571	1533415	1534098	+	684	tonB	Transport protein TonB	M	-	-	-	N	2362	2980	2297	1394	168	3899	3098	104	2258.25	1817.25	-0.313065	0.854743	7	3	0	No	No	3312	3542	1927	876	2522	1270	639	1123	1059	2102	913	2955	2927	1495.44	-0.968773	0.189679	7	1	0	No	No
CJM1cam_1572	1534111	1534980	-	870	-	Hypothetical protein CJM1cam_1572	G	-	-	-	N	1439	1343	1326	1332	18550	3722	1135	465	1360	5968	2.13363	0.152134	8	1	0	No	No	2037	2740	2731	2079	4413	5157	3428	5874	1456	5022	2343	7744	2502.67	4168.44	0.736131	0.622375	6	0	0	No	No
CJM1cam_1573	1534984	1535145	-	162	-	Putative periplasmic protein	E	-	-	-	Y	NA	NA	NA	NA	NA	NA	NA	NA	NA	NA	NA	NA	0	0	0	No	No	NA	NA	NA	NA	NA	NA	NA	NA	NA	NA	NA	NA	NA	NA	NA	NA	0	0	0	No	No
CJM1cam_1574	1535240	1536223	+	984	-	Hypothetical protein CJM1cam_1574	J	-	-	-	N	1320	1579	954	894	660	1590	4	104	1186.75	589.5	-1.00902	0.538681	7	3	0	No	No	813	517	325	297	773	1050	325	1073	470	796	435	471	551.667	632.222	0.196771	1	5	1	0	No	No
CJM1cam_1575	1536310	1537398	-	1089	aroC	Chorismate synthase	E	-	-	-	Y	NA	NA	NA	NA	NA	NA	NA	NA	NA	NA	NA	NA	0	0	0	No	No	NA	NA	NA	NA	NA	NA	NA	NA	NA	NA	NA	NA	NA	NA	NA	NA	0	0	0	No	No
CJM1cam_1576	1537398	1538072	-	675	rnc	Ribonuclease 3	K	-	-	-	Y	NA	NA	NA	NA	NA	NA	NA	NA	NA	NA	NA	NA	0	0	0	No	No	NA	NA	NA	NA	NA	NA	NA	NA	NA	NA	NA	NA	NA	NA	NA	NA	0	0	0	No	No
CJM1cam_1577	1538059	1538499	-	441	rnhA	Ribonuclease HI	L	-	-	-	N	20	6	0	0	3	5	3	8	6.5	4.75	-0.441639	0.891936	1	0	0	No	No	NA	NA	NA	NA	NA	NA	NA	NA	NA	NA	NA	NA	NA	NA	NA	NA	0	0	0	No	No
CJM1cam_1578	1538486	1539472	-	987	-	Tetratricopeptide repeat protein	R	-	-	-	Y	39	15	9	9	4	6	33	11	18	13.5	-0.433977	0.822803	1	1	0	No	No	NA	NA	NA	NA	NA	NA	NA	NA	NA	NA	NA	NA	NA	NA	NA	NA	1	0	0	No	No
CJM1cam_1579	1539542	1541041	+	1500	dnaG	DNA primase DnaG	L	-	-	-	Y	NA	NA	NA	NA	NA	NA	NA	NA	NA	NA	NA	NA	0	0	0	No	No	NA	NA	NA	NA	NA	NA	NA	NA	NA	NA	NA	NA	NA	NA	NA	NA	0	0	0	No	No
CJM1cam_1580	1541056	1541358	+	303	-	Hypothetical protein CJM1cam_1580, partial	L	-	-	-	Y	NA	NA	NA	NA	NA	NA	NA	NA	NA	NA	NA	NA	0	0	0	No	No	NA	NA	NA	NA	NA	NA	NA	NA	NA	NA	NA	NA	NA	NA	NA	NA	0	0	0	No	No
CJM1cam_1581	1541443	1541712	+	270	nfiU	Fe-S cluster assembly protein NifU	O	-	-	-	Y	NA	NA	NA	NA	NA	NA	NA	NA	NA	NA	NA	NA	0	0	0	No	No	NA	NA	NA	NA	NA	NA	NA	NA	NA	NA	NA	NA	NA	NA	NA	NA	0	0	0	No	No
CJM1cam_1582	1541699	1542250	+	552	-	Hypothetical protein CJM1cam_1582	G	-	-	-	Y	NA	NA	NA	NA	NA	NA	NA	NA	NA	NA	NA	NA	0	0	0	No	No	NA	NA	NA	NA	NA	NA	NA	NA	NA	NA	NA	NA	NA	NA	NA	NA	0	0	0	No	No
CJM1cam_1583	1542234	1543517	+	1284	murE	UDP-N-acetylmuramoyl-L-alanyl-D-glutamate-LD-lysi ne ligase MurE	M	-	-	-	Y	NA	NA	NA	NA	NA	NA	NA	NA	NA	NA	NA	NA	0	0	0	No	No	NA	NA	NA	NA	NA	NA	NA	NA	NA	NA	NA	NA	NA	NA	NA	NA	0	0	0	No	No
CJM1cam_1584	1543521	1543832	+	312	-	Hypothetical protein CJM1cam_1584	S	-	-	-	Y	NA	NA	NA	NA	NA	NA	NA	NA	NA	NA	NA	NA	0	0	0	No	No	NA	NA	NA	NA	NA	NA	NA	NA	NA	NA	NA	NA	NA	NA	NA	NA	0	0	0	No	No
CJM1cam_1585	1543829	1544923	+	1095	-	PDZ domain protein	O	-	-	-	Y	16	6	3	0	3	10	6	9	6.25	7	0.0902325	0.955378	0	0	0	No	No	NA	NA	NA	NA	NA	NA	NA	NA	NA	NA	NA	NA	NA	NA	NA	NA	0	0	0	No	No
CJM1cam_1586	1544920	1545765	+	846	ispA	Geranylgeranyl pyrophosphate synthase IspA	H	-	-	-	Y	NA	NA	NA	NA	NA	NA	NA	NA	NA	NA	NA	NA	1	0	0	No	No	16	11	3	20	4	8	3	13	2	4	5	21	10	8.88889	-0.136411	0.739974	1	0	0	No	No
CJM1cam_1587	1545775	1547673	+	1899	tkt	Transketolase	G	-	-	-	Y	NA	NA	NA	NA	NA	NA	NA	NA	NA	NA	NA	NA	0	0	0	No	No	NA	NA	NA	NA	NA	NA	NA	NA	NA	NA	NA	NA	NA	NA	NA	NA	0	0	0	No	No
CJM1cam_1588	1547675	1548784	+	1110	iamB	ABC-type transport system involved in resistance to organic solvent, permease subunit	Q	-	-	-	N	5693	5698	7283	6697	61409	674934	13946	40672	6342.75	197740	4.96236	0.00285252	12	5	0	No	No	8433	7610	10455	6321	12989	11387	3034	27402	14089	23625	20716	46176	8832.67	18415.4	1.05998	0.449015	12	1	0	No	No
CJM1cam_1589	1548785	1549507	+	723	iamA	ABC-type transport system involved in resistance to organic solvent, ATPase subunit	Q	-	-	-	N	2295	877	985	2288	1514	23840	4402	13214	1611.25	10742.5	2.73674	0.0619866	5	0	0	No	No	3775	3685	2774	1114	1337	2335	218	1966	541	1713	1679	4342	3411.33	1693.89	-1.00996	0.183559	5	3	0	No	No
CJM1cam_1590	1549510	1550400	+	891	-	ABC transporter periplasmic substrate-binding protein	Q	-	-	-	N	593	582	446	471	1475	6123	686	5726	523	3502.5	2.74315	0.0587605	7	3	0	No	No	780	780	514	173	2178	358	1477	891	348	1254	445	389	691.333	834.778	0.271708	0.971888	4	1	1	No	No
CJM1cam_1591	1550400	1550999	+	600	-	ABC-type uncharacterized transport system, auxiliary component	R	-	-	-	N	1259	1239	1770	1674	1314	628181	9283	2214	1485.5	160248	6.75311	0.000806004	5	1	1	No	No	1713	2063	1779	623	1102	756	623	3355	575	2031	1139	3575	1851.67	1531	-0.27434	0.646726	6	3	0	No	No
CJM1cam_1592	1551055	1551555	+	501	-	Hypothetical protein CJM1cam_1592	N	T	-	-	N	700	670	578	821	1394	1123	766	2433219	692.25	609126	9.78111	0.000243048	9	5	1	No	No	1150	950	860	1109	1570	1475	316	2498	1244	2091	1408	2995	986.667	1634	0.727572	0.636933	9	1	0	No	No
CJM1cam_1593	1551927	1552685	-	759	map	Methionine aminopeptidase	J	-	-	-	Y	NA	NA	NA	NA	NA	NA	NA	NA	NA	NA	NA	NA	2	0	0	No	No	NA	NA	NA	NA	NA	NA	NA	NA	NA	NA	NA	NA	NA	NA	NA	NA	2	1	0	No	No
CJM1cam_1594	1552695	1553438	-	744	murI	Glutamate racemase MurI	M	-	-	-	N	239	82	133	569	4	17	164	21	255.75	51.5	-2.30478	0.133551	1	1	0	No	No	562	602	650	125	33	249	5	137	129	42	224	273	604.667	135.222	-2.1609	0.00505267	1	1	0	No	No
CJM1cam_1595	1553440	1553901	-	462	spr	Putative endopeptidase Spr precursor	M	-	-	-	Y	NA	NA	NA	NA	NA	NA	NA	NA	NA	NA	NA	NA	0	0	0	No	No	NA	NA	NA	NA	NA	NA	NA	NA	NA	NA	NA	NA	NA	NA	NA	NA	0	0	0	No	No
CJM1cam_1596	1553910	1555079	-	1170	nhaA_1	Sodium/proton antiporter	P	-	-	-	Y	0	0	0	1	3	6	4	1940	0.25	488.25	10.1727	0.000243048	0	0	0	No	No	NA	NA	NA	NA	NA	NA	NA	NA	NA	NA	NA	NA	NA	NA	NA	NA	0	0	0	No	No
CJM1cam_1597	1555076	1556224	-	1149	nhaA_2	Sodium/proton antiporter	P	-	-	-	N	116	390	249	258	165	17	4	30	253.25	54	-2.21997	0.139761	2	1	0	No	No	431	391	363	151	270	206	183	606	298	299	53	489	395	283.889	-0.477122	0.504802	2	0	0	No	No
CJM1cam_1598	1556366	1556548	-	183	-	Hypothetical protein CJM1cam_1598	H	-	-	-	N	12	0	0	10	3	6	4	15	5.5	7	0.218491	0.87413	2	1	0	No	No	25	36	36	16	1	31	3	2	10	2	1	10	32.3333	8.44444	-1.91507	0.0172909	2	1	0	No	No
CJM1cam_1599	1556879	1557082	+	204	-	Hypothetical protein CJM1cam_1599	C	-	-	-	N	NA	NA	NA	NA	NA	NA	NA	NA	NA	NA	NA	NA	1	1	0	No	No	NA	NA	NA	NA	NA	NA	NA	NA	NA	NA	NA	NA	NA	NA	NA	NA	2	0	0	No	No
CJM1cam_1600	1557432	1559522	+	2091	efeU	Ferrous iron uptake protein	P	-	-	-	N	2707	3562	3616	4469	5480	41168	159751	28522	3588.5	58730.2	4.03263	0.00925311	23	12	1	No	No	6514	5914	6464	12228	18859	14963	12119	15985	6406	9634	9669	24311	6297.33	13797.1	1.13158	0.372892	21	7	2	No	No
CJM1cam_1601	1559519	1560058	+	540	-	Hypothetical protein CJM1cam_1601	P	-	-	-	N	482	469	1314	2698	1095	2718	326	67	1240.75	1051.5	-0.237856	0.887863	1	0	0	No	No	3018	2296	2821	1232	947	1045	297	762	654	556	1036	2287	2711.67	979.556	-1.46875	0.0427568	1	0	0	No	No
CJM1cam_1602	1560140	1561543	+	1404	-	Putative membrane protein	S	-	-	-	N	704	867	1188	943	3230	351	803	18351	925.5	5683.75	2.61847	0.0842314	10	2	0	No	No	1191	1512	1524	1233	3111	1584	2753	1753	1693	1218	1234	3491	1409	2007.78	0.511133	0.777612	8	1	0	No	No
CJM1cam_1603	1561533	1562822	+	1290	-	ABC transporter permease	V	-	-	-	N	951	528	1103	1574	15	97	203	761	1039	269	-1.95326	0.193318	5	5	0	No	No	3386	3071	3092	97	131	515	260	360	430	85	199	220	3183	255.222	-3.6409	1.28651e-07	5	4	0	Attenuated	No
CJM1cam_1604	1562812	1563930	+	1119	-	ABC transporter permease	V	-	-	-	N	182	250	200	220	229	12	10	156	213	101.75	-1.0701	0.495616	6	3	0	No	No	223	231	225	511	1207	1588	720	970	394	545	1154	4114	226.333	1244.78	2.45985	0.038666	5	0	1	No	No
CJM1cam_1605	1563930	1564580	+	651	lolD_2	Lipoprotein-releasing system ATP-binding protein	V	-	-	-	N	539	589	709	683	645	96	3993	1981972	630	496676	9.62243	0.000243048	7	3	1	No	No	1049	996	779	130	576	385	132	855	315	324	327	542	941.333	398.444	-1.24062	0.0940273	7	2	0	No	No
CJM1cam_1606	1564577	1565065	+	489	-	Thiol-disulfide oxidoreductase	O	C	-	-	N	167	168	146	79	330	91	4	21	140	111.5	-0.323944	0.853591	3	1	0	No	No	115	94	37	168	84	163	112	165	40	105	99	121	82	117.444	0.509205	0.784032	2	0	0	No	No
CJM1cam_1607	1565026	1565529	+	504	-	Thioredoxin	O	C	-	-	N	144	94	115	79	4	12	127	38	108	45.25	-1.25045	0.420048	5	1	0	No	No	586	383	210	314	309	543	404	365	63	228	254	281	393	306.778	-0.357809	0.58494	5	0	0	No	No
CJM1cam_1608	1565539	1565976	-	438	-	Copper amine oxidase N-terminal protein, partial	R	-	-	-	N	3183	2353	2353	2406	11094	31507	23542	48191	2573.75	28583.5	3.47315	0.0163335	9	3	0	No	No	4646	5431	7730	19500	18409	22948	2701	8857	2415	9667	15560	28279	5935.67	14259.6	1.2645	0.352552	9	0	0	No	No
CJM1cam_1609	1566256	1566699	-	444	-	Hypothetical protein CJM1cam_1609	D	-	-	-	N	671	641	518	886	3152	1853	2256	1898	679	2289.75	1.75334	0.20642	5	1	0	No	No	1444	917	420	3636	3582	5807	1229	7053	1376	6087	3882	5364	927	4224	2.18811	0.0593219	5	0	0	No	No
CJM1cam_1610	1566873	1566958	+	86	-	tRNA-Leu	-	-	-	-	Y	NA	NA	NA	NA	NA	NA	NA	NA	NA	NA	NA	NA	0	0	0	No	No	NA	NA	NA	NA	NA	NA	NA	NA	NA	NA	NA	NA	NA	NA	NA	NA	0	0	0	No	No
CJM1cam_1611	1566963	1567040	+	78	-	tRNA-Arg	-	-	-	-	Y	NA	NA	NA	NA	NA	NA	NA	NA	NA	NA	NA	NA	0	0	0	No	No	NA	NA	NA	NA	NA	NA	NA	NA	NA	NA	NA	NA	NA	NA	NA	NA	0	0	0	No	No
CJM1cam_1612	1567055	1567131	-	77	-	tRNA-Arg	-	-	-	-	Y	NA	NA	NA	NA	NA	NA	NA	NA	NA	NA	NA	NA	0	0	0	No	No	NA	NA	NA	NA	NA	NA	NA	NA	NA	NA	NA	NA	NA	NA	NA	NA	0	0	0	No	No
CJM1cam_1613	1567136	1567212	-	77	-	tRNA-His	-	-	-	-	Y	NA	NA	NA	NA	NA	NA	NA	NA	NA	NA	NA	NA	NA	NA	NA	No	No	NA	NA	NA	NA	NA	NA	NA	NA	NA	NA	NA	NA	NA	NA	NA	NA	NA	NA	NA	No	No
CJM1cam_1614	1567237	1567314	-	78	-	tRNA-Pro	-	-	-	-	Y	NA	NA	NA	NA	NA	NA	NA	NA	NA	NA	NA	NA	NA	NA	NA	No	No	NA	NA	NA	NA	NA	NA	NA	NA	NA	NA	NA	NA	NA	NA	NA	NA	NA	NA	NA	No	No
CJM1cam_1615	1567357	1568205	-	849	ligA_2	DNA ligase	L	-	-	-	N	61	150	86	38	7	12	10	68	83.75	24.25	-1.86454	0.246193	1	1	0	No	No	37	65	182	1	24	30	5	62	62	22	14	20	94.6667	26.6667	-1.82823	0.0210526	1	1	0	No	No
CJM1cam_1616	1568205	1568867	-	663	cgpA	Putative glycosyltransferases involved in cell wall biogenesis	M	-	-	-	N	145	181	137	165	4	6	10	84	157	26	-2.6351	0.101361	3	3	0	No	No	213	220	90	1	16	8	13	21	2	4	10	24	174.333	11	-3.98484	7.11519e-08	3	3	0	Attenuated	No
CJM1cam_1617	1568857	1569060	-	204	-	Hypothetical protein CJM1cam_1617	D	-	-	-	Y	NA	NA	NA	NA	NA	NA	NA	NA	NA	NA	NA	NA	1	1	0	No	No	NA	NA	NA	NA	NA	NA	NA	NA	NA	NA	NA	NA	NA	NA	NA	NA	1	1	0	No	No
CJM1cam_1618	1569126	1570370	-	1245	eno	Enolase	G	-	-	-	Y	NA	NA	NA	NA	NA	NA	NA	NA	NA	NA	NA	NA	1	0	0	No	No	NA	NA	NA	NA	NA	NA	NA	NA	NA	NA	NA	NA	NA	NA	NA	NA	1	0	0	No	No
CJM1cam_1619	1570370	1571401	-	1032	recA	Recombinase A RecA	L	-	-	-	Y	NA	NA	NA	NA	NA	NA	NA	NA	NA	NA	NA	NA	0	0	0	No	No	NA	NA	NA	NA	NA	NA	NA	NA	NA	NA	NA	NA	NA	NA	NA	NA	0	0	0	No	No
CJM1cam_1620	1571507	1572367	+	861	-	Putative periplasmic solute-binding protein	R	-	-	-	Y	NA	NA	NA	NA	NA	NA	NA	NA	NA	NA	NA	NA	0	0	0	No	No	NA	NA	NA	NA	NA	NA	NA	NA	NA	NA	NA	NA	NA	NA	NA	NA	0	0	0	No	No
CJM1cam_1621	1572379	1572648	+	270	fliQ	Flagellar biosynthetic protein FliQ	N	U	-	-	Y	NA	NA	NA	NA	NA	NA	NA	NA	NA	NA	NA	NA	0	0	0	No	No	NA	NA	NA	NA	NA	NA	NA	NA	NA	NA	NA	NA	NA	NA	NA	NA	0	0	0	No	No
CJM1cam_1622	1572645	1573421	+	777	murB	UDP-N-acetylenolpyruvoylglucosamine reductase MurB	M	-	-	-	Y	NA	NA	NA	NA	NA	NA	NA	NA	NA	NA	NA	NA	1	1	0	No	No	NA	NA	NA	NA	NA	NA	NA	NA	NA	NA	NA	NA	NA	NA	NA	NA	0	0	0	No	No
CJM1cam_1623	1573445	1574209	-	765	-	Putative periplasmic protein	C	-	-	-	N	3386	8464	4200	3348	45946	1939	3148	4037	4849.5	13767.5	1.50535	0.324836	8	3	0	No	No	3679	4377	9436	1474	10597	4413	6433	8573	3041	5740	1531	5048	5830.67	5205.56	-0.163568	0.735256	9	2	0	No	No
CJM1cam_1624	1574255	1575088	-	834	cysQ	3'(2'),5'-bisphosphate nucleotidase CysQ	P	-	-	-	N	48	59	42	21	6	11	13	26	42.5	14	-1.68018	0.307053	4	3	0	No	No	47	20	39	2	1	3	4	1	2	2	3	2	35.3333	2.22222	-3.96106	4.78392e-07	2	2	0	No	No
CJM1cam_1625	1575100	1576368	-	1269	gltA	Citrate synthase GltA	C	-	-	-	N	6451	7851	10646	9084	194	97	534	287	8508	278	-4.93563	0.00173959	19	16	0	Attenuated	No	13405	15149	14571	1275	2279	1127	5057	2078	1768	2368	588	9175	14375	2857.22	-2.3308	0.00161025	18	14	0	Attenuated	No
CJM1cam_1626	1576483	1577658	-	1176	-	Transporter, monovalent cation:proton antiporter-2 (CPA2) family	P	-	-	-	N	116	345	133	50	4	6	7	84	161	25.25	-2.72102	0.0949577	4	2	0	No	No	NA	NA	NA	NA	NA	NA	NA	NA	NA	NA	NA	NA	NA	NA	NA	NA	1	1	0	No	No
CJM1cam_1628	1577639	1578475	-	837	-	Biotin synthase	H	-	-	-	N	NA	NA	NA	NA	NA	NA	NA	NA	NA	NA	NA	NA	0	0	0	No	No	NA	NA	NA	NA	NA	NA	NA	NA	NA	NA	NA	NA	NA	NA	NA	NA	0	0	0	No	No
CJM1cam_1629	1578477	1580579	-	2103	topA	DNA topoisomerase 1	L	-	-	-	Y	NA	NA	NA	NA	NA	NA	NA	NA	NA	NA	NA	NA	0	0	0	No	No	NA	NA	NA	NA	NA	NA	NA	NA	NA	NA	NA	NA	NA	NA	NA	NA	0	0	0	No	No
CJM1cam_1630	1580774	1582045	+	1272	-	Major facilitator superfamily protein	G	E	P	R	N	3860	1028	2892	3447	20165	544862	25955	13753	2806.75	151184	5.75117	0.00112275	10	3	1	No	No	8521	9530	9160	8699	10955	6430	473	4000	1321	5163	6274	15629	9070.33	6549.33	-0.469783	0.51643	11	2	0	No	No
CJM1cam_1631	1582128	1583240	+	1113	malK	Maltose/maltodextrin import ATP-binding protein MalK	G	-	-	-	N	1204	911	1045	1367	1433	5882	1451	198341	1131.75	51776.8	5.51545	0.00242495	10	4	0	No	No	1790	2181	2139	940	3816	4586	1085	4886	2430	4424	2390	6520	2036.67	3453	0.7619	0.613399	8	4	0	No	No
CJM1cam_1632	1583237	1584094	+	858	ugpA_2	Sn-glycerol-3-phosphate transport system permease protein	G	-	-	-	N	567	381	394	378	314	3451	114	21	430	975	1.18249	0.463799	4	2	0	No	No	637	811	459	636	451	995	299	3939	4322	344	191	463	635.667	1293.33	1.02469	0.534029	4	0	0	No	No
CJM1cam_1633	1584402	1584911	+	510	ycjP	Inner membrane ABC transporter permease protein YcjP	G	-	-	-	N	1743	2945	1237	634	3403	6652	2936	808	1639.75	3449.75	1.07308	0.47255	7	2	0	No	No	1109	1331	3429	3298	10270	2540	7880	7348	2435	7360	1438	3292	1956.33	5095.67	1.38123	0.287916	7	0	0	No	No
CJM1cam_1634	1584975	1585250	+	276	-	Hypothetical protein CJM1cam_1634	G	-	-	-	N	10	6	6	6	3	6	4	15	7	7	-0.122152	1	2	0	1	No	No	14	5	6	1	73	1	3	319	55	289	37	99	8.33333	97.4444	3.49681	0.0312532	2	0	1	No	No
CJM1cam_1635	1585244	1586173	+	930	-	Hypothetical protein CJM1cam_1635	G	-	-	-	N	1633	632	1255	1351	3654	29121	366	5850	1217.75	9747.75	3.00054	0.049144	8	4	0	No	No	2025	2858	3683	966	767	905	301	749	272	642	293	523	2855.33	602	-2.24535	0.00157444	7	2	0	Attenuated	No
CJM1cam_1636	1586185	1586793	+	609	-	Phosphoglycolate phosphatase	R	-	-	-	N	478	1180	917	229	2678	17	793	30	701	879.5	0.329482	0.854743	1	0	0	No	No	355	717	3217	296	735	159	258	2074	1582	511	103	163	1429.67	653.444	-1.12934	0.168468	1	0	0	No	No
CJM1cam_1637	1586771	1587565	+	795	cpdA	3',5'-cyclic adenosine monophosphate phosphodiesterase CpdA	R	-	-	-	N	2894	2638	2001	2000	9712	1658	75019	4111	2383.25	22625	3.24689	0.0346966	12	5	0	No	No	3136	3368	2743	2128	5176	15063	3021	9245	2557	6746	3894	12780	3082.33	6734.44	1.12744	0.408093	13	4	0	No	No
CJM1cam_1638	1587608	1588873	-	1266	secY	Preprotein translocase subunit SecY	U	-	-	-	Y	NA	NA	NA	NA	NA	NA	NA	NA	NA	NA	NA	NA	0	0	0	No	No	NA	NA	NA	NA	NA	NA	NA	NA	NA	NA	NA	NA	NA	NA	NA	NA	0	0	0	No	No
CJM1cam_1639	1588873	1589265	-	393	rplO	50S ribosomal protein L15	J	-	-	-	Y	NA	NA	NA	NA	NA	NA	NA	NA	NA	NA	NA	NA	0	0	0	No	No	NA	NA	NA	NA	NA	NA	NA	NA	NA	NA	NA	NA	NA	NA	NA	NA	0	0	0	No	No
CJM1cam_1640	1589270	1589713	-	444	rpsE	30S ribosomal protein S5	J	-	-	-	Y	NA	NA	NA	NA	NA	NA	NA	NA	NA	NA	NA	NA	1	0	0	No	No	NA	NA	NA	NA	NA	NA	NA	NA	NA	NA	NA	NA	NA	NA	NA	NA	0	0	0	No	No
CJM1cam_1641	1589725	1590081	-	357	rplR	50S ribosomal protein L18	J	-	-	-	Y	NA	NA	NA	NA	NA	NA	NA	NA	NA	NA	NA	NA	0	0	0	No	No	NA	NA	NA	NA	NA	NA	NA	NA	NA	NA	NA	NA	NA	NA	NA	NA	0	0	0	No	No
CJM1cam_1642	1590091	1590627	-	537	rplF	50S ribosomal protein L6	J	-	-	-	Y	NA	NA	NA	NA	NA	NA	NA	NA	NA	NA	NA	NA	0	0	0	No	No	NA	NA	NA	NA	NA	NA	NA	NA	NA	NA	NA	NA	NA	NA	NA	NA	0	0	0	No	No
CJM1cam_1643	1590706	1591101	-	396	rpsH	30S ribosomal protein S8	J	-	-	-	Y	NA	NA	NA	NA	NA	NA	NA	NA	NA	NA	NA	NA	0	0	0	No	No	NA	NA	NA	NA	NA	NA	NA	NA	NA	NA	NA	NA	NA	NA	NA	NA	0	0	0	No	No
CJM1cam_1644	1591111	1591296	-	186	rpsZ	30S ribosomal protein S14	J	-	-	-	Y	NA	NA	NA	NA	NA	NA	NA	NA	NA	NA	NA	NA	0	0	0	No	No	NA	NA	NA	NA	NA	NA	NA	NA	NA	NA	NA	NA	NA	NA	NA	NA	0	0	0	No	No
CJM1cam_1645	1591298	1591840	-	543	rplE	50S ribosomal protein L5	J	-	-	-	Y	NA	NA	NA	NA	NA	NA	NA	NA	NA	NA	NA	NA	0	0	0	No	No	NA	NA	NA	NA	NA	NA	NA	NA	NA	NA	NA	NA	NA	NA	NA	NA	0	0	0	No	No
CJM1cam_1646	1591847	1592080	-	234	rplX	50S ribosomal protein L24	J	-	-	-	Y	NA	NA	NA	NA	NA	NA	NA	NA	NA	NA	NA	NA	0	0	0	No	No	NA	NA	NA	NA	NA	NA	NA	NA	NA	NA	NA	NA	NA	NA	NA	NA	0	0	0	No	No
CJM1cam_1647	1592080	1592448	-	369	rplN	50S ribosomal protein L14	J	-	-	-	Y	NA	NA	NA	NA	NA	NA	NA	NA	NA	NA	NA	NA	0	0	0	No	No	NA	NA	NA	NA	NA	NA	NA	NA	NA	NA	NA	NA	NA	NA	NA	NA	0	0	0	No	No
CJM1cam_1648	1592448	1592699	-	252	rpsQ	30S ribosomal protein S17	J	-	-	-	Y	NA	NA	NA	NA	NA	NA	NA	NA	NA	NA	NA	NA	0	0	0	No	No	NA	NA	NA	NA	NA	NA	NA	NA	NA	NA	NA	NA	NA	NA	NA	NA	0	0	0	No	No
CJM1cam_1649	1592709	1592894	-	186	rpmC	50S ribosomal protein L29	J	-	-	-	Y	NA	NA	NA	NA	NA	NA	NA	NA	NA	NA	NA	NA	0	0	0	No	No	NA	NA	NA	NA	NA	NA	NA	NA	NA	NA	NA	NA	NA	NA	NA	NA	0	0	0	No	No
CJM1cam_1650	1592881	1593306	-	426	rplP	50S ribosomal protein L16	J	-	-	-	Y	NA	NA	NA	NA	NA	NA	NA	NA	NA	NA	NA	NA	0	0	0	No	No	NA	NA	NA	NA	NA	NA	NA	NA	NA	NA	NA	NA	NA	NA	NA	NA	0	0	0	No	No
CJM1cam_1651	1593309	1594010	-	702	rpsC	30S ribosomal protein S3	J	-	-	-	Y	NA	NA	NA	NA	NA	NA	NA	NA	NA	NA	NA	NA	0	0	0	No	No	NA	NA	NA	NA	NA	NA	NA	NA	NA	NA	NA	NA	NA	NA	NA	NA	0	0	0	No	No
CJM1cam_1652	1594010	1594453	-	444	rplV	50S ribosomal protein L22	J	-	-	-	Y	NA	NA	NA	NA	NA	NA	NA	NA	NA	NA	NA	NA	0	0	0	No	No	NA	NA	NA	NA	NA	NA	NA	NA	NA	NA	NA	NA	NA	NA	NA	NA	0	0	0	No	No
CJM1cam_1653	1594464	1594745	-	282	rpsS	30S ribosomal protein S19	J	-	-	-	Y	NA	NA	NA	NA	NA	NA	NA	NA	NA	NA	NA	NA	0	0	0	No	No	NA	NA	NA	NA	NA	NA	NA	NA	NA	NA	NA	NA	NA	NA	NA	NA	0	0	0	No	No
CJM1cam_1654	1594747	1595577	-	831	rplB	50S ribosomal protein L2	J	-	-	-	Y	NA	NA	NA	NA	NA	NA	NA	NA	NA	NA	NA	NA	0	0	0	No	No	NA	NA	NA	NA	NA	NA	NA	NA	NA	NA	NA	NA	NA	NA	NA	NA	0	0	0	No	No
CJM1cam_1655	1595579	1595860	-	282	rplW	50S ribosomal protein L23	J	-	-	-	Y	NA	NA	NA	NA	NA	NA	NA	NA	NA	NA	NA	NA	0	0	0	No	No	NA	NA	NA	NA	NA	NA	NA	NA	NA	NA	NA	NA	NA	NA	NA	NA	0	0	0	No	No
CJM1cam_1656	1595863	1596477	-	615	rplD	50S ribosomal protein L4	J	-	-	-	Y	NA	NA	NA	NA	NA	NA	NA	NA	NA	NA	NA	NA	0	0	0	No	No	NA	NA	NA	NA	NA	NA	NA	NA	NA	NA	NA	NA	NA	NA	NA	NA	0	0	0	No	No
CJM1cam_1657	1596474	1597049	-	576	rplC	50S ribosomal protein L3	J	-	-	-	Y	NA	NA	NA	NA	NA	NA	NA	NA	NA	NA	NA	NA	0	0	0	No	No	NA	NA	NA	NA	NA	NA	NA	NA	NA	NA	NA	NA	NA	NA	NA	NA	0	0	0	No	No
CJM1cam_1658	1597059	1597370	-	312	rpsJ	30S ribosomal protein S10	J	-	-	-	Y	NA	NA	NA	NA	NA	NA	NA	NA	NA	NA	NA	NA	0	0	0	No	No	NA	NA	NA	NA	NA	NA	NA	NA	NA	NA	NA	NA	NA	NA	NA	NA	0	0	0	No	No
CJM1cam_1659	1597568	1598329	-	762	rluB	Ribosomal large subunit pseudouridine synthase B	J	-	-	-	N	31	22	64	14	3	5	3	8	32.75	4.75	-2.82677	0.107849	4	3	0	No	No	NA	NA	NA	NA	NA	NA	NA	NA	NA	NA	NA	NA	NA	NA	NA	NA	1	1	0	No	No
CJM1cam_1660	1598365	1600353	-	1989	-	Ribonuclease J	R	-	-	-	N	15	5	4	5	3	10	3	9	7.25	6.25	-0.299528	0.954981	1	0	0	No	No	44	57	52	1	9	1	2	1	2	2	1	6	51	2.77778	-4.1335	7.92215e-08	1	1	0	No	No
CJM1cam_1661	1600328	1601128	-	801	ksgA	Dimethyladenosine transferase	J	-	-	-	Y	NA	NA	NA	NA	NA	NA	NA	NA	NA	NA	NA	NA	0	0	0	No	No	NA	NA	NA	NA	NA	NA	NA	NA	NA	NA	NA	NA	NA	NA	NA	NA	0	0	0	No	No
CJM1cam_1662	1601208	1601744	+	537	-	Purine nucleoside phosphorylase PunB	F	-	-	-	Y	NA	NA	NA	NA	NA	NA	NA	NA	NA	NA	NA	NA	0	0	0	No	No	NA	NA	NA	NA	NA	NA	NA	NA	NA	NA	NA	NA	NA	NA	NA	NA	0	0	0	No	No
CJM1cam_1663	1601767	1602837	+	1071	rlmN	Ribosomal RNA large subunit methyltransferase N	R	-	-	-	N	182	262	269	96	256	17	65	121	202.25	114.75	-0.818818	0.598553	5	3	0	No	No	247	388	753	180	112	204	57	942	402	370	133	804	462.667	356	-0.379194	0.575807	6	0	0	No	No
CJM1cam_1664	1602934	1603962	+	1029	moaA_2	Molybdenum cofactor biosynthesis protein A	H	-	-	-	N	1088	699	1438	710	54192	5962	7620	3093	983.75	17716.8	4.17063	0.00735286	7	2	0	No	No	1592	1360	743	2356	6187	8094	4285	5369	1422	9594	5118	9047	1231.67	5719.11	2.21521	0.0557271	7	2	2	No	No
CJM1cam_1665	1604061	1604137	-	77	-	tRNA-Ala	-	-	-	-	Y	NA	NA	NA	NA	NA	NA	NA	NA	NA	NA	NA	NA	0	0	0	No	No	NA	NA	NA	NA	NA	NA	NA	NA	NA	NA	NA	NA	NA	NA	NA	NA	0	0	0	No	No
CJM1cam_1666	1604286	1604374	+	89	-	tRNA-Ser	-	-	-	-	N	NA	NA	NA	NA	NA	NA	NA	NA	NA	NA	NA	NA	NA	NA	NA	No	No	NA	NA	NA	NA	NA	NA	NA	NA	NA	NA	NA	NA	NA	NA	NA	NA	NA	NA	NA	No	No
CJM1cam_1667	1604833	1605444	+	612	-	Hypothetical protein CJM1cam_1667	E	P	-	-	N	1409	713	868	1293	6954	6008	1083	3582	1070.75	4406.75	2.04102	0.151599	12	2	0	No	No	1834	1428	873	4879	5567	10085	4141	3033	1778	4277	5250	10603	1378.33	5512.56	2.00015	0.0880418	9	1	2	No	No
CJM1cam_1668	1605583	1605659	+	77	-	tRNA-Ala	-	-	-	-	Y	NA	NA	NA	NA	NA	NA	NA	NA	NA	NA	NA	NA	NA	NA	NA	No	No	NA	NA	NA	NA	NA	NA	NA	NA	NA	NA	NA	NA	NA	NA	NA	NA	NA	NA	NA	No	No
CJM1cam_1669	1605662	1605738	+	77	-	tRNA-Val	-	-	-	-	N	NA	NA	NA	NA	NA	NA	NA	NA	NA	NA	NA	NA	NA	NA	NA	No	No	NA	NA	NA	NA	NA	NA	NA	NA	NA	NA	NA	NA	NA	NA	NA	NA	NA	NA	NA	No	No
CJM1cam_1670	1605766	1606296	+	531	-	Acetyltransferase (GNAT) family protein	K	R	-	-	N	121	34	78	88	586	6	4	58	80.25	163.5	1.0313	0.542793	4	2	0	No	No	169	113	81	71	86	118	7	62	28	33	106	61	121	63.5556	-0.923199	0.225608	3	1	0	No	No
CJM1cam_1671	1606276	1606878	-	603	leuD	3-isopropylmalate dehydratase small subunit LeuD	E	-	-	-	N	482	314	398	532	2604	747	111	871	431.5	1083.25	1.3275	0.37423	11	5	0	No	No	636	711	638	1089	1560	1727	102	3480	348	1993	975	2511	661.667	1531.67	1.2108	0.390249	9	2	1	No	No
CJM1cam_1672	1606880	1608286	-	1407	leuC	3-isopropylmalate dehydratase large subunit LeuC	E	-	-	-	N	1426	1498	1001	1169	94731	647	2389	206	1273.5	24493.2	4.26532	0.0147625	11	6	0	No	No	1897	1390	1457	1626	6594	2975	922	4003	839	5657	2766	5495	1581.33	3430.78	1.11746	0.413071	10	4	0	No	No
CJM1cam_1673	1608279	1609355	-	1077	leuB	3-isopropylmalate dehydrogenase LeuB	C	E	-	-	N	2016	1114	1304	1627	311899	27	62	622	1515.25	78152.5	5.68865	0.00667314	8	4	1	No	No	2762	3863	2461	1347	2495	2935	385	2392	1165	3438	1962	2967	3028.67	2120.67	-0.514075	0.469795	7	0	0	No	No
CJM1cam_1674	1609352	1610887	-	1536	leuA	2-isopropylmalate synthase LeuA	E	-	-	-	N	1195	1177	928	1633	189	2205	446	889	1233.25	932.25	-0.40423	0.812768	17	9	0	No	No	2163	2034	1718	603	1451	984	123	1139	460	687	980	797	1971.67	802.667	-1.29639	0.0799106	15	7	0	No	No
CJM1cam_1675	1611207	1611836	+	630	-	Hypothetical protein CJM1cam_1675	M	U	-	-	N	309	383	249	380	6	17	10	618	330.25	162.75	-1.02562	0.542793	7	6	0	No	No	586	369	388	148	84	387	87	608	28	204	77	322	447.667	216.111	-1.04964	0.178812	6	3	0	No	No
CJM1cam_1676	1611872	1612516	-	645	-	Putative outer membrane protein	M	-	-	-	N	916	499	1027	1486	1137	3464	231	678	982	1377.5	0.488166	0.769988	9	4	0	No	No	2275	1461	1076	1581	819	2247	231	1880	546	770	858	2538	1604	1274.44	-0.331537	0.603086	10	4	0	No	No
CJM1cam_1677	1612654	1613037	-	384	queF	NADPH-dependent 7-cyano-7-deazaguanine reductase QueF	R	-	-	-	N	18	10	21	0	3	6	4	23	12.25	9	-0.562366	0.843271	4	0	0	No	No	NA	NA	NA	NA	NA	NA	NA	NA	NA	NA	NA	NA	NA	NA	NA	NA	2	1	0	No	No
CJM1cam_1679	1613283	1615880	-	2598	flgE_2	Flagellar hook protein	N	-	-	-	N	132	88	131	45	3	5	3	8	99	4.75	-4.42378	0.00925311	6	5	0	No	No	74	167	172	1	2	1	2	1	23	2	1	5	137.667	4.22222	-4.95723	5.44628e-10	4	4	0	Attenuated	No
CJM1cam_1680	1616084	1616638	-	555	ruvC	Holliday junction resolvasome, endonuclease subunit (resolvase)	L	-	-	-	N	NA	NA	NA	NA	NA	NA	NA	NA	NA	NA	NA	NA	0	0	0	No	No	NA	NA	NA	NA	NA	NA	NA	NA	NA	NA	NA	NA	NA	NA	NA	NA	0	0	0	No	No
[truncated: 126 more columns]
