# Supplementary material for: Genome-wide fitness analyses of the foodborne pathogen Campylobacter jejuni in in vitro and in vivo models
Source: Sci Rep. 2017 Apr 28;7:1251. doi: 10.1038/s41598-017-01133-4 (PMC5430854; doi:10.1038/s41598-017-01133-4)
Supplement: Supplementary file 4 — Table S4 [file 41598_2017_1133_MOESM4_ESM.xls]

## Sheet: Heatmap_log2fc (2)
TABLE S4. Conditionally essential genes grouped per functional (COG) category. Effect of Tn insertions on the ability of C. jejuni M1cam to colonize commercial broiler chickens, infect gnotobiotic piglets, adhere and invade human gut epithelial tissue culture cells, survive in houseflies and at 4°C in various media (chicken juice, BHI, tap water, rain water, and sterile water). Genes of which Tn …
					Log2 Fold-change (input/output) conditional essential gene analysis
Gene	Gene	Description	COG (only 1st category per gene)		Chicken	Pig	Fly	Adhesion	Invasion	Chicken juice	Tap water	Rain water	BHI	Sterile water
CJM1cam_0075	lutA_1	Lactate utilization protein A	C		-0.248094	-2.93707	0.00615275	2.51828	-1.97056	-0.67419	0.222398	-1.45648	0.328188	1.80706
CJM1cam_0106	atpD	F0F1-type ATP synthase, beta subunit AtpD	C		1.07507	-3.64155	-1.35703	0.58294	0.0404428	-1.56593	1.24376	-0.616892	-0.202681	-0.283934
CJM1cam_0249	torC	Cytochrome c-type protein TorC	C		-2.83696	3.12007	-0.705729	0.516057	0.0393022	0.329356	-0.342946	-0.459154	-0.388084	-0.401757
CJM1cam_0313	yfhL	Ferredoxin-like protein YfhL	C		-4.53004	-0.889749	-0.885462	0.932026	-0.805297	-0.737464	-0.954068	-0.479025	-0.591795	-0.25469
CJM1cam_0386	frdC	Fumarate reductase, cytochrome b subunit	C		-2.53153	-6.35538	-0.520674	-0.634851	-4.68196	-0.990013	0.215779	0.176176	-2.57833	1.87523
CJM1cam_0387	frdA	Fumarate reductase, flavoprotein subunit	C		-3.16452	-5.82496	0.113775	0.0197109	-4.91088	0.518138	1.38984	0.703406	-2.32915	0.494116
CJM1cam_0507	mdh	Malate dehydrogenase	C		-2.68351	-6.21897	-0.0369318	-0.322186	-0.0281303	-3.11099	-1.85855	-0.901062	1.65049	3.66514
CJM1cam_0508	sucC	Succinyl-CoA ligase, subunit beta	C		0.760592	-8.13277	0.459984	-0.84356	-0.457103	-0.397846	-1.59611	-1.40271	-0.0334228	1.15574
CJM1cam_0509	sucD	Succinyl-CoA ligase, subunit alpha	C		-1.96719	-4.7072	0.208632	-0.69293	-2.52601	-0.858508	-2.67422	-0.74531	3.1183	3.59386
CJM1cam_0512	oorB	2-oxoglutarate-acceptor oxidoreductase, subunit beta OorB	C		-4.67155	-4.26586	-1.92626	0.667599	-0.38911	-1.61363	0.0357729	-0.419997	-5.16565	-0.262294
CJM1cam_0671	pta	Phosphate acetyltransferase	C		0.438425	-8.20991	-0.670186	-0.189944	1.58228	-2.00533	-1.20132	-1.4275	-0.446801	-0.131988
CJM1cam_0672	ackA	Acetate kinase	C		-1.17128	-4.29221	0.763199	-1.23808	0.313056	0.485922	1.11563	-0.971695	-0.276321	-2.40768
CJM1cam_0842	CJM1cam_0842	Putative bifunctional cbb3-type cytochrome c oxidase subunit II/cytochrome c	C		6.49795	3.2327	-0.455763	-0.789297	-0.266679	0.238543	-0.151364	-0.362736	-0.120802	-0.197199
CJM1cam_0994	CJM1cam_0994	Putative bifunctional cbb3-type cytochrome c oxidase subunit II/cytochrome c	C		-2.27671	-6.91034	-1.76184	-0.136562	-1.02027	1.95737	0.336587	1.89975	-0.660446	-6.31199
CJM1cam_1041	yfkO	Putative NAD(P)H nitroreductase YfkO	C		-4.69232	1.0429	-0.0430819	0.121199	0.318482	0.21323	0.937817	0.711187	-0.990242	0.0891904
CJM1cam_1231	CJM1cam_1231	Hypothetical protein CJM1cam_1231	C		-0.300255	-2.43974	0.829145	1.20613	1.49851	0.11185	-0.128599	0.657184	-0.481941	1.00524
CJM1cam_1248	hydA_1	Quinone-reactive Ni/Fe-hydrogenase, small subunit	C		-5.68933	1.29403	-0.294372	0.511157	0.219065	-1.06965	1.74343	0.731289	-0.277108	1.30378
CJM1cam_1299	CJM1cam_1299	Hypothetical protein CJM1cam_1299	C		-6.49222	-1.01526	-0.555145	1.814	-2.40312	-0.119304	0.159918	-0.292567	0.208335	1.21896
CJM1cam_1338	CJM1cam_1338	Formate hydrogenlyase complex iron-sulfur subunit	C		0.891893	-1.61703	-0.212049	0.294206	0.301551	0.558925	0.532688	0.24587	0.0337321	-5.81397
CJM1cam_1421	CJM1cam_1421	Pyruvate-flavodoxin oxidoreductase	C		-1.18116	NA	-1.81797	1.42358	-2.93449	-1.5012	-3.83835	-1.34135	-1.53292	-0.921105
CJM1cam_1452	fdhD	Formate dehydrogenase accessory protein FdhD	C		-1.41058	-2.22507	-0.778041	-0.0334273	-0.0312235	0.0677191	0.590924	-0.298618	0.138119	-6.07992
CJM1cam_1453	fdhC	Formate dehydrogenase, cytochrome b subunit FdhC	C		1.31292	-1.67932	-0.570026	0.218328	-0.0508744	0.288404	-0.0625569	-0.743567	0.473883	-4.50756
CJM1cam_1454	fdhB1	Formate dehydrogenase, iron-sulfur subunit FdhB1	C		-3.34035	-1.42125	0.230148	0.239593	0.380681	0.537798	-0.460779	-0.7405	-0.255513	-4.07266
CJM1cam_1455	fdhA	Formate dehydrogenase, large (alpha) subunit FdhA	C		0.223076	-1.77206	-0.455617	0.192025	0.0175038	-0.183186	-0.455481	-0.836022	-0.179457	-5.14309
CJM1cam_1456	fdnG	Formate dehydrogenase, nitrate-inducible, major subunit precursor FdhG	C		-4.65616	-6.25576	-0.624182	1.5026	-5.26963	-0.325969	-1.08755	-0.531592	0.799358	-3.4058
CJM1cam_1468	dcuD_2	Putative cryptic C4-dicarboxylate transporter	C		6.82394	1.47953	0.379678	0.279163	0.599896	0.396091	0.0290122	0.458218	-0.415744	0.109353
CJM1cam_1625	gltA	Citrate synthase GltA	C		-4.93563	-2.3308	0.363437	0.250301	-1.14764	-0.177269	-0.889137	0.0479218	0.248182	-0.601685
CJM1cam_1289	pseA	CMP-pseudaminic acid C7-N-acetyl amidotransferase PseA	D		-4.61805	-4.87701	-1.71269	0.256514	-1.14639	0.528336	0.199792	0.274644	-1.78942	0.442878
CJM1cam_0086	aspA	Aspartate ammonia-lyase	E		-0.331067	-4.41358	-0.926473	1.25565	-0.596566	-0.934011	-0.397122	-0.716451	-1.22867	1.70974
CJM1cam_0096	proB	Glutamate 5-kinase	E		3.94313	3.4301	0.573427	-0.218259	-0.21073	0.158324	0.109528	-0.329201	0.0420151	0.212262
CJM1cam_0129	tyrC	Prephenate dehydrogenase	E		-0.283796	-1.45059	-6.12633	-0.644547	-2.9611	-0.441166	-0.0667552	-0.130291	-1.07353	-5.12339
CJM1cam_0152	hom	Homoserine dehydrogenase	E		-4.60947	-3.50781	-0.63668	0.298575	-0.0208562	0.469717	0.54631	0.51252	-0.966597	-2.88289
CJM1cam_0253	ilvE	Branched-chain amino acid aminotransferase	E		-6.80589	-1.88011	-1.73519	-0.216507	-0.132713	-0.642692	0.938629	-0.138932	-1.24018	-0.94715
CJM1cam_0297	hisC	Histidinol-phosphate aminotransferase HisC	E		-2.83208	3.11227	-0.412088	-0.70262	1.02869	0.384909	0.49447	1.30264	-6.06156	-4.95531
CJM1cam_0342	CJM1cam_0342	Hypothetical protein CJM1cam_0342	E		-2.62733	-2.44244	-2.80983	0.037727	1.05826	-1.5818	1.30675	-0.719549	0.548959	0.938913
CJM1cam_0409	CJM1cam_0409	Hypothetical protein CJM1cam_0409	E		-4.78077	0.895949	-0.697668	-0.786171	-1.22817	0.0831926	0.379125	-0.935484	-0.239671	-0.808071
CJM1cam_0449	yecS_1	Inner membrane amino-acid ABC transporter permease protein	E		-5.73958	1.67048	-0.785955	0.408422	0.336608	-0.458686	0.230199	0.701729	-1.23519	-0.666165
CJM1cam_0533	proA	Gamma-glutamyl phosphate reductase	E		2.66869	3.42062	0.486068	-0.774418	0.45697	0.409535	-0.530328	0.449229	-0.477666	-0.696905
CJM1cam_0551	ilvB	Acetolactate synthase 3, catalytic subunit	E		-3.80894	-0.702331	0.397064	-0.378269	0.911509	0.494289	0.509426	0.397603	-0.0845127	-0.806292
CJM1cam_0552	ilvH	Acetolactate synthase 3, regulatory subunit	E		0.536294	-4.86803	0.694212	-0.00928847	1.33482	0.238696	1.32987	0.331179	0.693144	-1.39831
CJM1cam_0586	CJM1cam_0586	GDSL-like lipase/acylhydrolase	E		-4.66539	-2.67634	-0.508117	0.667948	-0.549954	1.26647	-0.759355	0.370905	-0.458548	-0.747931
CJM1cam_0607	ilvC	Ketol-acid reductoisomerase	E		-5.93881	-3.65402	-0.80033	-0.502792	-0.947888	0.278291	-0.270088	-0.990992	-0.14336	0.0280433
CJM1cam_0767	csd	Putative cysteine desulfurase	E		-0.476543	1.1508	-6.34753	-0.132165	-0.277847	0.539004	0.820434	0.104264	-0.643481	-1.9933
CJM1cam_0869	CJM1cam_0869	Na+/alanine symporter	E		-3.23356	-2.51433	-1.02042	-0.409202	-0.367697	-0.359398	-0.202698	-0.440823	0.315041	-0.0105158
CJM1cam_0885	peb1A	Major cell-binding factor Peb1A	E		1.05991	-3.92746	-0.702915	-1.18619	0.428452	-0.953235	-1.25139	0.214916	-0.0439981	-6.637
CJM1cam_0886	artM_2	Arginine transport ATP-binding protein	E		-3.93467	-2.61092	-0.261878	-1.39226	-0.808279	0.213707	-3.68136	-0.420765	-0.628754	-0.436494
CJM1cam_0893	pepA	Cytosol aminopeptidase PepA	E		1.80307	-6.64015	-3.27108	-1.07203	0.00267207	0.0613977	-1.71659	-0.205489	-2.48359	-8.9728
CJM1cam_0895	argH	Argininosuccinate lyase ArgH	E		-5.37054	-0.820298	-0.417599	-0.359332	0.442248	-0.114991	0.280556	-0.457183	0.425334	0.0700009
CJM1cam_0989	livG	ABC-type branched-chain amino acid transport system, ATPase component LivG	E		-4.94769	-2.9261	-0.646798	-0.45629	-1.5115	1.57747	-0.12274	1.51863	1.88028	2.13024
CJM1cam_0990	livM	ABC-type branched-chain amino acid transport system, permease component LivM	E		-6.46727	-3.62386	-1.27386	0.000430636	-4.54131	1.02703	0.791358	2.04505	-1.2131	-1.68347
CJM1cam_0991	livH	ABC-type branched-chain amino acid transport system, permease component LivH	E		-4.13132	-7.08671	-2.31451	-0.523808	-1.02942	0.743486	1.95726	1.58701	-2.44046	-7.32274
CJM1cam_0992	livK	ABC-type branched-chain amino acid transport system, periplasmic component LivK	E		-4.90491	-7.10208	-1.67194	-0.00708972	-1.23947	1.26372	1.08177	0.82996	-1.38387	-2.63248
CJM1cam_0993	livJ	ABC-type branched-chain amino acid transport system, periplasmic component LivJ	E		-2.63954	-6.94325	-1.2982	-1.46416	-1.23973	1.48798	1.11207	0.427279	-1.57926	-7.86621
CJM1cam_0999	flgQ	Outer membrane motility protein (role unknown) FlgQ	E		-5.34988	-4.78514	-0.858056	1.00284	-7.05146	-0.109182	-0.647397	-0.0212795	1.0956	1.62062
CJM1cam_1074	sstT	Na(+)/serine-threonine symporter	E		-0.996062	0.839204	-2.54069	-0.65795	-0.382448	-3.58251	-2.00853	-1.21218	0.0993031	-2.55848
CJM1cam_1076	pepF1	Oligoendopeptidase F PepF1	E		-2.57854	-1.39602	-0.260674	-2.31991	-2.07292	1.05342	-1.09678	-0.0642531	-0.699182	-5.70196
CJM1cam_1184	metF	5,10-methylenetetrahydrofolate reductase	E		-2.84704	-3.04653	0.086256	-0.189922	0.759266	-1.21417	-0.00113168	-0.342051	0.843887	0.303028
CJM1cam_1339	selA	L-seryl-tRNA(Sec) selenium transferase SelA	E		1.26082	-2.26149	-0.57777	0.156507	0.0847778	-0.367298	0.168589	-1.1438	0.186367	-4.26395
CJM1cam_1351	metC	Cystathionine beta-lyase	E		8.71015	1.90615	-0.114166	0.2294	0.318228	0.0827842	0.474542	0.249951	-0.149596	0.221238
CJM1cam_1448	selD	Ttranslation factor SelD	E		6.02429	1.39288	-0.644714	0.0801077	-0.347532	0.151695	0.484947	-0.840084	0.249708	-3.65132
CJM1cam_1538	hisH_2	Imidazole glycerol phosphate synthase subunit HisH2	E		-3.7289	-2.06542	0.521709	0.483182	0.575957	-0.60586	-0.0309668	-0.19846	-0.246211	0.603162
CJM1cam_1539	hisA	1-(5-phosphoribosyl)-5-[(5- phosphoribosylamino)methylideneamino] imidazole-4-carboxamide isomerase HisA	E		-5.29907	0.375226	0.407395	-0.294808	-0.273892	0.141955	-0.226455	0.134682	0.152137	0.247289
CJM1cam_1565	sdaA	L-serine dehydratase	E		-0.440428	4.82365	0.184497	0.470116	0.665689	0.10398	0.45171	-0.156415	-0.263659	-0.327612
CJM1cam_1566	sdaC	Serine transporter	E		-3.77714	3.27177	-0.115748	0.282224	1.04472	0.647236	1.91076	0.804063	-0.15751	-1.41894
CJM1cam_0181	purN	Phosphoribosylglycinamide formyltransferase PurN	F		-3.99647	NA	-3.19482	-0.34632	-1.57177	-4.02216	-5.63557	-2.0594	-0.775742	-0.829465
CJM1cam_0242	pyrC_1	Dihydroorotase	F		-2.96982	NA	-7.02908	-2.60064	-5.71236	-0.261259	-1.72468	0.364631	-0.287875	1.30627
CJM1cam_0359	pyrF	Orotidine-5'-phosphate decarboxylase PyrF	F		-4.07647	NA	-8.17286	-1.55371	-5.56696	-1.01802	0.693828	0.668568	-0.112793	0.426881
CJM1cam_0438	CJM1cam_0438	Hypothetical protein CJM1cam_0438	F		-5.57305	-0.567767	0.134612	1.70493	-4.67769	0.585355	-0.530888	-0.132074	0.361239	2.03184
CJM1cam_0766	purU	Formyltetrahydrofolate hydrolase PurU	F		0.454088	-2.17615	0.623812	-1.21751	-0.493804	-0.239175	-1.28391	-0.66017	0.651091	-1.05246
CJM1cam_0781	pyrD	Dihydroorotate dehydrogenase PyrD	F		2.01194	NA	-5.21179	-0.0655213	-0.482165	0.999479	-1.32288	-0.490962	0.120225	-1.33462
CJM1cam_0864	CJM1cam_0864	HIT-like protein	F		-4.36175	-3.43212	-0.573904	-1.05475	-0.177441	-0.400054	0.123029	0.380276	-0.607307	-1.66878
CJM1cam_0931	purH	Bifunctional phosphoribosylaminoimidazolecarboxamide formyltransferase/IMP cyclohydrolase PurH	F		-5.46097	1.21952	-1.3965	0.101604	0.394022	1.31099	-0.938801	0.199509	0.0793465	0.424218
CJM1cam_0933	purL	Phosphoribosylformylglycinamidine synthase 2 PurL	F		-0.530959	NA	-4.17483	-3.72429	-3.19465	-0.763381	0.0575893	-1.09085	-1.47085	-1.95352
CJM1cam_1177	pyrC_2	Dihydroorotase	F		-2.01329	NA	-6.35707	-1.21802	-3.30724	-2.77341	0.307747	-0.446058	0.506846	-0.0416636
CJM1cam_1232	purD	Phosphoribosylamine-glycine ligase PurD	F		-3.1371	-2.05095	1.04145	-1.18948	-0.532749	-0.224267	-1.44469	0.843806	0.18479	-5.83515
CJM1cam_1470	purM	Phosphoribosylformylglycinamidine cyclo-ligase PurM	F		-5.34417	NA	-3.72457	0.69571	-0.699487	-0.905861	-0.596486	-0.372949	-2.2162	-0.17947
CJM1cam_0182	nnr	Nicotinamide nucleotide repair protein	G		-2.62821	NA	-3.44226	0.227711	-1.39614	-2.99035	-4.40642	-1.38253	-0.342902	0.433342
CJM1cam_0235	CJM1cam_0235	Hypothetical protein CJM1cam_0235	G		-5.30863	0.549429	-1.35008	0.220333	0.0173046	-0.167332	-1.41695	-0.152733	-0.434984	0.562083
CJM1cam_0319	CJM1cam_0319	Major facilitator family transporter	G		6.57969	3.83534	0.02248	-0.0769583	0.340446	0.184324	0.15289	0.280365	-0.0222038	-0.0978047
CJM1cam_0370	pyk	Pyruvate kinase Pyk	G		-6.36957	-4.10379	-1.88231	-0.297616	2.01156	-0.976897	-2.55173	-2.69582	0.540655	-1.08435
CJM1cam_0443	CJM1cam_0443	Putative transporter	G		-4.22379	-4.13234	0.979025	-0.426244	1.03951	0.793864	0.230032	-1.48935	0.308381	-1.98084
CJM1cam_0545	CJM1cam_0545	Hypothetical protein CJM1cam_0545, partial	G		-6.22925	-0.0929263	1.18543	-0.717796	-0.409421	1.04508	-1.755	0.238324	1.42673	-1.69038
CJM1cam_0814	CJM1cam_0814	Lipoprotein	G		-5.67962	NA	-1.61595	-0.432745	0.566326	-0.495214	-0.0776447	-0.0199573	0.114868	-0.395306
CJM1cam_0822	CJM1cam_0822	Major facilitator family protein	G		-4.46107	-1.28809	0.0359338	-0.700738	-0.36748	0.307514	-0.545049	0.100982	0.677513	0.593997
CJM1cam_0904	CJM1cam_0904	Hypothetical protein CJM1cam_0904	G		-5.44253	-0.3694	-0.731151	-0.911592	-0.367201	0.346015	-1.00339	-1.6313	0.679224	2.73385
CJM1cam_1556	kgtP	Alpha-ketoglutarate permease	G		6.27708	2.20768	0.027475	0.301569	0.122491	-1.05082	1.07398	-0.81795	0.594994	1.17349
CJM1cam_1635	CJM1cam_1635	Hypothetical protein CJM1cam_1635	G		3.00054	-2.24535	-0.00681521	0.233707	-0.879417	-0.803716	0.180674	-0.994509	0.97556	0.988453
CJM1cam_0161	CJM1cam_0161	putative 6-pyruvoyl tetrahydrobiopterin synthase	H		-1.78487	-6.88203	-0.484036	0.389547	0.371742	-1.18662	0.0569775	-0.0448768	0.545787	-1.01387
CJM1cam_0163	moaA_1	Molybdenum cofactor biosynthesis protein A	H		-4.4349	-2.58535	-0.315822	-0.0853328	-0.421807	1.11254	-0.470552	-0.279594	-0.148818	-5.54692
CJM1cam_0234	moaC	Molybdenum cofactor biosynthesis protein MoaC	H		-2.69532	-1.35913	-0.596995	-0.28063	-0.261848	0.182768	-0.341117	-0.320182	-0.475339	-3.67285
CJM1cam_0285	bioF	8-amino-7-oxononanoate synthase BioF	H		-3.75604	NA	-6.20903	0.158919	-0.33603	0.236504	1.61775	0.750159	0.0538093	-1.34783
CJM1cam_0287	bioA_2	Adenosylmethionine-8-amino-7-oxononanoate aminotransferase	H		-1.25521	NA	-8.75542	0.768853	-0.0563378	-4.18455	-1.08918	-1.19921	-1.57647	2.80843
CJM1cam_0288	bioD1	ATP-dependent dethiobiotin synthetase BioD1	H		-2.80718	NA	-8.26442	0.00898254	-0.645996	0.287626	0.236147	-0.188436	-0.384637	-0.70623
CJM1cam_0708	mog	Molybdopterin adenylyltransferase	H		-5.51558	-0.222148	-0.539769	-0.0649345	0.590558	0.0616545	0.807984	0.00932341	-0.109387	-5.89227
CJM1cam_0829	moeA_1	Molybdopterin molybdenumtransferase	H		-0.00895686	-1.06424	0.0813987	0.220656	-0.616439	0.49382	-0.0153621	-0.362084	0.465137	-5.57531
CJM1cam_1119	CJM1cam_1119	Biotin biosynthesis protein BioC	H		8.58683	3.84696	0.598561	-0.104632	-0.28685	0.124249	0.499554	0.0304761	0.968665	1.25792
CJM1cam_1462	moaE	Molybdopterin converting factor, subunit 2	H		-0.958369	0.730633	-0.771685	0.126076	0.286786	-0.366944	0.908738	-1.9157	0.875951	-5.15595
CJM1cam_1480	cysW	ABC-type tungstate transport system, periplasmic component	H		1.93296	-2.7223	0.425655	0.328468	0.0693769	0.431019	-0.0793158	-0.836877	0.471358	-5.5483
CJM1cam_1481	CJM1cam_1481	Tungstate ABC transporter, periplasmic tungstate-binding protein, putative	H		-3.66586	-4.40437	-0.776062	1.93115	2.85745	-0.302206	0.432093	-0.481659	-0.891544	-4.16797
CJM1cam_0745	CJM1cam_0745	Hypothetical protein CJM1cam_0745	I		-4.62771	-0.448682	0.373229	-1.35891	-0.410098	-0.155461	-2.00435	0.379985	0.176074	-0.212677
CJM1cam_0784	fabL	Enoyl-[acyl-carrier-protein] reductase (NADPH) FabL	I		-4.9576	-8.33139	-3.26132	-0.622106	-1.15784	-1.06224	-1.72098	-0.958882	-1.99417	-1.00502
CJM1cam_0880	CJM1cam_0880	Putative acyl-CoA thioester hydrolase	I		-3.3037	0.264352	-1.0076	0.332019	-4.06534	-2.85796	-5.60387	-0.284897	2.84198	2.46927
CJM1cam_1012	pycA	Acetyl-CoA carboxylase, biotin carboxylase	I		-2.93988	-5.545	-3.6423	-0.0798332	-0.015372	-0.551085	-1.00559	1.09703	-0.320704	-0.0950821
CJM1cam_1357	fabI	Enoyl-(acyl-carrier-protein) reductase (NADH) FabI	I		0.999793	-0.338723	0.37529	0.0743734	0.23255	-0.780761	-3.63994	-3.06584	0.974374	1.65711
CJM1cam_0225	CJM1cam_0225	Hypothetical protein CJM1cam_0225	J		-3.71423	0.406383	0.223964	0.62968	-0.701752	-0.566111	0.323798	-0.617656	0.901336	0.735706
CJM1cam_0543	CJM1cam_0543	Hypothetical protein CJM1cam_0543	J		-1.76732	0.659952	0.0207972	0.410954	1.58498	0.479357	0.302347	-0.0135295	0.240009	0.552642
CJM1cam_0800	truA	tRNA pseudouridine synthase A	J		4.90709	-3.10003	1.758	0.227047	1.18248	0.975325	-1.58666	0.700155	0.0512587	0.0493349
CJM1cam_0894	engD	GTP-dependent nucleic acid-binding protein EngD	J		-4.1491	-5.03117	-2.98209	-1.78967	-2.51487	-0.498711	-3.05855	-0.245254	-1.44839	-0.867945
CJM1cam_0983	tgt	Queuine tRNA-ribosyltransferase	J		-3.29026	-3.46476	-1.67265	-0.567075	-1.68124	-0.48799	0.874907	0.0100653	-0.608677	-6.2099
CJM1cam_1095	prmA	Ribosomal protein L11 methyltransferase	J		-5.8459	-2.20394	-1.26219	-0.525228	-1.18644	-0.794702	0.505648	-0.298084	-0.538691	0.0457751
CJM1cam_1280	CJM1cam_1280	Formyl transferase domain protein	J		-5.84539	0.148648	0.332545	2.6656	-0.6565	0.146072	-0.374897	0.251258	0.238045	1.01291
CJM1cam_1285	pseH	N-acetyltransferase PseH	J		-5.29525	-1.02852	0.140045	0.159714	0.183303	0.510054	0.495854	-0.626629	-0.0240044	0.522364
CJM1cam_1340	selB	L-seryl-tRNA(Sec) selenium transferase SelB	J		1.83581	-1.82604	-0.153541	-0.252393	-0.479189	-0.0400332	-0.425534	-0.95385	0.355418	-4.0661
CJM1cam_1659	rluB	Ribosomal large subunit pseudouridine synthase B	J		-2.82677	NA	-3.1541	NA	NA	NA	NA	NA	-4.15777	-3.66483
CJM1cam_0063	fliA	Flagellar biosynthesis sigma factor FliA	K		-4.88738	-5.20068	-2.5414	2.65096	-6.55756	0.636012	-0.238847	0.545622	-1.2615	1.19076
CJM1cam_0100	parB	Putative chromosome-partitioning protein ParB	K		-2.5315	-1.9624	-4.07998	0.078867	-0.749673	-0.477312	-0.177937	-0.502921	-0.868189	-1.10465
CJM1cam_0597	CJM1cam_0597	Hypothetical protein CJM1cam_0597	K		-4.50777	-2.6666	0.180545	1.26377	-1.86316	0.0986763	1.42498	1.48602	-1.86735	0.695138
CJM1cam_0642	rpoN	DNA-directed RNA polymerase factor sigma-54 RpoN	K		-6.51614	-2.9329	-0.476253	1.9929	-5.99911	-1.4452	-0.577171	-1.15748	0.44325	2.38039
CJM1cam_0848	cymR	Cysteine metabolism repressor	K		-5.66867	-3.43888	-0.724418	2.14498	-5.91231	-0.133048	-1.67874	0.198068	0.883547	3.71642
CJM1cam_0940	CJM1cam_0940	Ribosomal-protein-alanine acetyltransferase	K		-5.29845	-1.71478	0.468763	1.27121	3.11908	1.26123	-1.74947	2.83355	-1.12433	-1.31871
CJM1cam_1040	CJM1cam_1040	Aminoalkylphosphonic acid N-acetyltransferase	K		-6.48596	1.53717	-1.36801	-0.13319	0.127893	-0.0783819	-0.12792	-0.669573	-0.589181	-0.167319
CJM1cam_1307	CJM1cam_1307	Fibronectin/fibrinogen-binding protein	K		0.271997	-2.23891	-0.0981487	-1.13526	-0.206842	1.86455	1.74439	-0.688345	-0.201462	-4.98473
CJM1cam_1487	hxlR	HTH-type transcriptional activator HxlR	K		0.0698004	-2.32536	-0.0807009	0.185928	-0.164173	-0.94819	1.00856	-0.93304	1.09779	0.684435
CJM1cam_0237	exoA	Exodeoxyribonuclease III	L		-7.02029	-4.81933	-1.54354	0.10003	0.0509647	0.586028	0.40831	-1.14378	-1.19442	-1.08497
CJM1cam_0322	uvrA	UvrABC system protein A, excinuclease subunit	L		-3.99075	-2.63384	-1.99493	-0.578423	0.960862	-0.765273	0.543922	1.07619	-2.03158	-3.11912
CJM1cam_0399	CJM1cam_0399	Hypothetical protein CJM1cam_0399	L		-4.24215	-4.74502	-0.660162	-1.94886	-2.38345	0.335208	-0.0332393	1.18712	-2.03916	-8.08065
CJM1cam_0405	CJM1cam_0405	Hypothetical protein CJM1cam_0405	L		-5.64597	0.410647	0.0355034	0.000448754	-0.374881	-1.92887	-3.62362	-0.847905	-0.510758	-0.435352
CJM1cam_0446	recG	ATP-dependent DNA helicase RecG	L		-4.2456	-3.81626	-0.687334	-5.17626	-2.72482	-0.305919	-0.558445	0.554823	-0.973236	-1.6299
CJM1cam_0650	uvrB	UvrABC system protein B, helicase subunit	L		-4.26598	-2.3047	-1.3135	-1.33469	0.677809	-0.573524	1.83259	0.671391	-1.89411	-7.89986
CJM1cam_0662	CJM1cam_0662	Site-specific DNA methylase	L		-3.739	-0.0710814	1.48374	-1.54833	1.28984	0.718108	0.137313	-2.18901	0.487108	-7.45329
CJM1cam_0753	uvrD	DNA helicase II	L		-0.664133	NA	-1.90248	-1.78639	-2.12393	1.84697	-4.12124	2.25882	-4.07911	1.1499
CJM1cam_0836	xerD	Tyrosine recombinase XerD	L		-3.81193	-4.06135	-1.31921	-1.58511	-3.53778	-1.45165	-2.63436	NA	-2.65081	-6.02676
CJM1cam_1078	pcrA	ATP-dependent DNA helicase PcrA	L		-4.0121	-4.52924	-2.35249	-0.77941	1.09819	0.325865	0.17142	-1.77818	-1.88491	1.43685
CJM1cam_1228	uvrC	UvrABC system protein C, nuclease subunit	L		-3.74017	-1.79402	0.310328	-0.854348	-0.377707	0.0117449	0.193066	-0.581294	0.132666	-0.934019
CJM1cam_1396	CJM1cam_1396	Putative ATP/GTP binding protein	L		-4.75001	-1.92302	-0.264554	0.495027	0.486074	-0.326642	0.10742	-0.206953	0.0995923	0.397844
CJM1cam_1427	CJM1cam_1427	Inactivated superfamily I helicase	L		-1.77242	-2.59458	-2.99542	NA	NA	1.47936	NA	NA	-1.71672	-4.27166
CJM1cam_1465	cas1	CRISPR-associated endonuclease Cas1, subtype II/NMENI	L		-4.63537	-0.155696	0.723353	-0.259539	0.254296	-0.112711	-0.528402	-0.432975	0.189907	-0.089948
CJM1cam_0203	espP	Serine protease EspP precursor	M		5.87686	1.72084	-0.227732	0.346662	0.260089	-0.479702	-0.0587298	-0.504212	-0.173659	-0.124928
CJM1cam_0542	CJM1cam_0542	Hypothetical protein CJM1cam_0542	M		-6.64598	3.23586	0.593436	-0.687826	0.830176	1.46208	0.972924	0.27217	-0.0897929	-6.36721
CJM1cam_0815	slt	Soluble lytic murein transglycosylase precursor	M		-3.89725	2.51681	-1.22644	0.0598305	1.2829	-0.653181	-1.83902	-0.526742	0.175974	1.01589
CJM1cam_0970	rsmG	Ribosomal RNA small subunit methyltransferase G	M		-3.27778	-2.81058	-0.0913062	-0.622243	0.341029	0.594961	-2.63538	-0.703158	-0.197484	-1.07089
CJM1cam_1004	lepA	GTP-binding protein LepA	M		-1.22135	-5.2251	-6.03102	-1.60809	-2.11268	1.64049	-2.09602	-0.86351	-2.31004	-4.71383
CJM1cam_1006	cmeE	Putative membrane fusion component of efflux system	M		0.167246	-2.80692	0.478747	-0.680249	-0.399647	-0.457314	-2.3891	-0.351347	0.822001	1.01035
CJM1cam_1099	pglF	UDP-glucose 4-epimerase PglF	M		-5.57096	-7.81471	-1.31409	-0.290974	-1.06267	-0.292379	-0.254706	1.30796	-0.455236	0.886756
CJM1cam_1100	pglE	UDP-4-keto-6-deoxy-GlcNAc C4 aminotransferase PglE	M		-3.19451	NA	-2.09	-0.402031	-1.81631	0.0227501	0.449908	0.25073	1.12773	1.38703
CJM1cam_1106	pglI	General glycosylation pathway protein PglI	M		-6.28635	-1.31438	0.0619446	0.259828	0.604628	-0.176654	0.0981988	0.0692977	-0.884093	-0.735831
CJM1cam_1107	pglH_capM	UDP-D-galactose:(glucosyl)lipopolysaccharide-1, 6-D-galactosyltransferase PglH/CapM	M		-3.71318	-7.83389	-2.23643	-0.596037	-1.77526	-0.659118	0.164453	1.18501	0.674653	0.0351595
CJM1cam_1113	CJM1cam_1113	Putative glycosyl transferase	M		-6.52322	-0.583635	-1.86196	0.828869	0.191426	-0.139578	0.386621	-0.0710023	-1.01237	1.306
CJM1cam_1115	CJM1cam_1115	dTDP-glucose 4,6-dehydratase	M		5.44179	3.27784	0.691131	0.819914	-0.349895	0.225659	-0.216061	0.190101	0.318032	0.902952
CJM1cam_1125	CJM1cam_1125	Glycosyltransferase family 25 (LPS biosynthesis protein)	M		-5.96629	1.47877	0.3648	-0.144332	0.0436003	0.134798	0.322859	0.312559	0.0985597	0.662499
CJM1cam_1217	CJM1cam_1217	Glycyl-glycine endopeptidase ALE-1 precursor	M		-1.501	-4.15294	-0.520894	-0.629704	-3.9104	2.71786	3.80505	2.64109	1.05922	-1.82662
CJM1cam_1275	pseB	UDP-GlcNAc C6-dehydratase/C4-reductase PseB	M		-2.30533	-7.91868	-3.66817	1.6348	-4.59492	-2.18551	-2.69429	-2.31428	-0.541813	0.877749
CJM1cam_1309	pldA	Phospholipase A	M		4.51923	1.43848	-0.150116	-0.00915675	-0.000685319	-0.366849	0.284273	-0.139956	-0.411079	0.255381
CJM1cam_1374	CJM1cam_1374	Capsular polysaccharide heptosyltransferase	M		1.47141	-2.35266	1.02835	0.238515	0.681156	0.688329	0.74729	0.741058	0.293821	0.678936
CJM1cam_1423	cadF	Outer membrane fibronectin-binding protein	M		0.265239	0.981662	-2.03234	0.439867	0.293499	0.0360251	0.879188	0.475063	-0.125962	-1.23845
CJM1cam_1469	CJM1cam_1469	Hypothetical protein CJM1cam_1469	M		5.10871	2.64996	0.231875	0.913386	-0.0763973	0.00225677	0.873467	0.200403	0.298212	1.61191
CJM1cam_1616	cgpA	Putative glycosyltransferases involved in cell wall biogenesis	M		-2.6351	-3.98484	-1.26707	-0.0590902	-1.54654	-0.188537	-0.244645	0.811004	0.438343	-0.238938
CJM1cam_0017	mcp4_1	Methyl-accepting chemotaxis protein 4	N		-3.78683	-1.02468	0.163394	0.463136	0.0203555	-0.323563	0.0442284	-0.347428	0.52857	0.906486
CJM1cam_0052	flgE_1	Flagellar hook protein	N		-2.3768	0.337409	0.262415	1.16194	1.66969	-0.18177	0.319634	-0.212552	0.801989	1.32488
CJM1cam_0060	fliY_1	Flagellar motor switch protein FliY, partial	N		-6.67198	-5.13637	-0.759895	2.29041	-6.41795	0.255429	0.0316131	0.315754	-1.01906	0.836301
CJM1cam_0061	fliY_2	Flagellar motor switch protein FliY, partial	N		-4.74317	-5.43303	-0.286285	2.14055	-7.34825	1.13969	-0.604199	-0.60201	0.0215037	1.17296
CJM1cam_0062	fliM	Flagellar motor switch protein FliM	N		-5.51557	-5.03718	-1.05644	1.80434	-6.03232	0.693946	0.164243	0.374631	0.00788125	1.42633
CJM1cam_0123	CJM1cam_0123	Membrane protein, putative methyl-accepting chemotaxis protein	N		-6.78636	-0.670235	-1.10749	1.62367	-0.783915	0.409556	0.375363	0.765979	-0.716102	0.527037
CJM1cam_0143	CJM1cam_0143	Methyl-accepting chemotaxis signal transduction protein	N		5.48733	5.03382	0.689253	-0.172631	-0.233261	0.684192	-0.276481	0.414566	0.16757	-0.615438
CJM1cam_0189	fliI	Flagellum-specific ATP synthase FliI	N		-6.98717	-1.7483	-0.840976	2.01823	-1.31145	0.144477	0.377442	0.206812	-0.476226	1.11652
CJM1cam_0245	CJM1cam_0245	Methyl-accepting chemotaxis protein	N		4.71069	1.15895	-0.26566	0.0829699	0.214154	0.939854	0.411716	-0.396206	0.471884	1.64319
CJM1cam_0268	cheV	Chemotaxis protein CheV	N		-4.27553	-4.1374	-0.563513	1.01957	1.05358	-0.600072	-1.52813	-1.22767	-0.309553	3.10956
CJM1cam_0315	flhB	Flagellar biosynthetic protein	N		-4.11117	-4.39522	0.644087	1.72939	-5.10606	-1.11478	-0.720956	0.108788	-0.895544	0.84466
CJM1cam_0316	motB	Flagellar motor protein MotB	N		-5.43727	-2.60624	-0.967814	1.09439	-6.03716	0.718622	-0.714362	-0.482936	0.989358	1.79222
CJM1cam_0317	motA	Flagellar motor protein MotA	N		-7.05143	-3.06196	-0.536781	1.30573	-6.32685	-0.35637	-0.140054	-0.304593	0.966753	1.57139
CJM1cam_0330	fliN	Flagellar motor switch protein FliN	N		-6.54501	-9.4398	-1.67657	0.663795	-7.95838	-1.33833	1.67485	0.379557	0.532398	1.47441
CJM1cam_0430	mcp4_2	Methyl-accepting chemotaxis protein 4	N		-4.12881	-4.74525	0.849762	0.197498	0.919292	0.50625	-0.626702	0.64656	0.0960142	-4.14909
CJM1cam_0522	flaG	Flagellin filament-associated protein FlaG	N		-5.82064	-3.73127	-3.84373	2.32307	-3.25877	0.341762	-0.658588	0.833941	-1.30828	0.364577
CJM1cam_0523	fliD	Flagellar cap protein FliD	N		-5.05253	-5.48154	-2.18922	1.98005	-5.86733	0.522391	0.83431	0.771239	-1.2034	-0.0384789
CJM1cam_0670	flgH	Flagellar basal body L-ring protein FlgH	N		-3.4953	-4.67986	-1.80559	1.45572	-4.48533	0.157633	-2.14946	0.432514	-0.570351	1.00026
CJM1cam_0703	flaC	Flagellin C	N		-4.50405	1.14939	0.490878	-0.723246	0.283416	0.32258	0.133599	1.33797	-0.239101	-1.18746
CJM1cam_0793	fliP	Flagellar biosynthetic protein FliP	N		-5.92058	-5.56756	-0.394524	1.76954	-5.29599	-0.600042	-0.851847	-0.0505703	-0.747934	1.07942
CJM1cam_0847	flhA	Flagellar biosynthesis protein FlhA	N		-3.82302	-3.07162	-0.985609	1.98969	-6.21347	-0.133102	-0.924026	-0.165108	-0.543424	2.21603
CJM1cam_0851	flaD_flgL	Flagellar hook-associated protein FlgL/FlaD	N		-4.83755	-5.16908	-1.28616	1.63391	-6.21706	-0.549205	-0.681096	0.324423	-0.915793	-0.0831638
CJM1cam_0887	cheR	Chemotaxis protein methyltransferase CheR	N		-4.93843	-3.22767	1.37822	1.15564	3.61808	0.229356	-1.02121	0.660687	-0.101305	0.679829
CJM1cam_0888	cheB	Chemotaxis response regulator protein-glutamate methylesterase CheB	N		-3.59169	-1.60265	-0.982423	0.655835	0.877549	-1.29459	0.845122	-2.76243	0.0277415	-6.65894
CJM1cam_0930	mcp4_3	Methyl-accepting chemotaxis protein 4	N		1.93185	-3.1642	-0.239031	0.433964	0.750682	-0.419767	-0.389749	-0.659546	-0.258826	0.240264
CJM1cam_1098	pglG	General glycosylation pathway protein PglG	N		-4.69991	-0.334732	1.20278	-0.373321	0.346293	-0.340262	-0.507913	0.887494	-0.248846	0.368121
CJM1cam_1161	fliR	Flagellar biosynthetic protein FliR	N		-4.6271	-4.03119	-0.615266	2.25561	-5.69333	-0.21834	-0.763861	-0.719928	-0.412996	2.28313
CJM1cam_1295	flaB	Flagellin B	N		-6.10994	-2.41987	-0.988017	2.27957	-2.47107	0.585947	0.00870467	-0.028732	0.00810006	0.646302
CJM1cam_1296	flaA	Flagellin A	N		-4.0151	-5.89213	-2.08612	2.2462	-7.00282	-0.0433576	0.642421	1.62157	-0.475106	0.458889
CJM1cam_1300	CJM1cam_1300	Transformation system protein	N		-4.51734	0.199893	-1.66618	0.817551	-0.892373	1.2568	-0.0011167	-0.421284	0.46149	1.41392
CJM1cam_1321	vacA	Vacuolating cytotoxin autotransporter precursor VacA	N		4.78887	-0.533395	0.230572	0.210665	0.181993	0.0624794	0.120377	0.132332	0.157761	0.631231
CJM1cam_1408	flgI	Flagellar basal body P-ring protein FlgI	N		-6.80884	-3.79645	0.31393	2.1509	-7.55169	-0.246485	-0.783882	-0.00186698	-0.559068	3.04242
CJM1cam_1412	flgK	Flagellar hook-filament junction protein FlgK	N		-5.03794	-4.58692	-3.10319	2.629	-6.25636	0.507503	-0.0297209	-0.0376488	-1.64429	0.415014
CJM1cam_1450	mcp4_4	Methyl-accepting chemotaxis protein 4	N		2.2777	-3.4527	0.383023	0.263835	0.677624	0.432573	0.608202	0.1084	0.298462	0.797359
CJM1cam_1500	CJM1cam_1500	Methyl-accepting chemotaxis protein	N		-3.08264	-2.48047	0.682515	0.875259	1.7866	0.205646	-1.4522	-0.460835	-0.0207465	0.284552
CJM1cam_1679	flgE_2	Flagellar hook protein	N		-4.42378	-4.95723	-3.53856	2.51613	-5.74047	-0.502957	0.768844	-0.182645	-1.62748	0.275908
CJM1cam_0048	CJM1cam_0048	Hypothetical protein CJM1cam_0048	O		-5.08739	-4.54491	0.0712047	2.38902	-4.07855	0.629607	0.534671	-0.00685943	-0.431586	1.39359
CJM1cam_0049	fliK	Flagellar hook-length control protein FliK	O		-7.09432	-3.53233	-0.633978	2.27146	-6.52666	0.657389	0.922764	0.343455	-0.304393	0.930576
CJM1cam_0162	queE	7-carboxy-7-deazaguanine synthase QueE	O		-4.97991	-0.603245	0.0803565	0.096742	0.977091	0.161186	-0.664305	0.217183	-0.599978	-0.305773
CJM1cam_0184	comM	Competence protein ComM	O		-6.48604	-5.10691	-0.906862	0.144406	-0.24677	-2.81725	-2.63115	-1.1248	0.823417	0.445823
CJM1cam_0252	hflC	FtsH protease regulator HflC	O		-3.65981	0.0215486	0.116887	-1.46914	-1.36301	0.108151	0.982381	0.166373	-0.181553	-0.727935
CJM1cam_0314	tsaA	Peroxiredoxin	O		-4.60917	-0.00857389	-0.202821	-0.894335	-0.405233	-1.73139	-2.44444	-0.0109864	0.377072	-0.610379
CJM1cam_0355	ftsH_1	ATP-dependent zinc metalloprotease	O		1.45762	-0.456239	-1.16625	-0.0789889	-0.277382	-0.447777	-1.44697	-1.74992	-0.848979	-3.37261
CJM1cam_0487	clpB	ATP-dependent Clp protease ATP-binding subunit	O		-6.82456	-2.31267	-1.2127	-0.316628	0.733392	-0.555658	0.116094	-2.73865	0.436456	-0.0868221
CJM1cam_0496	htpG	Heat shock protein 90	O		-4.29485	0.876818	-0.366352	-0.675552	0.0414577	1.63077	2.09303	1.44404	0.337373	0.403651
CJM1cam_0534	CJM1cam_0534	Pyridine nucleotide-disulfide oxidoreductase family protein	O		-6.52272	-1.22954	0.251568	-1.57229	0.429688	0.972353	0.876479	-0.0905816	-0.946748	-1.58342
CJM1cam_0580	dsbD	Disulfide bond formation protein DsbD	O		-3.26267	0.0365731	-3.62749	-1.05187	-0.43151	1.00489	0.0769759	1.84459	-3.35369	-5.34609
CJM1cam_0598	hypF	Carbamoyltransferase HypF	O		-1.3539	2.08613	0.929077	0.189836	1.97027	0.587461	2.3259	3.453	-2.53602	-0.648977
CJM1cam_0601	hypD	Hydrogenase expression/formation protein HypD	O		-3.72563	1.88347	0.628319	0.593358	1.45944	1.55236	0.934355	2.86119	-4.66978	-1.2444
CJM1cam_0602	hypE	Hydrogenase isoenzymes formation protein HypE	O		-2.6025	3.43629	1.26888	-2.73325	0.531935	0.804814	0.206645	2.39938	-2.3517	-0.613486
CJM1cam_0755	tpx	Thiol peroxidase	O		-4.92175	2.5467	-0.468067	-0.83025	-0.318753	-0.122135	-0.854964	-0.433129	0.495504	-1.22155
CJM1cam_0932	djlA	DnaJ-like protein DjlA	O		-3.1121	NA	-6.25828	-1.10603	-3.34519	0.838469	-1.61129	2.87113	-4.48516	-7.16371
CJM1cam_1008	CJM1cam_1008	DnaJ like protein, partial	O		-5.19152	-6.3765	-0.180048	0.654306	1.70516	-1.28188	0.184615	-1.34255	1.36753	1.58385
CJM1cam_1050	lon	ATP-dependent protease La	O		-2.56928	-6.21075	-2.55325	-0.764497	1.23665	0.633938	2.28086	6.62764	-1.71277	-0.946955
CJM1cam_1083	trxC	Thiol-disulfide oxidoreductase TrxC	O		-3.53894	-4.64431	-4.67043	-0.857556	-0.933145	3.58004	-1.60154	3.42904	-3.46575	-8.95147
CJM1cam_1086	aat	Leucyl/phenylalanyl-tRNA-protein transferase	O		-4.28065	2.06826	-0.800267	0.616946	-0.15717	0.687675	1.75142	0.303313	-1.17351	0.511661
CJM1cam_1186	radA	DNA repair protein RadA	O		-3.63993	1.68056	-1.18618	0.747978	0.518636	-0.165235	-0.23547	-0.422076	-1.722	-0.971852
CJM1cam_1241	dnaJ	Chaperone protein DnaJ	O		-4.07884	0.205105	-1.29086	-0.131863	-0.398274	-1.08328	-0.2182	-0.67148	0.807462	-0.195133
CJM1cam_1327	CJM1cam_1327	PII uridylyl-transferase	O		-4.46918	-0.853295	-1.35545	0.440542	1.06872	0.129016	-0.641928	-0.61731	0.258795	-1.20182
CJM1cam_1341	CJM1cam_1341	Disulfide isomerase/thiol-disulfide oxidase	O		-1.11668	-2.00711	-1.73782	-1.03165	-3.44067	0.136866	0.755133	0.118036	-0.00145551	-0.0428441
CJM1cam_0018	ccp	Cytochrome c551 peroxidase precursor Ccp	P		-4.23673	-1.09882	0.509951	0.556007	-0.136453	-0.373169	0.0773561	-0.533964	0.731718	0.594311
CJM1cam_0072	CJM1cam_0072	Non-heme iron protein, hemerythrin family	P		-4.5248	-1.21558	0.110117	0.166055	0.0845346	0.39241	-0.287881	-0.191709	-0.45833	-0.528862
CJM1cam_0174	cfbpB	ABC-type iron-uptake transporter, permease component	P		5.65003	0.58468	0.0274952	0.404225	-0.45464	0.465492	0.734257	0.233831	0.245891	0.395444
CJM1cam_0279	modC	ABC-type sulfate/molybdate transport system, ATPase component	P		-1.14295	3.86976	-0.343696	0.321115	0.426956	0.13875	0.776457	0.0524725	0.741451	0.401388
CJM1cam_0281	CJM1cam_0281	Molybdopterin-binding protein	P		-5.30404	0.622406	1.44734	0.378522	1.32355	1.21896	-0.570905	1.96166	-0.390369	0.517493
CJM1cam_0290	ykkC	Multidrug resistance protein YkkC	P		-2.06609	NA	NA	2.64151	-4.96082	0.640804	1.23645	1.09997	-0.894328	0.25569
CJM1cam_0302	perR	Oxidative stress related gene repressor	P		-3.27011	NA	-0.56305	-1.01334	-3.47683	-0.235285	NA	NA	-3.06684	-6.49705
CJM1cam_0303	CJM1cam_0303	Hypothetical protein CJM1cam_0303	P		-5.25748	-6.69311	-0.418991	-0.28739	-1.29305	0.273911	0.807907	1.60134	-0.838135	-2.06521
CJM1cam_0436	CJM1cam_0436	Hypothetical protein CJM1cam_0436	P		-6.11556	-2.8088	0.211923	0.242399	-4.83333	-0.238135	-0.797153	0.232537	0.357346	1.29267
CJM1cam_0437	CJM1cam_0437	Membrane protein	P		-5.268	-1.79605	-0.134336	0.102236	-5.6204	0.132921	-0.47502	0.00668279	0.377745	1.68792
CJM1cam_0591	pstS	ABC-type phosphate transport system, periplasmic component PstS	P		-6.02666	0.18134	-0.189043	-0.702722	0.764939	-0.369508	0.192895	-0.536643	-0.776602	-0.551212
CJM1cam_0593	pstA	ABC-type phosphate transport system, permease component PstA	P		-4.58448	-0.615518	1.08496	0.0953343	0.826123	0.66077	0.0508135	0.260726	1.23304	0.327997
CJM1cam_0594	pstB	ABC-type phosphate transport system, ATPase component PstB	P		-3.74503	2.52673	0.259025	-0.414825	0.344304	0.577802	-0.087671	-0.0862986	0.105426	-0.661913
CJM1cam_0667	cipA	Invasion protein CipA	P		5.14124	0.693494	1.12766	-0.649508	0.585549	0.2302	-0.330231	-0.085378	0.000468484	-0.526029
CJM1cam_0747	metQ_2	Methionine-binding lipoprotein metQ precursor	P		-4.38781	1.41805	0.60501	-1.32513	0.232789	-0.098217	0.0428284	0.374095	-0.321167	0.0288445
CJM1cam_0748	metQ_3	Methionine-binding lipoprotein metQ precursor	P		-4.1434	-2.57257	-0.471553	-1.09567	-0.135771	0.936163	1.39431	-0.53615	0.0556696	-0.266193
CJM1cam_0749	metP	Methionine import system permease protein MetP	P		-2.9507	-0.397545	-3.42506	-0.907977	-0.900977	-0.36799	-0.937649	0.104779	-1.49177	-4.07316
CJM1cam_0750	metN_1	Methionine import system ATP-binding protein	P		-5.63699	-2.35526	-3.73867	-1.50528	-1.0336	0.631042	0.0320914	1.16241	-1.65027	-5.17637
CJM1cam_0761	napD	Nitrate reductase subunit NapD	P		-3.2758	-5.57811	0.390154	-1.74165	-1.01193	2.54045	-0.0476772	0.891141	0.728359	0.374872
CJM1cam_0770	CJM1cam_0770	Hypothetical protein CJM1cam_0770	P		6.72862	4.72013	0.374469	-0.997357	0.314242	-0.110384	0.00695644	0.176162	0.978074	0.108563
CJM1cam_0984	CJM1cam_0984	Mg2+ and Co2+ transporter	P		3.30328	2.7885	0.175089	-0.41632	0.236711	-1.26078	0.875131	-2.12577	0.909754	-4.93116
CJM1cam_1003	mapA	Outer membrane lipoprotein MapA	P		-6.36553	-2.2274	-1.45598	-0.025274	0.626411	-0.0677333	0.0589257	0.777598	-0.736412	-0.658953
CJM1cam_1145	czcD	Cadmium, cobalt and zinc/H(+)-K(+) antiporter	P		-0.881733	0.304747	-1.53182	0.374661	-0.777773	-0.673215	-5.51331	-1.71121	0.347531	-0.222918
CJM1cam_1176	cysP	Phosphate/sulfate permease	P		2.08003	-2.42792	0.430995	-0.279009	-0.551402	-1.13978	-0.0545794	-0.3057	-0.176062	-0.426076
CJM1cam_1182	CJM1cam_1182	Lipoprotein, NLPA family	P		2.62328	-2.40562	0.217263	-0.119363	0.410598	0.0266383	0.625319	0.612303	0.191741	0.0949533
CJM1cam_1213	kefB	K(+)/H(+) antiporter	P		-4.7243	1.5301	-1.76159	0.38052	0.719192	-2.06435	-3.02879	-2.08794	-1.10575	-2.02357
CJM1cam_1265	ktrB	Ktr system potassium uptake protein B	P		-3.4667	-4.51954	-4.30527	-0.742338	-2.15242	-1.97619	2.76063	-1.42112	-0.32188	-3.00481
CJM1cam_1313	ceuE	ABC-type enterochelin transport system, periplasmic substrate-binding component	P		-4.34611	1.98026	-0.303951	0.239081	0.243595	0.295768	-0.206383	-0.383055	-0.194719	0.680661
CJM1cam_1346	katA	Catalase	P		1.30496	-2.45345	0.799035	0.337636	0.288971	-0.295808	0.377488	-0.176723	0.464425	0.444932
CJM1cam_1624	cysQ	3'(2'),5'-bisphosphate nucleotidase CysQ	P		-1.68018	-3.96106	-3.41506	0.192549	0.122831	1.39843	1.47337	0.141472	-2.57461	-2.97043
CJM1cam_1626	CJM1cam_1626	Transporter, monovalent cation:proton antiporter-2 (CPA2) family	P		-2.72102	NA	-2.76687	3.07304	-2.98316	0.372189	0.777582	-0.168792	-2.5921	0.0533191
CJM1cam_0659	CJM1cam_0659	Ubiquinone/menaquinone biosynthesis methyltransferase	Q		-5.74212	2.87305	0.523677	-0.295104	0.195769	0.0973722	1.16143	0.495506	-0.597626	-1.77509
CJM1cam_0951	cmoB	tRNA (mo5U34)-methyltransferase	Q		-1.61494	-0.227913	-1.23911	-0.606041	-2.03521	-0.848852	-0.828882	-2.16277	1.71742	-4.04937
CJM1cam_0952	CJM1cam_0952	Fatty acid biosynthesis transcriptional regulator	Q		-7.11214	-2.07381	-0.11394	-0.461439	-0.235053	0.093317	-0.404116	1.40258	-0.439425	1.70369
CJM1cam_0023	tcyP	Transporter of cystine TcyP	R		-2.10026	0.287081	-2.2668	0.0105414	0.00617272	0.362482	-0.491711	-0.340267	-0.586495	-0.870743
CJM1cam_0177	CJM1cam_0177	Transporter	R		-4.06894	-2.22188	-1.35496	-1.00984	-1.80949	0.100343	-3.22849	-0.56994	-0.679108	-1.39333
CJM1cam_0231	CJM1cam_0231	Hypothetical protein CJM1cam_0231	R		-4.01421	-7.24388	-0.188385	0.657946	0.62128	-0.0786856	-2.09589	-0.169987	0.00691394	1.78372
CJM1cam_0239	eptA	Phosphoethanolamine transferase EptA	R		-7.05042	-5.96029	-0.771622	-0.0132589	0.30522	-0.611028	0.54987	-0.0388328	0.404855	2.14361
CJM1cam_0323	CJM1cam_0323	Sulfite exporter TauE/SafE	R		-0.663399	-9.50866	0.310472	0.0298506	0.13749	-0.13014	1.13802	0.294789	-0.450747	-1.17604
CJM1cam_0349	CJM1cam_0349	Hypothetical protein CJM1cam_0349	R		-4.61924	-0.1179	0.156005	-1.2225	-0.362031	-0.48628	-0.244318	-0.475764	-0.222176	-1.23672
CJM1cam_0358	yedY	Sulfoxide reductase catalytic subunit YedY precursor	R		8.29648	3.04323	-0.187327	-0.1065	0.100554	0.163623	0.192187	0.282101	-0.21002	-0.291958
CJM1cam_0368	pflB	Motility protein (role unknown) PflB	R		-5.64497	-3.06475	-0.763301	0.997189	-6.23518	-0.131049	-0.033892	-0.118996	1.02353	1.79163
CJM1cam_0390	CJM1cam_0390	ATP/GTP binding protein	R		6.86538	-1.74614	0.737711	0.0199261	0.635835	-0.447816	-0.0651325	0.15688	-0.380968	-0.591643
CJM1cam_0445	CJM1cam_0445	Peptidase M16 inactive domain protein	R		-2.44337	-1.86717	-1.38188	-0.80652	-2.33097	-0.584062	0.0551612	-0.856353	-1.92932	-6.27354
CJM1cam_0471	rsmC	Ribosomal RNA small subunit methyltransferase C	R		-5.09616	-4.74295	-0.541973	-0.895555	0.406148	-0.367264	-0.782081	-0.191014	-0.551206	-3.0887
CJM1cam_0504	CJM1cam_0504	Hypothetical protein CJM1cam_0504	R		-4.74505	-4.8635	-0.603203	-0.813614	-1.30295	0.554457	-0.888587	0.530398	0.177597	0.52648
CJM1cam_0582	CJM1cam_0582	Carboxypeptidase	R		-4.23199	0.926808	0.103236	-1.12017	0.384036	0.247007	-0.243088	0.20397	0.541994	0.221978
CJM1cam_0713	ugpA_1	Sn-glycerol-3-phosphate transport system permease protein	R		0.638834	-1.42334	0.234325	-0.261378	-2.52622	0.0911507	-0.969289	0.435187	-0.0282739	1.25769
CJM1cam_0760	napL	NapL protein	R		-4.4717	1.0496	-0.100321	-0.999974	-0.367507	1.28008	-0.192502	-0.687613	0.515382	-0.733111
CJM1cam_0768	CJM1cam_0768	Hypothetical protein CJM1cam_0768	R		-4.89349	-0.299576	1.76649	-0.757124	0.413568	1.04043	-0.51	0.10727	0.898696	0.0697633
CJM1cam_0805	ydfG	NADP-dependent 3-hydroxy acid dehydrogenase YdfG	R		-0.586379	-2.1522	0.569471	-1.09938	-0.120105	0.700462	-0.728233	-0.419664	0.292014	-0.406206
CJM1cam_0806	CJM1cam_0806	ankyrin repeat-containing protein	R		-4.75359	-2.40664	-1.62643	-0.242462	-1.11619	0.292283	-0.885288	0.54336	-0.318884	-0.100541
CJM1cam_0876	CJM1cam_0876	SCO1/SenC	R		-4.51522	-1.50943	1.06279	-2.29846	-2.75807	1.20425	0.786048	0.347105	-2.54403	-0.994311
CJM1cam_0899	CJM1cam_0899	Na+-dependent transporters of the SNF family protein	R		-0.175229	-3.93395	-1.47489	1.45469	0.908335	-1.94192	5.91488	0.819486	0.143064	0.370827
CJM1cam_0905	CJM1cam_0905	Hypothetical protein CJM1cam_0905	R		-2.5365	-0.320843	-0.607059	-0.73145	0.150679	1.85827	-2.23857	1.45838	0.360073	-6.35834
CJM1cam_0958	jlpA	Surface-exposed lipoprotein JlpA	R		-6.03143	0.917423	-0.576239	0.781735	0.368683	-0.433645	-0.180265	-0.250632	-1.05925	-0.161656
CJM1cam_1039	CJM1cam_1039	Competence/damage-inducible protein CinA family	R		-5.72745	-0.412568	-0.331679	-0.423507	-0.0205799	-0.420269	-0.0532995	-1.03632	0.874559	0.166832
CJM1cam_1260	CJM1cam_1260	Fibronectin type III domain protein	R		-1.43864	1.20741	-4.38113	0.681919	1.42498	-0.552437	0.97875	-0.525945	0.66291	-0.968168
CJM1cam_1329	yicO	Putative permease YicO	R		0.0712573	-2.15932	-0.117606	-0.231906	-0.829803	-0.687114	0.675084	-0.387843	0.260359	0.229064
CJM1cam_1330	CJM1cam_1330	Xanthine-guanine phosphoribosyltransferase	R		0.0610627	2.37587	0.603161	0.386168	0.180247	1.10183	0.874527	1.36351	0.0551854	-7.34159
CJM1cam_1411	flgN	Putative flagellar biosynthesis protein FlgN	R		-3.65854	NA	-2.1172	3.10248	-4.17825	-0.569447	-0.377925	-0.384316	-1.44426	-1.48389
CJM1cam_1414	CJM1cam_1414	Membrane protein	R		-0.002299	-2.14417	0.0332742	-0.0162352	-0.317715	-0.546007	-0.0474346	-1.09213	-1.01224	0.54918
CJM1cam_1451	modE	DNA-binding transcriptional regulator ModE	R		-3.55623	-2.21947	-0.0790775	0.00461588	-0.502743	0.50185	1.28851	0.13662	0.584808	-0.269945
CJM1cam_1473	CJM1cam_1473	Hypothetical protein CJM1cam_1473	R		-3.57292	-2.62606	-1.83613	-0.493698	-1.12198	0.278481	-0.301634	0.30369	0.697465	1.60696
CJM1cam_1501	pflA	Motility protein (role unknown) PflA	R		-5.56386	-3.23447	-1.24871	1.58392	-6.13032	-0.227491	-0.0615175	-0.470505	0.119437	2.59948
CJM1cam_0040	CJM1cam_0040	Putative integral membrane protein	S		6.23841	1.39319	0.524897	0.64709	0.162502	-0.123513	0.166837	0.245754	0.307219	0.762029
CJM1cam_0042	CJM1cam_0042	Hypothetical protein CJM1cam_0042	S		9.73989	2.38323	0.0353855	0.465979	-0.226892	0.127941	0.299761	-0.31101	0.64302	0.567718
CJM1cam_0053	CJM1cam_0053	Hypothetical protein CJM1cam_0053	S		4.95537	-0.0837483	0.0530396	0.239489	-0.359169	-0.747583	0.705536	-0.542812	0.490714	0.565317
CJM1cam_0183	CJM1cam_0183	Hypothetical protein CJM1cam_0183	S		-4.3499	NA	-3.26379	-0.0567975	-0.952466	-2.92601	-4.6131	-0.774965	-0.881087	0.576846
CJM1cam_0284	CJM1cam_0284	Hypothetical protein CJM1cam_0284	S		-0.721305	NA	-5.73822	-0.512075	-0.828785	1.28916	0.780411	0.1677	-1.48298	-2.85972
CJM1cam_0397	yceI	YceI protein	S		-6.85531	1.25759	0.396037	-0.394352	-0.408053	0.0729787	0.125809	-0.00162669	0.121215	-0.387694
CJM1cam_0420	CJM1cam_0420	3-oxoacyl-ACP reductase	S		-4.96737	-0.446929	0.176149	-0.667339	-1.37227	1.06234	-0.0813987	-0.437315	-0.228722	-1.01959
CJM1cam_0488	CJM1cam_0488	Hypothetical protein CJM1cam_0488	S		-4.01899	-3.48311	2.22505	-0.617025	0.284526	0.994892	0.867859	2.63208	-2.02899	-1.20781
CJM1cam_0608	CJM1cam_0608	Hypothetical protein CJM1cam_0608	S		-6.13708	-2.66746	-0.766702	-0.434202	-0.617447	0.173338	0.00392445	-0.199122	-0.938861	-0.643445
CJM1cam_0687	CJM1cam_0687	Hypothetical protein CJM1cam_0687	S		-4.66987	-2.65773	-0.60844	-0.972519	-0.845359	-1.68908	-1.68572	0.209132	-0.635435	0.938483
CJM1cam_0816	CJM1cam_0816	Integral membrane protein	S		-4.48645	NA	-1.98367	-0.911601	0.236542	0.650736	-3.18935	0.719898	1.55958	1.56889
CJM1cam_0820	CJM1cam_0820	FlhB domain-containing protein	S		-6.1045	-1.5868	-1.11112	0.895005	-0.737181	0.22005	-2.11147	0.291662	-0.53247	-2.59735
CJM1cam_0953	CJM1cam_0953	Lipoprotein, putative	S		-7.24935	-1.71357	-2.66715	1.87337	-6.68852	-0.603905	-0.0550798	0.326007	-1.25829	1.31107
CJM1cam_0972	CJM1cam_0972	Hypothetical protein CJM1cam_0972	S		-6.28786	-0.27538	0.557382	-0.656631	-0.308267	0.11517	-0.880602	-0.0119492	0.396541	-0.404373
CJM1cam_0996	CJM1cam_0996	Membrane protein	S		-4.01347	1.41038	1.00622	-0.989939	-0.169634	0.277227	0.0121071	0.53912	0.286575	1.41798
CJM1cam_1000	flgP	Motility protein (role unknown) FlgP	S		-6.48685	-4.93047	-1.28817	0.506687	-5.55782	-0.464479	-0.616634	1.02893	0.173681	1.30015
CJM1cam_1024	CJM1cam_1024	Hypothetical protein CJM1cam_1024	S		-6.75292	0.869516	0.00431766	-0.133465	-0.0701033	0.339526	0.323493	0.595951	-0.841515	-0.100622
CJM1cam_1052	fliW	Flagellar assembly factor fliW	S		-5.37075	-6.50817	-1.71939	2.33016	-6.71668	0.115071	0.100235	0.658581	-0.539248	1.35047
CJM1cam_1090	CJM1cam_1090	Hypothetical protein CJM1cam_1090	S		-4.45698	-0.907467	1.38272	-0.155841	-0.37306	0.313802	0.200874	-0.130374	0.348099	-2.04565
CJM1cam_1150	CJM1cam_1150	Hypothetical protein CJM1cam_1150	S		-5.58175	0.864755	-0.224458	0.0583638	-0.0332361	0.212138	-0.0402753	-0.0650172	-0.788184	-0.335204
CJM1cam_1154	CJM1cam_1154	Hypothetical protein CJM1cam_1154	S		-4.79714	-5.15323	-1.96835	-1.05508	-1.38031	-0.316676	0.216852	0.628336	-0.559842	-1.9465
CJM1cam_1191	yohD_2	Inner membrane protein	S		-3.43957	-2.83337	-0.888651	0.234978	-0.419454	0.0406793	-0.96138	-1.08385	-1.22458	-4.19532
CJM1cam_1193	rbn	Ribonuclease BN	S		-4.46895	-1.85949	-1.76256	-0.0167549	-0.220948	-1.84082	-0.826475	-0.320998	-0.747892	-1.41951
CJM1cam_1218	CJM1cam_1218	Hypothetical protein CJM1cam_1218	S		-0.339171	-3.49086	-0.649721	0.523695	-5.10795	0.803215	2.45812	1.18292	-1.21381	-0.568403
CJM1cam_1291	maf3	Motility accessory factor 3 Maf3	S		-5.54639	-1.92931	-2.16393	1.04577	-1.627	-0.762533	0.883554	-0.19212	0.408193	0.816792
CJM1cam_1292	maf-3_pseD	Motility accessory factor Maf-3/PseD	S		-3.8389	-2.09729	0.0506305	1.44815	-0.521131	-0.15225	0.017959	0.117826	-0.330634	1.36992
CJM1cam_1293	pseE	Motility accessory factor Maf5/PseE	S		-4.67783	-6.87762	-3.29771	2.33329	-5.58092	-0.196429	0.849783	0.489248	-1.52976	-1.49113
CJM1cam_1297	maf-5	Motility accessory factor Maf-5	S		-6.01883	-2.08867	-0.93356	0.594948	-1.22532	-0.264565	0.182491	0.119721	0.188721	0.923249
CJM1cam_1464	cas2	CRISPR-associated endoribonuclease Cas2	S		-4.93607	0.150219	0.0402355	0.124827	0.47659	0.473641	-0.12603	-0.265107	-0.0217721	0.233281
CJM1cam_1467	CJM1cam_1467	Hypothetical protein CJM1cam_1467	S		1.87612	-0.907739	0.349644	0.111234	0.124042	-3.3798	-3.00266	-1.48819	1.19828	3.57305
CJM1cam_0047	typA	GTP-binding protein TypA	T		-4.44516	-5.85483	-1.36817	0.747436	0.13231	-1.26892	-1.22098	1.18127	-2.28975	-2.40977
CJM1cam_0230	CJM1cam_0230	Hypothetical protein CJM1cam_0230	T		-6.45299	-5.09313	-0.19463	1.03656	0.4502	0.37466	-1.10553	-2.01112	0.994045	2.7521
CJM1cam_0369	CJM1cam_0369	Hypothetical protein CJM1cam_0369	T		-4.96779	1.86588	0.329857	0.00428555	0.081192	-0.292496	0.599939	-0.247911	-0.61791	-0.689622
CJM1cam_0398	CJM1cam_0398	Membrane protein	T		-1.68521	NA	-2.85127	-0.426679	-1.07201	-1.90638	-0.235341	-1.53225	-1.74482	-5.62813
CJM1cam_0769	flgS	Two-component system sensor histidine kinase FlgS	T		-6.03436	-1.8069	-0.483884	1.98548	-6.67276	-0.0271445	-0.750054	-0.291707	-0.350837	2.63774
CJM1cam_0855	phoR	Phosphate regulon sensor protein PhoR	T		-5.66713	0.404369	-0.39282	-1.08013	-1.06629	-0.154475	-1.74542	-0.237388	-0.132756	-0.766154
CJM1cam_0856	ompR	Transcriptional regulatory protein OmpR	T		-6.14406	0.329104	0.809213	-0.780218	0.0682937	0.223051	-2.22486	-0.771026	0.070336	0.664516
CJM1cam_0962	CJM1cam_0962	Hypothetical protein CJM1cam_0962	T		-4.15738	-4.51143	0.166731	-0.570875	-0.88213	-0.838536	-0.590583	-0.21037	-0.254654	0.902927
CJM1cam_1087	CJM1cam_1087	Putative MCP-type signal transduction protein	T		9.7602	3.93725	0.816024	-0.571757	-0.0394118	0.155749	-0.0393931	-0.0902861	0.143813	0.803365
CJM1cam_1203	dccS	Two-component sensor, histidine kinase subunit	T		-5.35927	0.722999	-0.469498	0.653679	0.0396922	0.183088	-0.0771764	-0.276391	0.387803	0.93937
CJM1cam_1239	yfkJ	Low molecular weight protein-tyrosine-phosphatase YfkJ	T		-4.06289	1.38125	-0.531071	1.07381	0.255374	0.425724	0.852672	-1.45007	-1.18947	-0.553438
CJM1cam_1243	racS	Two-component sensor histidine kinase RacS	T		-3.62142	-2.0043	-0.893174	-0.435976	-0.149081	1.52951	3.08939	4.28402	-2.5275	-8.21526
CJM1cam_1436	zraS	Sensor protein ZraS	T		1.80521	1.43359	0.767516	0.565941	0.212561	-2.15871	-2.20688	-1.40275	0.351362	1.00729
CJM1cam_0866	yajC_1	Preprotein translocase subunit	U		-3.40509	-1.19603	-0.192737	-1.45843	-2.21063	1.3071	-2.0337	1.49136	-0.41374	-6.58749
CJM1cam_1088	CJM1cam_1088	Putative integral membrane protein	U		-2.29635	-1.22792	-0.42919	-0.148901	0.297495	-2.45366	-3.59644	-1.79355	-0.544242	1.65378
CJM1cam_0138	mcrB	5-methylcytosine-specific restriction enzyme B	V		5.50424	2.54207	0.513505	0.309323	0.250282	0.495708	-0.131236	0.260928	-0.00843764	0.344095
CJM1cam_1030	cjeI	Type I restriction-modification system methyltransferase subunit	V		5.0982	0.880578	0.730194	-0.368071	0.00279258	0.135121	-0.181172	0.47069	0.0771351	0.260396
CJM1cam_1116	CJM1cam_1116	Hypothetical protein CJM1cam_1116	V		-2.03878	4.05208	-0.650858	0.247193	0.224512	0.791915	0.887491	-0.116075	0.407232	1.23906
CJM1cam_1490	hsdR	Type-1 restriction enzyme R protein HsdR	V		5.85163	1.6574	0.442424	0.518792	0.61595	0.145578	-0.00865771	0.0758156	-0.276948	0.399404
CJM1cam_1493	hsdS_2	EcoKI restriction-modification system protein	V		5.61768	-1.86792	0.362328	-0.0215438	0.234628	-1.97381	-3.38254	0.223765	0.240668	3.49885
CJM1cam_1603	CJM1cam_1603	ABC transporter permease	V		-1.95326	-3.6409	0.291958	0.184575	0.171046	-1.14615	1.24771	-0.275197	0.390113	-0.168677

## Sheet: Heatmap_log2fc
Table S4 | Conditional essential gene analysis heatmap. This table is the basis for Fig. 2a.
				Log2 Fold-change (input/output) conditional essential gene analysis
Gene	Gene	Description	COG (only 1st category per gene)	Chicken	Pig	Fly	Adhesion	Invasion	Chicken juice	Tap water	Rain water	BHI	Sterile water
CJM1cam_0075	lutA_1	Lactate utilization protein A	C	-0.248094	-2.93707	0.00615275	2.51828	-1.97056	-0.67419	0.222398	-1.45648	0.328188	1.80706
CJM1cam_0106	atpD	F0F1-type ATP synthase, beta subunit AtpD	C	1.07507	-3.64155	-1.35703	0.58294	0.0404428	-1.56593	1.24376	-0.616892	-0.202681	-0.283934
CJM1cam_0249	torC	Cytochrome c-type protein TorC	C	-2.83696	3.12007	-0.705729	0.516057	0.0393022	0.329356	-0.342946	-0.459154	-0.388084	-0.401757
CJM1cam_0313	yfhL	Ferredoxin-like protein YfhL	C	-4.53004	-0.889749	-0.885462	0.932026	-0.805297	-0.737464	-0.954068	-0.479025	-0.591795	-0.25469
CJM1cam_0386	frdC	Fumarate reductase, cytochrome b subunit	C	-2.53153	-6.35538	-0.520674	-0.634851	-4.68196	-0.990013	0.215779	0.176176	-2.57833	1.87523
CJM1cam_0387	frdA	Fumarate reductase, flavoprotein subunit	C	-3.16452	-5.82496	0.113775	0.0197109	-4.91088	0.518138	1.38984	0.703406	-2.32915	0.494116
CJM1cam_0507	mdh	Malate dehydrogenase	C	-2.68351	-6.21897	-0.0369318	-0.322186	-0.0281303	-3.11099	-1.85855	-0.901062	1.65049	3.66514
CJM1cam_0508	sucC	Succinyl-CoA ligase, subunit beta	C	0.760592	-8.13277	0.459984	-0.84356	-0.457103	-0.397846	-1.59611	-1.40271	-0.0334228	1.15574
CJM1cam_0509	sucD	Succinyl-CoA ligase, subunit alpha	C	-1.96719	-4.7072	0.208632	-0.69293	-2.52601	-0.858508	-2.67422	-0.74531	3.1183	3.59386
CJM1cam_0512	oorB	2-oxoglutarate-acceptor oxidoreductase, subunit beta OorB	C	-4.67155	-4.26586	-1.92626	0.667599	-0.38911	-1.61363	0.0357729	-0.419997	-5.16565	-0.262294
CJM1cam_0671	pta	Phosphate acetyltransferase	C	0.438425	-8.20991	-0.670186	-0.189944	1.58228	-2.00533	-1.20132	-1.4275	-0.446801	-0.131988
CJM1cam_0672	ackA	Acetate kinase	C	-1.17128	-4.29221	0.763199	-1.23808	0.313056	0.485922	1.11563	-0.971695	-0.276321	-2.40768
CJM1cam_0842	CJM1cam_0842	Putative bifunctional cbb3-type cytochrome c oxidase subunit II/cytochrome c	C	6.49795	3.2327	-0.455763	-0.789297	-0.266679	0.238543	-0.151364	-0.362736	-0.120802	-0.197199
CJM1cam_0994	CJM1cam_0994	Putative bifunctional cbb3-type cytochrome c oxidase subunit II/cytochrome c	C	-2.27671	-6.91034	-1.76184	-0.136562	-1.02027	1.95737	0.336587	1.89975	-0.660446	-6.31199
CJM1cam_1041	yfkO	Putative NAD(P)H nitroreductase YfkO	C	-4.69232	1.0429	-0.0430819	0.121199	0.318482	0.21323	0.937817	0.711187	-0.990242	0.0891904
CJM1cam_1231	CJM1cam_1231	Hypothetical protein CJM1cam_1231	C	-0.300255	-2.43974	0.829145	1.20613	1.49851	0.11185	-0.128599	0.657184	-0.481941	1.00524
CJM1cam_1248	hydA_1	Quinone-reactive Ni/Fe-hydrogenase, small subunit	C	-5.68933	1.29403	-0.294372	0.511157	0.219065	-1.06965	1.74343	0.731289	-0.277108	1.30378
CJM1cam_1299	CJM1cam_1299	Hypothetical protein CJM1cam_1299	C	-6.49222	-1.01526	-0.555145	1.814	-2.40312	-0.119304	0.159918	-0.292567	0.208335	1.21896
CJM1cam_1338	CJM1cam_1338	Formate hydrogenlyase complex iron-sulfur subunit	C	0.891893	-1.61703	-0.212049	0.294206	0.301551	0.558925	0.532688	0.24587	0.0337321	-5.81397
CJM1cam_1421	CJM1cam_1421	Pyruvate-flavodoxin oxidoreductase	C	-1.18116	NA	-1.81797	1.42358	-2.93449	-1.5012	-3.83835	-1.34135	-1.53292	-0.921105
CJM1cam_1452	fdhD	Formate dehydrogenase accessory protein FdhD	C	-1.41058	-2.22507	-0.778041	-0.0334273	-0.0312235	0.0677191	0.590924	-0.298618	0.138119	-6.07992
CJM1cam_1453	fdhC	Formate dehydrogenase, cytochrome b subunit FdhC	C	1.31292	-1.67932	-0.570026	0.218328	-0.0508744	0.288404	-0.0625569	-0.743567	0.473883	-4.50756
CJM1cam_1454	fdhB1	Formate dehydrogenase, iron-sulfur subunit FdhB1	C	-3.34035	-1.42125	0.230148	0.239593	0.380681	0.537798	-0.460779	-0.7405	-0.255513	-4.07266
CJM1cam_1455	fdhA	Formate dehydrogenase, large (alpha) subunit FdhA	C	0.223076	-1.77206	-0.455617	0.192025	0.0175038	-0.183186	-0.455481	-0.836022	-0.179457	-5.14309
CJM1cam_1456	fdnG	Formate dehydrogenase, nitrate-inducible, major subunit precursor FdhG	C	-4.65616	-6.25576	-0.624182	1.5026	-5.26963	-0.325969	-1.08755	-0.531592	0.799358	-3.4058
CJM1cam_1468	dcuD_2	Putative cryptic C4-dicarboxylate transporter	C	6.82394	1.47953	0.379678	0.279163	0.599896	0.396091	0.0290122	0.458218	-0.415744	0.109353
CJM1cam_1625	gltA	Citrate synthase GltA	C	-4.93563	-2.3308	0.363437	0.250301	-1.14764	-0.177269	-0.889137	0.0479218	0.248182	-0.601685
CJM1cam_1289	pseA	CMP-pseudaminic acid C7-N-acetyl amidotransferase PseA	D	-4.61805	-4.87701	-1.71269	0.256514	-1.14639	0.528336	0.199792	0.274644	-1.78942	0.442878
CJM1cam_0086	aspA	Aspartate ammonia-lyase	E	-0.331067	-4.41358	-0.926473	1.25565	-0.596566	-0.934011	-0.397122	-0.716451	-1.22867	1.70974
CJM1cam_0096	proB	Glutamate 5-kinase	E	3.94313	3.4301	0.573427	-0.218259	-0.21073	0.158324	0.109528	-0.329201	0.0420151	0.212262
CJM1cam_0129	tyrC	Prephenate dehydrogenase	E	-0.283796	-1.45059	-6.12633	-0.644547	-2.9611	-0.441166	-0.0667552	-0.130291	-1.07353	-5.12339
CJM1cam_0152	hom	Homoserine dehydrogenase	E	-4.60947	-3.50781	-0.63668	0.298575	-0.0208562	0.469717	0.54631	0.51252	-0.966597	-2.88289
CJM1cam_0253	ilvE	Branched-chain amino acid aminotransferase	E	-6.80589	-1.88011	-1.73519	-0.216507	-0.132713	-0.642692	0.938629	-0.138932	-1.24018	-0.94715
CJM1cam_0297	hisC	Histidinol-phosphate aminotransferase HisC	E	-2.83208	3.11227	-0.412088	-0.70262	1.02869	0.384909	0.49447	1.30264	-6.06156	-4.95531
CJM1cam_0342	CJM1cam_0342	Hypothetical protein CJM1cam_0342	E	-2.62733	-2.44244	-2.80983	0.037727	1.05826	-1.5818	1.30675	-0.719549	0.548959	0.938913
CJM1cam_0409	CJM1cam_0409	Hypothetical protein CJM1cam_0409	E	-4.78077	0.895949	-0.697668	-0.786171	-1.22817	0.0831926	0.379125	-0.935484	-0.239671	-0.808071
CJM1cam_0449	yecS_1	Inner membrane amino-acid ABC transporter permease protein	E	-5.73958	1.67048	-0.785955	0.408422	0.336608	-0.458686	0.230199	0.701729	-1.23519	-0.666165
CJM1cam_0533	proA	Gamma-glutamyl phosphate reductase	E	2.66869	3.42062	0.486068	-0.774418	0.45697	0.409535	-0.530328	0.449229	-0.477666	-0.696905
CJM1cam_0551	ilvB	Acetolactate synthase 3, catalytic subunit	E	-3.80894	-0.702331	0.397064	-0.378269	0.911509	0.494289	0.509426	0.397603	-0.0845127	-0.806292
CJM1cam_0552	ilvH	Acetolactate synthase 3, regulatory subunit	E	0.536294	-4.86803	0.694212	-0.00928847	1.33482	0.238696	1.32987	0.331179	0.693144	-1.39831
CJM1cam_0586	CJM1cam_0586	GDSL-like lipase/acylhydrolase	E	-4.66539	-2.67634	-0.508117	0.667948	-0.549954	1.26647	-0.759355	0.370905	-0.458548	-0.747931
CJM1cam_0607	ilvC	Ketol-acid reductoisomerase	E	-5.93881	-3.65402	-0.80033	-0.502792	-0.947888	0.278291	-0.270088	-0.990992	-0.14336	0.0280433
CJM1cam_0767	csd	Putative cysteine desulfurase	E	-0.476543	1.1508	-6.34753	-0.132165	-0.277847	0.539004	0.820434	0.104264	-0.643481	-1.9933
CJM1cam_0869	CJM1cam_0869	Na+/alanine symporter	E	-3.23356	-2.51433	-1.02042	-0.409202	-0.367697	-0.359398	-0.202698	-0.440823	0.315041	-0.0105158
CJM1cam_0885	peb1A	Major cell-binding factor Peb1A	E	1.05991	-3.92746	-0.702915	-1.18619	0.428452	-0.953235	-1.25139	0.214916	-0.0439981	-6.637
CJM1cam_0886	artM_2	Arginine transport ATP-binding protein	E	-3.93467	-2.61092	-0.261878	-1.39226	-0.808279	0.213707	-3.68136	-0.420765	-0.628754	-0.436494
CJM1cam_0893	pepA	Cytosol aminopeptidase PepA	E	1.80307	-6.64015	-3.27108	-1.07203	0.00267207	0.0613977	-1.71659	-0.205489	-2.48359	-8.9728
CJM1cam_0895	argH	Argininosuccinate lyase ArgH	E	-5.37054	-0.820298	-0.417599	-0.359332	0.442248	-0.114991	0.280556	-0.457183	0.425334	0.0700009
CJM1cam_0989	livG	ABC-type branched-chain amino acid transport system, ATPase component LivG	E	-4.94769	-2.9261	-0.646798	-0.45629	-1.5115	1.57747	-0.12274	1.51863	1.88028	2.13024
CJM1cam_0990	livM	ABC-type branched-chain amino acid transport system, permease component LivM	E	-6.46727	-3.62386	-1.27386	0.000430636	-4.54131	1.02703	0.791358	2.04505	-1.2131	-1.68347
CJM1cam_0991	livH	ABC-type branched-chain amino acid transport system, permease component LivH	E	-4.13132	-7.08671	-2.31451	-0.523808	-1.02942	0.743486	1.95726	1.58701	-2.44046	-7.32274
CJM1cam_0992	livK	ABC-type branched-chain amino acid transport system, periplasmic component LivK	E	-4.90491	-7.10208	-1.67194	-0.00708972	-1.23947	1.26372	1.08177	0.82996	-1.38387	-2.63248
CJM1cam_0993	livJ	ABC-type branched-chain amino acid transport system, periplasmic component LivJ	E	-2.63954	-6.94325	-1.2982	-1.46416	-1.23973	1.48798	1.11207	0.427279	-1.57926	-7.86621
CJM1cam_0999	flgQ	Outer membrane motility protein (role unknown) FlgQ	E	-5.34988	-4.78514	-0.858056	1.00284	-7.05146	-0.109182	-0.647397	-0.0212795	1.0956	1.62062
CJM1cam_1074	sstT	Na(+)/serine-threonine symporter	E	-0.996062	0.839204	-2.54069	-0.65795	-0.382448	-3.58251	-2.00853	-1.21218	0.0993031	-2.55848
CJM1cam_1076	pepF1	Oligoendopeptidase F PepF1	E	-2.57854	-1.39602	-0.260674	-2.31991	-2.07292	1.05342	-1.09678	-0.0642531	-0.699182	-5.70196
CJM1cam_1184	metF	5,10-methylenetetrahydrofolate reductase	E	-2.84704	-3.04653	0.086256	-0.189922	0.759266	-1.21417	-0.00113168	-0.342051	0.843887	0.303028
CJM1cam_1339	selA	L-seryl-tRNA(Sec) selenium transferase SelA	E	1.26082	-2.26149	-0.57777	0.156507	0.0847778	-0.367298	0.168589	-1.1438	0.186367	-4.26395
CJM1cam_1351	metC	Cystathionine beta-lyase	E	8.71015	1.90615	-0.114166	0.2294	0.318228	0.0827842	0.474542	0.249951	-0.149596	0.221238
CJM1cam_1448	selD	Ttranslation factor SelD	E	6.02429	1.39288	-0.644714	0.0801077	-0.347532	0.151695	0.484947	-0.840084	0.249708	-3.65132
CJM1cam_1538	hisH_2	Imidazole glycerol phosphate synthase subunit HisH2	E	-3.7289	-2.06542	0.521709	0.483182	0.575957	-0.60586	-0.0309668	-0.19846	-0.246211	0.603162
CJM1cam_1539	hisA	1-(5-phosphoribosyl)-5-[(5- phosphoribosylamino)methylideneamino] imidazole-4-carboxamide isomerase HisA	E	-5.29907	0.375226	0.407395	-0.294808	-0.273892	0.141955	-0.226455	0.134682	0.152137	0.247289
CJM1cam_1565	sdaA	L-serine dehydratase	E	-0.440428	4.82365	0.184497	0.470116	0.665689	0.10398	0.45171	-0.156415	-0.263659	-0.327612
CJM1cam_1566	sdaC	Serine transporter	E	-3.77714	3.27177	-0.115748	0.282224	1.04472	0.647236	1.91076	0.804063	-0.15751	-1.41894
CJM1cam_0181	purN	Phosphoribosylglycinamide formyltransferase PurN	F	-3.99647	NA	-3.19482	-0.34632	-1.57177	-4.02216	-5.63557	-2.0594	-0.775742	-0.829465
CJM1cam_0242	pyrC_1	Dihydroorotase	F	-2.96982	NA	-7.02908	-2.60064	-5.71236	-0.261259	-1.72468	0.364631	-0.287875	1.30627
CJM1cam_0359	pyrF	Orotidine-5'-phosphate decarboxylase PyrF	F	-4.07647	NA	-8.17286	-1.55371	-5.56696	-1.01802	0.693828	0.668568	-0.112793	0.426881
CJM1cam_0438	CJM1cam_0438	Hypothetical protein CJM1cam_0438	F	-5.57305	-0.567767	0.134612	1.70493	-4.67769	0.585355	-0.530888	-0.132074	0.361239	2.03184
CJM1cam_0766	purU	Formyltetrahydrofolate hydrolase PurU	F	0.454088	-2.17615	0.623812	-1.21751	-0.493804	-0.239175	-1.28391	-0.66017	0.651091	-1.05246
CJM1cam_0781	pyrD	Dihydroorotate dehydrogenase PyrD	F	2.01194	NA	-5.21179	-0.0655213	-0.482165	0.999479	-1.32288	-0.490962	0.120225	-1.33462
CJM1cam_0864	CJM1cam_0864	HIT-like protein	F	-4.36175	-3.43212	-0.573904	-1.05475	-0.177441	-0.400054	0.123029	0.380276	-0.607307	-1.66878
CJM1cam_0931	purH	Bifunctional phosphoribosylaminoimidazolecarboxamide formyltransferase/IMP cyclohydrolase PurH	F	-5.46097	1.21952	-1.3965	0.101604	0.394022	1.31099	-0.938801	0.199509	0.0793465	0.424218
CJM1cam_0933	purL	Phosphoribosylformylglycinamidine synthase 2 PurL	F	-0.530959	NA	-4.17483	-3.72429	-3.19465	-0.763381	0.0575893	-1.09085	-1.47085	-1.95352
CJM1cam_1177	pyrC_2	Dihydroorotase	F	-2.01329	NA	-6.35707	-1.21802	-3.30724	-2.77341	0.307747	-0.446058	0.506846	-0.0416636
CJM1cam_1232	purD	Phosphoribosylamine-glycine ligase PurD	F	-3.1371	-2.05095	1.04145	-1.18948	-0.532749	-0.224267	-1.44469	0.843806	0.18479	-5.83515
CJM1cam_1470	purM	Phosphoribosylformylglycinamidine cyclo-ligase PurM	F	-5.34417	NA	-3.72457	0.69571	-0.699487	-0.905861	-0.596486	-0.372949	-2.2162	-0.17947
CJM1cam_0182	nnr	Nicotinamide nucleotide repair protein	G	-2.62821	NA	-3.44226	0.227711	-1.39614	-2.99035	-4.40642	-1.38253	-0.342902	0.433342
CJM1cam_0235	CJM1cam_0235	Hypothetical protein CJM1cam_0235	G	-5.30863	0.549429	-1.35008	0.220333	0.0173046	-0.167332	-1.41695	-0.152733	-0.434984	0.562083
CJM1cam_0319	CJM1cam_0319	Major facilitator family transporter	G	6.57969	3.83534	0.02248	-0.0769583	0.340446	0.184324	0.15289	0.280365	-0.0222038	-0.0978047
CJM1cam_0370	pyk	Pyruvate kinase Pyk	G	-6.36957	-4.10379	-1.88231	-0.297616	2.01156	-0.976897	-2.55173	-2.69582	0.540655	-1.08435
CJM1cam_0443	CJM1cam_0443	Putative transporter	G	-4.22379	-4.13234	0.979025	-0.426244	1.03951	0.793864	0.230032	-1.48935	0.308381	-1.98084
CJM1cam_0545	CJM1cam_0545	Hypothetical protein CJM1cam_0545, partial	G	-6.22925	-0.0929263	1.18543	-0.717796	-0.409421	1.04508	-1.755	0.238324	1.42673	-1.69038
CJM1cam_0814	CJM1cam_0814	Lipoprotein	G	-5.67962	NA	-1.61595	-0.432745	0.566326	-0.495214	-0.0776447	-0.0199573	0.114868	-0.395306
CJM1cam_0822	CJM1cam_0822	Major facilitator family protein	G	-4.46107	-1.28809	0.0359338	-0.700738	-0.36748	0.307514	-0.545049	0.100982	0.677513	0.593997
CJM1cam_0904	CJM1cam_0904	Hypothetical protein CJM1cam_0904	G	-5.44253	-0.3694	-0.731151	-0.911592	-0.367201	0.346015	-1.00339	-1.6313	0.679224	2.73385
CJM1cam_1556	kgtP	Alpha-ketoglutarate permease	G	6.27708	2.20768	0.027475	0.301569	0.122491	-1.05082	1.07398	-0.81795	0.594994	1.17349
CJM1cam_1635	CJM1cam_1635	Hypothetical protein CJM1cam_1635	G	3.00054	-2.24535	-0.00681521	0.233707	-0.879417	-0.803716	0.180674	-0.994509	0.97556	0.988453
CJM1cam_0161	CJM1cam_0161	putative 6-pyruvoyl tetrahydrobiopterin synthase	H	-1.78487	-6.88203	-0.484036	0.389547	0.371742	-1.18662	0.0569775	-0.0448768	0.545787	-1.01387
CJM1cam_0163	moaA_1	Molybdenum cofactor biosynthesis protein A	H	-4.4349	-2.58535	-0.315822	-0.0853328	-0.421807	1.11254	-0.470552	-0.279594	-0.148818	-5.54692
CJM1cam_0234	moaC	Molybdenum cofactor biosynthesis protein MoaC	H	-2.69532	-1.35913	-0.596995	-0.28063	-0.261848	0.182768	-0.341117	-0.320182	-0.475339	-3.67285
CJM1cam_0285	bioF	8-amino-7-oxononanoate synthase BioF	H	-3.75604	NA	-6.20903	0.158919	-0.33603	0.236504	1.61775	0.750159	0.0538093	-1.34783
CJM1cam_0287	bioA_2	Adenosylmethionine-8-amino-7-oxononanoate aminotransferase	H	-1.25521	NA	-8.75542	0.768853	-0.0563378	-4.18455	-1.08918	-1.19921	-1.57647	2.80843
CJM1cam_0288	bioD1	ATP-dependent dethiobiotin synthetase BioD1	H	-2.80718	NA	-8.26442	0.00898254	-0.645996	0.287626	0.236147	-0.188436	-0.384637	-0.70623
CJM1cam_0708	mog	Molybdopterin adenylyltransferase	H	-5.51558	-0.222148	-0.539769	-0.0649345	0.590558	0.0616545	0.807984	0.00932341	-0.109387	-5.89227
CJM1cam_0829	moeA_1	Molybdopterin molybdenumtransferase	H	-0.00895686	-1.06424	0.0813987	0.220656	-0.616439	0.49382	-0.0153621	-0.362084	0.465137	-5.57531
CJM1cam_1119	CJM1cam_1119	Biotin biosynthesis protein BioC	H	8.58683	3.84696	0.598561	-0.104632	-0.28685	0.124249	0.499554	0.0304761	0.968665	1.25792
CJM1cam_1462	moaE	Molybdopterin converting factor, subunit 2	H	-0.958369	0.730633	-0.771685	0.126076	0.286786	-0.366944	0.908738	-1.9157	0.875951	-5.15595
CJM1cam_1480	cysW	ABC-type tungstate transport system, periplasmic component	H	1.93296	-2.7223	0.425655	0.328468	0.0693769	0.431019	-0.0793158	-0.836877	0.471358	-5.5483
CJM1cam_1481	CJM1cam_1481	Tungstate ABC transporter, periplasmic tungstate-binding protein, putative	H	-3.66586	-4.40437	-0.776062	1.93115	2.85745	-0.302206	0.432093	-0.481659	-0.891544	-4.16797
CJM1cam_0745	CJM1cam_0745	Hypothetical protein CJM1cam_0745	I	-4.62771	-0.448682	0.373229	-1.35891	-0.410098	-0.155461	-2.00435	0.379985	0.176074	-0.212677
CJM1cam_0784	fabL	Enoyl-[acyl-carrier-protein] reductase (NADPH) FabL	I	-4.9576	-8.33139	-3.26132	-0.622106	-1.15784	-1.06224	-1.72098	-0.958882	-1.99417	-1.00502
CJM1cam_0880	CJM1cam_0880	Putative acyl-CoA thioester hydrolase	I	-3.3037	0.264352	-1.0076	0.332019	-4.06534	-2.85796	-5.60387	-0.284897	2.84198	2.46927
CJM1cam_1012	pycA	Acetyl-CoA carboxylase, biotin carboxylase	I	-2.93988	-5.545	-3.6423	-0.0798332	-0.015372	-0.551085	-1.00559	1.09703	-0.320704	-0.0950821
CJM1cam_1357	fabI	Enoyl-(acyl-carrier-protein) reductase (NADH) FabI	I	0.999793	-0.338723	0.37529	0.0743734	0.23255	-0.780761	-3.63994	-3.06584	0.974374	1.65711
CJM1cam_0225	CJM1cam_0225	Hypothetical protein CJM1cam_0225	J	-3.71423	0.406383	0.223964	0.62968	-0.701752	-0.566111	0.323798	-0.617656	0.901336	0.735706
CJM1cam_0543	CJM1cam_0543	Hypothetical protein CJM1cam_0543	J	-1.76732	0.659952	0.0207972	0.410954	1.58498	0.479357	0.302347	-0.0135295	0.240009	0.552642
CJM1cam_0800	truA	tRNA pseudouridine synthase A	J	4.90709	-3.10003	1.758	0.227047	1.18248	0.975325	-1.58666	0.700155	0.0512587	0.0493349
CJM1cam_0894	engD	GTP-dependent nucleic acid-binding protein EngD	J	-4.1491	-5.03117	-2.98209	-1.78967	-2.51487	-0.498711	-3.05855	-0.245254	-1.44839	-0.867945
CJM1cam_0983	tgt	Queuine tRNA-ribosyltransferase	J	-3.29026	-3.46476	-1.67265	-0.567075	-1.68124	-0.48799	0.874907	0.0100653	-0.608677	-6.2099
CJM1cam_1095	prmA	Ribosomal protein L11 methyltransferase	J	-5.8459	-2.20394	-1.26219	-0.525228	-1.18644	-0.794702	0.505648	-0.298084	-0.538691	0.0457751
CJM1cam_1280	CJM1cam_1280	Formyl transferase domain protein	J	-5.84539	0.148648	0.332545	2.6656	-0.6565	0.146072	-0.374897	0.251258	0.238045	1.01291
CJM1cam_1285	pseH	N-acetyltransferase PseH	J	-5.29525	-1.02852	0.140045	0.159714	0.183303	0.510054	0.495854	-0.626629	-0.0240044	0.522364
CJM1cam_1340	selB	L-seryl-tRNA(Sec) selenium transferase SelB	J	1.83581	-1.82604	-0.153541	-0.252393	-0.479189	-0.0400332	-0.425534	-0.95385	0.355418	-4.0661
CJM1cam_1659	rluB	Ribosomal large subunit pseudouridine synthase B	J	-2.82677	NA	-3.1541	NA	NA	NA	NA	NA	-4.15777	-3.66483
CJM1cam_0063	fliA	Flagellar biosynthesis sigma factor FliA	K	-4.88738	-5.20068	-2.5414	2.65096	-6.55756	0.636012	-0.238847	0.545622	-1.2615	1.19076
CJM1cam_0100	parB	Putative chromosome-partitioning protein ParB	K	-2.5315	-1.9624	-4.07998	0.078867	-0.749673	-0.477312	-0.177937	-0.502921	-0.868189	-1.10465
CJM1cam_0597	CJM1cam_0597	Hypothetical protein CJM1cam_0597	K	-4.50777	-2.6666	0.180545	1.26377	-1.86316	0.0986763	1.42498	1.48602	-1.86735	0.695138
CJM1cam_0642	rpoN	DNA-directed RNA polymerase factor sigma-54 RpoN	K	-6.51614	-2.9329	-0.476253	1.9929	-5.99911	-1.4452	-0.577171	-1.15748	0.44325	2.38039
CJM1cam_0848	cymR	Cysteine metabolism repressor	K	-5.66867	-3.43888	-0.724418	2.14498	-5.91231	-0.133048	-1.67874	0.198068	0.883547	3.71642
CJM1cam_0940	CJM1cam_0940	Ribosomal-protein-alanine acetyltransferase	K	-5.29845	-1.71478	0.468763	1.27121	3.11908	1.26123	-1.74947	2.83355	-1.12433	-1.31871
CJM1cam_1040	CJM1cam_1040	Aminoalkylphosphonic acid N-acetyltransferase	K	-6.48596	1.53717	-1.36801	-0.13319	0.127893	-0.0783819	-0.12792	-0.669573	-0.589181	-0.167319
CJM1cam_1307	CJM1cam_1307	Fibronectin/fibrinogen-binding protein	K	0.271997	-2.23891	-0.0981487	-1.13526	-0.206842	1.86455	1.74439	-0.688345	-0.201462	-4.98473
CJM1cam_1487	hxlR	HTH-type transcriptional activator HxlR	K	0.0698004	-2.32536	-0.0807009	0.185928	-0.164173	-0.94819	1.00856	-0.93304	1.09779	0.684435
CJM1cam_0237	exoA	Exodeoxyribonuclease III	L	-7.02029	-4.81933	-1.54354	0.10003	0.0509647	0.586028	0.40831	-1.14378	-1.19442	-1.08497
CJM1cam_0322	uvrA	UvrABC system protein A, excinuclease subunit	L	-3.99075	-2.63384	-1.99493	-0.578423	0.960862	-0.765273	0.543922	1.07619	-2.03158	-3.11912
CJM1cam_0399	CJM1cam_0399	Hypothetical protein CJM1cam_0399	L	-4.24215	-4.74502	-0.660162	-1.94886	-2.38345	0.335208	-0.0332393	1.18712	-2.03916	-8.08065
CJM1cam_0405	CJM1cam_0405	Hypothetical protein CJM1cam_0405	L	-5.64597	0.410647	0.0355034	0.000448754	-0.374881	-1.92887	-3.62362	-0.847905	-0.510758	-0.435352
CJM1cam_0446	recG	ATP-dependent DNA helicase RecG	L	-4.2456	-3.81626	-0.687334	-5.17626	-2.72482	-0.305919	-0.558445	0.554823	-0.973236	-1.6299
CJM1cam_0650	uvrB	UvrABC system protein B, helicase subunit	L	-4.26598	-2.3047	-1.3135	-1.33469	0.677809	-0.573524	1.83259	0.671391	-1.89411	-7.89986
CJM1cam_0662	CJM1cam_0662	Site-specific DNA methylase	L	-3.739	-0.0710814	1.48374	-1.54833	1.28984	0.718108	0.137313	-2.18901	0.487108	-7.45329
CJM1cam_0753	uvrD	DNA helicase II	L	-0.664133	NA	-1.90248	-1.78639	-2.12393	1.84697	-4.12124	2.25882	-4.07911	1.1499
CJM1cam_0836	xerD	Tyrosine recombinase XerD	L	-3.81193	-4.06135	-1.31921	-1.58511	-3.53778	-1.45165	-2.63436	NA	-2.65081	-6.02676
CJM1cam_1078	pcrA	ATP-dependent DNA helicase PcrA	L	-4.0121	-4.52924	-2.35249	-0.77941	1.09819	0.325865	0.17142	-1.77818	-1.88491	1.43685
CJM1cam_1228	uvrC	UvrABC system protein C, nuclease subunit	L	-3.74017	-1.79402	0.310328	-0.854348	-0.377707	0.0117449	0.193066	-0.581294	0.132666	-0.934019
CJM1cam_1396	CJM1cam_1396	Putative ATP/GTP binding protein	L	-4.75001	-1.92302	-0.264554	0.495027	0.486074	-0.326642	0.10742	-0.206953	0.0995923	0.397844
CJM1cam_1427	CJM1cam_1427	Inactivated superfamily I helicase	L	-1.77242	-2.59458	-2.99542	NA	NA	1.47936	NA	NA	-1.71672	-4.27166
CJM1cam_1465	cas1	CRISPR-associated endonuclease Cas1, subtype II/NMENI	L	-4.63537	-0.155696	0.723353	-0.259539	0.254296	-0.112711	-0.528402	-0.432975	0.189907	-0.089948
CJM1cam_0203	espP	Serine protease EspP precursor	M	5.87686	1.72084	-0.227732	0.346662	0.260089	-0.479702	-0.0587298	-0.504212	-0.173659	-0.124928
CJM1cam_0542	CJM1cam_0542	Hypothetical protein CJM1cam_0542	M	-6.64598	3.23586	0.593436	-0.687826	0.830176	1.46208	0.972924	0.27217	-0.0897929	-6.36721
CJM1cam_0815	slt	Soluble lytic murein transglycosylase precursor	M	-3.89725	2.51681	-1.22644	0.0598305	1.2829	-0.653181	-1.83902	-0.526742	0.175974	1.01589
CJM1cam_0970	rsmG	Ribosomal RNA small subunit methyltransferase G	M	-3.27778	-2.81058	-0.0913062	-0.622243	0.341029	0.594961	-2.63538	-0.703158	-0.197484	-1.07089
CJM1cam_1004	lepA	GTP-binding protein LepA	M	-1.22135	-5.2251	-6.03102	-1.60809	-2.11268	1.64049	-2.09602	-0.86351	-2.31004	-4.71383
CJM1cam_1006	cmeE	Putative membrane fusion component of efflux system	M	0.167246	-2.80692	0.478747	-0.680249	-0.399647	-0.457314	-2.3891	-0.351347	0.822001	1.01035
CJM1cam_1099	pglF	UDP-glucose 4-epimerase PglF	M	-5.57096	-7.81471	-1.31409	-0.290974	-1.06267	-0.292379	-0.254706	1.30796	-0.455236	0.886756
CJM1cam_1100	pglE	UDP-4-keto-6-deoxy-GlcNAc C4 aminotransferase PglE	M	-3.19451	NA	-2.09	-0.402031	-1.81631	0.0227501	0.449908	0.25073	1.12773	1.38703
CJM1cam_1106	pglI	General glycosylation pathway protein PglI	M	-6.28635	-1.31438	0.0619446	0.259828	0.604628	-0.176654	0.0981988	0.0692977	-0.884093	-0.735831
CJM1cam_1107	pglH_capM	UDP-D-galactose:(glucosyl)lipopolysaccharide-1, 6-D-galactosyltransferase PglH/CapM	M	-3.71318	-7.83389	-2.23643	-0.596037	-1.77526	-0.659118	0.164453	1.18501	0.674653	0.0351595
CJM1cam_1113	CJM1cam_1113	Putative glycosyl transferase	M	-6.52322	-0.583635	-1.86196	0.828869	0.191426	-0.139578	0.386621	-0.0710023	-1.01237	1.306
CJM1cam_1115	CJM1cam_1115	dTDP-glucose 4,6-dehydratase	M	5.44179	3.27784	0.691131	0.819914	-0.349895	0.225659	-0.216061	0.190101	0.318032	0.902952
CJM1cam_1125	CJM1cam_1125	Glycosyltransferase family 25 (LPS biosynthesis protein)	M	-5.96629	1.47877	0.3648	-0.144332	0.0436003	0.134798	0.322859	0.312559	0.0985597	0.662499
CJM1cam_1217	CJM1cam_1217	Glycyl-glycine endopeptidase ALE-1 precursor	M	-1.501	-4.15294	-0.520894	-0.629704	-3.9104	2.71786	3.80505	2.64109	1.05922	-1.82662
CJM1cam_1275	pseB	UDP-GlcNAc C6-dehydratase/C4-reductase PseB	M	-2.30533	-7.91868	-3.66817	1.6348	-4.59492	-2.18551	-2.69429	-2.31428	-0.541813	0.877749
CJM1cam_1309	pldA	Phospholipase A	M	4.51923	1.43848	-0.150116	-0.00915675	-0.000685319	-0.366849	0.284273	-0.139956	-0.411079	0.255381
CJM1cam_1374	CJM1cam_1374	Capsular polysaccharide heptosyltransferase	M	1.47141	-2.35266	1.02835	0.238515	0.681156	0.688329	0.74729	0.741058	0.293821	0.678936
CJM1cam_1423	cadF	Outer membrane fibronectin-binding protein	M	0.265239	0.981662	-2.03234	0.439867	0.293499	0.0360251	0.879188	0.475063	-0.125962	-1.23845
CJM1cam_1469	CJM1cam_1469	Hypothetical protein CJM1cam_1469	M	5.10871	2.64996	0.231875	0.913386	-0.0763973	0.00225677	0.873467	0.200403	0.298212	1.61191
CJM1cam_1616	cgpA	Putative glycosyltransferases involved in cell wall biogenesis	M	-2.6351	-3.98484	-1.26707	-0.0590902	-1.54654	-0.188537	-0.244645	0.811004	0.438343	-0.238938
CJM1cam_0017	mcp4_1	Methyl-accepting chemotaxis protein 4	N	-3.78683	-1.02468	0.163394	0.463136	0.0203555	-0.323563	0.0442284	-0.347428	0.52857	0.906486
CJM1cam_0052	flgE_1	Flagellar hook protein	N	-2.3768	0.337409	0.262415	1.16194	1.66969	-0.18177	0.319634	-0.212552	0.801989	1.32488
CJM1cam_0060	fliY_1	Flagellar motor switch protein FliY, partial	N	-6.67198	-5.13637	-0.759895	2.29041	-6.41795	0.255429	0.0316131	0.315754	-1.01906	0.836301
CJM1cam_0061	fliY_2	Flagellar motor switch protein FliY, partial	N	-4.74317	-5.43303	-0.286285	2.14055	-7.34825	1.13969	-0.604199	-0.60201	0.0215037	1.17296
CJM1cam_0062	fliM	Flagellar motor switch protein FliM	N	-5.51557	-5.03718	-1.05644	1.80434	-6.03232	0.693946	0.164243	0.374631	0.00788125	1.42633
CJM1cam_0123	CJM1cam_0123	Membrane protein, putative methyl-accepting chemotaxis protein	N	-6.78636	-0.670235	-1.10749	1.62367	-0.783915	0.409556	0.375363	0.765979	-0.716102	0.527037
CJM1cam_0143	CJM1cam_0143	Methyl-accepting chemotaxis signal transduction protein	N	5.48733	5.03382	0.689253	-0.172631	-0.233261	0.684192	-0.276481	0.414566	0.16757	-0.615438
CJM1cam_0189	fliI	Flagellum-specific ATP synthase FliI	N	-6.98717	-1.7483	-0.840976	2.01823	-1.31145	0.144477	0.377442	0.206812	-0.476226	1.11652
CJM1cam_0245	CJM1cam_0245	Methyl-accepting chemotaxis protein	N	4.71069	1.15895	-0.26566	0.0829699	0.214154	0.939854	0.411716	-0.396206	0.471884	1.64319
CJM1cam_0268	cheV	Chemotaxis protein CheV	N	-4.27553	-4.1374	-0.563513	1.01957	1.05358	-0.600072	-1.52813	-1.22767	-0.309553	3.10956
CJM1cam_0315	flhB	Flagellar biosynthetic protein	N	-4.11117	-4.39522	0.644087	1.72939	-5.10606	-1.11478	-0.720956	0.108788	-0.895544	0.84466
CJM1cam_0316	motB	Flagellar motor protein MotB	N	-5.43727	-2.60624	-0.967814	1.09439	-6.03716	0.718622	-0.714362	-0.482936	0.989358	1.79222
CJM1cam_0317	motA	Flagellar motor protein MotA	N	-7.05143	-3.06196	-0.536781	1.30573	-6.32685	-0.35637	-0.140054	-0.304593	0.966753	1.57139
CJM1cam_0330	fliN	Flagellar motor switch protein FliN	N	-6.54501	-9.4398	-1.67657	0.663795	-7.95838	-1.33833	1.67485	0.379557	0.532398	1.47441
CJM1cam_0430	mcp4_2	Methyl-accepting chemotaxis protein 4	N	-4.12881	-4.74525	0.849762	0.197498	0.919292	0.50625	-0.626702	0.64656	0.0960142	-4.14909
CJM1cam_0522	flaG	Flagellin filament-associated protein FlaG	N	-5.82064	-3.73127	-3.84373	2.32307	-3.25877	0.341762	-0.658588	0.833941	-1.30828	0.364577
CJM1cam_0523	fliD	Flagellar cap protein FliD	N	-5.05253	-5.48154	-2.18922	1.98005	-5.86733	0.522391	0.83431	0.771239	-1.2034	-0.0384789
CJM1cam_0670	flgH	Flagellar basal body L-ring protein FlgH	N	-3.4953	-4.67986	-1.80559	1.45572	-4.48533	0.157633	-2.14946	0.432514	-0.570351	1.00026
CJM1cam_0703	flaC	Flagellin C	N	-4.50405	1.14939	0.490878	-0.723246	0.283416	0.32258	0.133599	1.33797	-0.239101	-1.18746
CJM1cam_0793	fliP	Flagellar biosynthetic protein FliP	N	-5.92058	-5.56756	-0.394524	1.76954	-5.29599	-0.600042	-0.851847	-0.0505703	-0.747934	1.07942
CJM1cam_0847	flhA	Flagellar biosynthesis protein FlhA	N	-3.82302	-3.07162	-0.985609	1.98969	-6.21347	-0.133102	-0.924026	-0.165108	-0.543424	2.21603
CJM1cam_0851	flaD_flgL	Flagellar hook-associated protein FlgL/FlaD	N	-4.83755	-5.16908	-1.28616	1.63391	-6.21706	-0.549205	-0.681096	0.324423	-0.915793	-0.0831638
CJM1cam_0887	cheR	Chemotaxis protein methyltransferase CheR	N	-4.93843	-3.22767	1.37822	1.15564	3.61808	0.229356	-1.02121	0.660687	-0.101305	0.679829
CJM1cam_0888	cheB	Chemotaxis response regulator protein-glutamate methylesterase CheB	N	-3.59169	-1.60265	-0.982423	0.655835	0.877549	-1.29459	0.845122	-2.76243	0.0277415	-6.65894
CJM1cam_0930	mcp4_3	Methyl-accepting chemotaxis protein 4	N	1.93185	-3.1642	-0.239031	0.433964	0.750682	-0.419767	-0.389749	-0.659546	-0.258826	0.240264
CJM1cam_1098	pglG	General glycosylation pathway protein PglG	N	-4.69991	-0.334732	1.20278	-0.373321	0.346293	-0.340262	-0.507913	0.887494	-0.248846	0.368121
CJM1cam_1161	fliR	Flagellar biosynthetic protein FliR	N	-4.6271	-4.03119	-0.615266	2.25561	-5.69333	-0.21834	-0.763861	-0.719928	-0.412996	2.28313
CJM1cam_1295	flaB	Flagellin B	N	-6.10994	-2.41987	-0.988017	2.27957	-2.47107	0.585947	0.00870467	-0.028732	0.00810006	0.646302
CJM1cam_1296	flaA	Flagellin A	N	-4.0151	-5.89213	-2.08612	2.2462	-7.00282	-0.0433576	0.642421	1.62157	-0.475106	0.458889
CJM1cam_1300	CJM1cam_1300	Transformation system protein	N	-4.51734	0.199893	-1.66618	0.817551	-0.892373	1.2568	-0.0011167	-0.421284	0.46149	1.41392
CJM1cam_1321	vacA	Vacuolating cytotoxin autotransporter precursor VacA	N	4.78887	-0.533395	0.230572	0.210665	0.181993	0.0624794	0.120377	0.132332	0.157761	0.631231
CJM1cam_1408	flgI	Flagellar basal body P-ring protein FlgI	N	-6.80884	-3.79645	0.31393	2.1509	-7.55169	-0.246485	-0.783882	-0.00186698	-0.559068	3.04242
CJM1cam_1412	flgK	Flagellar hook-filament junction protein FlgK	N	-5.03794	-4.58692	-3.10319	2.629	-6.25636	0.507503	-0.0297209	-0.0376488	-1.64429	0.415014
CJM1cam_1450	mcp4_4	Methyl-accepting chemotaxis protein 4	N	2.2777	-3.4527	0.383023	0.263835	0.677624	0.432573	0.608202	0.1084	0.298462	0.797359
CJM1cam_1500	CJM1cam_1500	Methyl-accepting chemotaxis protein	N	-3.08264	-2.48047	0.682515	0.875259	1.7866	0.205646	-1.4522	-0.460835	-0.0207465	0.284552
CJM1cam_1679	flgE_2	Flagellar hook protein	N	-4.42378	-4.95723	-3.53856	2.51613	-5.74047	-0.502957	0.768844	-0.182645	-1.62748	0.275908
CJM1cam_0048	CJM1cam_0048	Hypothetical protein CJM1cam_0048	O	-5.08739	-4.54491	0.0712047	2.38902	-4.07855	0.629607	0.534671	-0.00685943	-0.431586	1.39359
CJM1cam_0049	fliK	Flagellar hook-length control protein FliK	O	-7.09432	-3.53233	-0.633978	2.27146	-6.52666	0.657389	0.922764	0.343455	-0.304393	0.930576
CJM1cam_0162	queE	7-carboxy-7-deazaguanine synthase QueE	O	-4.97991	-0.603245	0.0803565	0.096742	0.977091	0.161186	-0.664305	0.217183	-0.599978	-0.305773
CJM1cam_0184	comM	Competence protein ComM	O	-6.48604	-5.10691	-0.906862	0.144406	-0.24677	-2.81725	-2.63115	-1.1248	0.823417	0.445823
CJM1cam_0252	hflC	FtsH protease regulator HflC	O	-3.65981	0.0215486	0.116887	-1.46914	-1.36301	0.108151	0.982381	0.166373	-0.181553	-0.727935
CJM1cam_0314	tsaA	Peroxiredoxin	O	-4.60917	-0.00857389	-0.202821	-0.894335	-0.405233	-1.73139	-2.44444	-0.0109864	0.377072	-0.610379
CJM1cam_0355	ftsH_1	ATP-dependent zinc metalloprotease	O	1.45762	-0.456239	-1.16625	-0.0789889	-0.277382	-0.447777	-1.44697	-1.74992	-0.848979	-3.37261
CJM1cam_0487	clpB	ATP-dependent Clp protease ATP-binding subunit	O	-6.82456	-2.31267	-1.2127	-0.316628	0.733392	-0.555658	0.116094	-2.73865	0.436456	-0.0868221
CJM1cam_0496	htpG	Heat shock protein 90	O	-4.29485	0.876818	-0.366352	-0.675552	0.0414577	1.63077	2.09303	1.44404	0.337373	0.403651
CJM1cam_0534	CJM1cam_0534	Pyridine nucleotide-disulfide oxidoreductase family protein	O	-6.52272	-1.22954	0.251568	-1.57229	0.429688	0.972353	0.876479	-0.0905816	-0.946748	-1.58342
CJM1cam_0580	dsbD	Disulfide bond formation protein DsbD	O	-3.26267	0.0365731	-3.62749	-1.05187	-0.43151	1.00489	0.0769759	1.84459	-3.35369	-5.34609
CJM1cam_0598	hypF	Carbamoyltransferase HypF	O	-1.3539	2.08613	0.929077	0.189836	1.97027	0.587461	2.3259	3.453	-2.53602	-0.648977
CJM1cam_0601	hypD	Hydrogenase expression/formation protein HypD	O	-3.72563	1.88347	0.628319	0.593358	1.45944	1.55236	0.934355	2.86119	-4.66978	-1.2444
CJM1cam_0602	hypE	Hydrogenase isoenzymes formation protein HypE	O	-2.6025	3.43629	1.26888	-2.73325	0.531935	0.804814	0.206645	2.39938	-2.3517	-0.613486
CJM1cam_0755	tpx	Thiol peroxidase	O	-4.92175	2.5467	-0.468067	-0.83025	-0.318753	-0.122135	-0.854964	-0.433129	0.495504	-1.22155
CJM1cam_0932	djlA	DnaJ-like protein DjlA	O	-3.1121	NA	-6.25828	-1.10603	-3.34519	0.838469	-1.61129	2.87113	-4.48516	-7.16371
CJM1cam_1008	CJM1cam_1008	DnaJ like protein, partial	O	-5.19152	-6.3765	-0.180048	0.654306	1.70516	-1.28188	0.184615	-1.34255	1.36753	1.58385
CJM1cam_1050	lon	ATP-dependent protease La	O	-2.56928	-6.21075	-2.55325	-0.764497	1.23665	0.633938	2.28086	6.62764	-1.71277	-0.946955
CJM1cam_1083	trxC	Thiol-disulfide oxidoreductase TrxC	O	-3.53894	-4.64431	-4.67043	-0.857556	-0.933145	3.58004	-1.60154	3.42904	-3.46575	-8.95147
CJM1cam_1086	aat	Leucyl/phenylalanyl-tRNA-protein transferase	O	-4.28065	2.06826	-0.800267	0.616946	-0.15717	0.687675	1.75142	0.303313	-1.17351	0.511661
CJM1cam_1186	radA	DNA repair protein RadA	O	-3.63993	1.68056	-1.18618	0.747978	0.518636	-0.165235	-0.23547	-0.422076	-1.722	-0.971852
CJM1cam_1241	dnaJ	Chaperone protein DnaJ	O	-4.07884	0.205105	-1.29086	-0.131863	-0.398274	-1.08328	-0.2182	-0.67148	0.807462	-0.195133
CJM1cam_1327	CJM1cam_1327	PII uridylyl-transferase	O	-4.46918	-0.853295	-1.35545	0.440542	1.06872	0.129016	-0.641928	-0.61731	0.258795	-1.20182
CJM1cam_1341	CJM1cam_1341	Disulfide isomerase/thiol-disulfide oxidase	O	-1.11668	-2.00711	-1.73782	-1.03165	-3.44067	0.136866	0.755133	0.118036	-0.00145551	-0.0428441
CJM1cam_0018	ccp	Cytochrome c551 peroxidase precursor Ccp	P	-4.23673	-1.09882	0.509951	0.556007	-0.136453	-0.373169	0.0773561	-0.533964	0.731718	0.594311
CJM1cam_0072	CJM1cam_0072	Non-heme iron protein, hemerythrin family	P	-4.5248	-1.21558	0.110117	0.166055	0.0845346	0.39241	-0.287881	-0.191709	-0.45833	-0.528862
CJM1cam_0174	cfbpB	ABC-type iron-uptake transporter, permease component	P	5.65003	0.58468	0.0274952	0.404225	-0.45464	0.465492	0.734257	0.233831	0.245891	0.395444
CJM1cam_0279	modC	ABC-type sulfate/molybdate transport system, ATPase component	P	-1.14295	3.86976	-0.343696	0.321115	0.426956	0.13875	0.776457	0.0524725	0.741451	0.401388
CJM1cam_0281	CJM1cam_0281	Molybdopterin-binding protein	P	-5.30404	0.622406	1.44734	0.378522	1.32355	1.21896	-0.570905	1.96166	-0.390369	0.517493
CJM1cam_0290	ykkC	Multidrug resistance protein YkkC	P	-2.06609	NA	NA	2.64151	-4.96082	0.640804	1.23645	1.09997	-0.894328	0.25569
CJM1cam_0302	perR	Oxidative stress related gene repressor	P	-3.27011	NA	-0.56305	-1.01334	-3.47683	-0.235285	NA	NA	-3.06684	-6.49705
CJM1cam_0303	CJM1cam_0303	Hypothetical protein CJM1cam_0303	P	-5.25748	-6.69311	-0.418991	-0.28739	-1.29305	0.273911	0.807907	1.60134	-0.838135	-2.06521
CJM1cam_0436	CJM1cam_0436	Hypothetical protein CJM1cam_0436	P	-6.11556	-2.8088	0.211923	0.242399	-4.83333	-0.238135	-0.797153	0.232537	0.357346	1.29267
CJM1cam_0437	CJM1cam_0437	Membrane protein	P	-5.268	-1.79605	-0.134336	0.102236	-5.6204	0.132921	-0.47502	0.00668279	0.377745	1.68792
CJM1cam_0591	pstS	ABC-type phosphate transport system, periplasmic component PstS	P	-6.02666	0.18134	-0.189043	-0.702722	0.764939	-0.369508	0.192895	-0.536643	-0.776602	-0.551212
CJM1cam_0593	pstA	ABC-type phosphate transport system, permease component PstA	P	-4.58448	-0.615518	1.08496	0.0953343	0.826123	0.66077	0.0508135	0.260726	1.23304	0.327997
CJM1cam_0594	pstB	ABC-type phosphate transport system, ATPase component PstB	P	-3.74503	2.52673	0.259025	-0.414825	0.344304	0.577802	-0.087671	-0.0862986	0.105426	-0.661913
CJM1cam_0667	cipA	Invasion protein CipA	P	5.14124	0.693494	1.12766	-0.649508	0.585549	0.2302	-0.330231	-0.085378	0.000468484	-0.526029
CJM1cam_0747	metQ_2	Methionine-binding lipoprotein metQ precursor	P	-4.38781	1.41805	0.60501	-1.32513	0.232789	-0.098217	0.0428284	0.374095	-0.321167	0.0288445
CJM1cam_0748	metQ_3	Methionine-binding lipoprotein metQ precursor	P	-4.1434	-2.57257	-0.471553	-1.09567	-0.135771	0.936163	1.39431	-0.53615	0.0556696	-0.266193
CJM1cam_0749	metP	Methionine import system permease protein MetP	P	-2.9507	-0.397545	-3.42506	-0.907977	-0.900977	-0.36799	-0.937649	0.104779	-1.49177	-4.07316
CJM1cam_0750	metN_1	Methionine import system ATP-binding protein	P	-5.63699	-2.35526	-3.73867	-1.50528	-1.0336	0.631042	0.0320914	1.16241	-1.65027	-5.17637
CJM1cam_0761	napD	Nitrate reductase subunit NapD	P	-3.2758	-5.57811	0.390154	-1.74165	-1.01193	2.54045	-0.0476772	0.891141	0.728359	0.374872
CJM1cam_0770	CJM1cam_0770	Hypothetical protein CJM1cam_0770	P	6.72862	4.72013	0.374469	-0.997357	0.314242	-0.110384	0.00695644	0.176162	0.978074	0.108563
CJM1cam_0984	CJM1cam_0984	Mg2+ and Co2+ transporter	P	3.30328	2.7885	0.175089	-0.41632	0.236711	-1.26078	0.875131	-2.12577	0.909754	-4.93116
CJM1cam_1003	mapA	Outer membrane lipoprotein MapA	P	-6.36553	-2.2274	-1.45598	-0.025274	0.626411	-0.0677333	0.0589257	0.777598	-0.736412	-0.658953
CJM1cam_1145	czcD	Cadmium, cobalt and zinc/H(+)-K(+) antiporter	P	-0.881733	0.304747	-1.53182	0.374661	-0.777773	-0.673215	-5.51331	-1.71121	0.347531	-0.222918
CJM1cam_1176	cysP	Phosphate/sulfate permease	P	2.08003	-2.42792	0.430995	-0.279009	-0.551402	-1.13978	-0.0545794	-0.3057	-0.176062	-0.426076
CJM1cam_1182	CJM1cam_1182	Lipoprotein, NLPA family	P	2.62328	-2.40562	0.217263	-0.119363	0.410598	0.0266383	0.625319	0.612303	0.191741	0.0949533
CJM1cam_1213	kefB	K(+)/H(+) antiporter	P	-4.7243	1.5301	-1.76159	0.38052	0.719192	-2.06435	-3.02879	-2.08794	-1.10575	-2.02357
CJM1cam_1265	ktrB	Ktr system potassium uptake protein B	P	-3.4667	-4.51954	-4.30527	-0.742338	-2.15242	-1.97619	2.76063	-1.42112	-0.32188	-3.00481
CJM1cam_1313	ceuE	ABC-type enterochelin transport system, periplasmic substrate-binding component	P	-4.34611	1.98026	-0.303951	0.239081	0.243595	0.295768	-0.206383	-0.383055	-0.194719	0.680661
CJM1cam_1346	katA	Catalase	P	1.30496	-2.45345	0.799035	0.337636	0.288971	-0.295808	0.377488	-0.176723	0.464425	0.444932
CJM1cam_1624	cysQ	3'(2'),5'-bisphosphate nucleotidase CysQ	P	-1.68018	-3.96106	-3.41506	0.192549	0.122831	1.39843	1.47337	0.141472	-2.57461	-2.97043
CJM1cam_1626	CJM1cam_1626	Transporter, monovalent cation:proton antiporter-2 (CPA2) family	P	-2.72102	NA	-2.76687	3.07304	-2.98316	0.372189	0.777582	-0.168792	-2.5921	0.0533191
CJM1cam_0659	CJM1cam_0659	Ubiquinone/menaquinone biosynthesis methyltransferase	Q	-5.74212	2.87305	0.523677	-0.295104	0.195769	0.0973722	1.16143	0.495506	-0.597626	-1.77509
CJM1cam_0951	cmoB	tRNA (mo5U34)-methyltransferase	Q	-1.61494	-0.227913	-1.23911	-0.606041	-2.03521	-0.848852	-0.828882	-2.16277	1.71742	-4.04937
CJM1cam_0952	CJM1cam_0952	Fatty acid biosynthesis transcriptional regulator	Q	-7.11214	-2.07381	-0.11394	-0.461439	-0.235053	0.093317	-0.404116	1.40258	-0.439425	1.70369
CJM1cam_0023	tcyP	Transporter of cystine TcyP	R	-2.10026	0.287081	-2.2668	0.0105414	0.00617272	0.362482	-0.491711	-0.340267	-0.586495	-0.870743
CJM1cam_0177	CJM1cam_0177	Transporter	R	-4.06894	-2.22188	-1.35496	-1.00984	-1.80949	0.100343	-3.22849	-0.56994	-0.679108	-1.39333
CJM1cam_0231	CJM1cam_0231	Hypothetical protein CJM1cam_0231	R	-4.01421	-7.24388	-0.188385	0.657946	0.62128	-0.0786856	-2.09589	-0.169987	0.00691394	1.78372
CJM1cam_0239	eptA	Phosphoethanolamine transferase EptA	R	-7.05042	-5.96029	-0.771622	-0.0132589	0.30522	-0.611028	0.54987	-0.0388328	0.404855	2.14361
CJM1cam_0323	CJM1cam_0323	Sulfite exporter TauE/SafE	R	-0.663399	-9.50866	0.310472	0.0298506	0.13749	-0.13014	1.13802	0.294789	-0.450747	-1.17604
CJM1cam_0349	CJM1cam_0349	Hypothetical protein CJM1cam_0349	R	-4.61924	-0.1179	0.156005	-1.2225	-0.362031	-0.48628	-0.244318	-0.475764	-0.222176	-1.23672
CJM1cam_0358	yedY	Sulfoxide reductase catalytic subunit YedY precursor	R	8.29648	3.04323	-0.187327	-0.1065	0.100554	0.163623	0.192187	0.282101	-0.21002	-0.291958
CJM1cam_0368	pflB	Motility protein (role unknown) PflB	R	-5.64497	-3.06475	-0.763301	0.997189	-6.23518	-0.131049	-0.033892	-0.118996	1.02353	1.79163
CJM1cam_0390	CJM1cam_0390	ATP/GTP binding protein	R	6.86538	-1.74614	0.737711	0.0199261	0.635835	-0.447816	-0.0651325	0.15688	-0.380968	-0.591643
CJM1cam_0445	CJM1cam_0445	Peptidase M16 inactive domain protein	R	-2.44337	-1.86717	-1.38188	-0.80652	-2.33097	-0.584062	0.0551612	-0.856353	-1.92932	-6.27354
CJM1cam_0471	rsmC	Ribosomal RNA small subunit methyltransferase C	R	-5.09616	-4.74295	-0.541973	-0.895555	0.406148	-0.367264	-0.782081	-0.191014	-0.551206	-3.0887
CJM1cam_0504	CJM1cam_0504	Hypothetical protein CJM1cam_0504	R	-4.74505	-4.8635	-0.603203	-0.813614	-1.30295	0.554457	-0.888587	0.530398	0.177597	0.52648
CJM1cam_0582	CJM1cam_0582	Carboxypeptidase	R	-4.23199	0.926808	0.103236	-1.12017	0.384036	0.247007	-0.243088	0.20397	0.541994	0.221978
CJM1cam_0713	ugpA_1	Sn-glycerol-3-phosphate transport system permease protein	R	0.638834	-1.42334	0.234325	-0.261378	-2.52622	0.0911507	-0.969289	0.435187	-0.0282739	1.25769
CJM1cam_0760	napL	NapL protein	R	-4.4717	1.0496	-0.100321	-0.999974	-0.367507	1.28008	-0.192502	-0.687613	0.515382	-0.733111
CJM1cam_0768	CJM1cam_0768	Hypothetical protein CJM1cam_0768	R	-4.89349	-0.299576	1.76649	-0.757124	0.413568	1.04043	-0.51	0.10727	0.898696	0.0697633
CJM1cam_0805	ydfG	NADP-dependent 3-hydroxy acid dehydrogenase YdfG	R	-0.586379	-2.1522	0.569471	-1.09938	-0.120105	0.700462	-0.728233	-0.419664	0.292014	-0.406206
CJM1cam_0806	CJM1cam_0806	ankyrin repeat-containing protein	R	-4.75359	-2.40664	-1.62643	-0.242462	-1.11619	0.292283	-0.885288	0.54336	-0.318884	-0.100541
CJM1cam_0876	CJM1cam_0876	SCO1/SenC	R	-4.51522	-1.50943	1.06279	-2.29846	-2.75807	1.20425	0.786048	0.347105	-2.54403	-0.994311
CJM1cam_0899	CJM1cam_0899	Na+-dependent transporters of the SNF family protein	R	-0.175229	-3.93395	-1.47489	1.45469	0.908335	-1.94192	5.91488	0.819486	0.143064	0.370827
CJM1cam_0905	CJM1cam_0905	Hypothetical protein CJM1cam_0905	R	-2.5365	-0.320843	-0.607059	-0.73145	0.150679	1.85827	-2.23857	1.45838	0.360073	-6.35834
CJM1cam_0958	jlpA	Surface-exposed lipoprotein JlpA	R	-6.03143	0.917423	-0.576239	0.781735	0.368683	-0.433645	-0.180265	-0.250632	-1.05925	-0.161656
CJM1cam_1039	CJM1cam_1039	Competence/damage-inducible protein CinA family	R	-5.72745	-0.412568	-0.331679	-0.423507	-0.0205799	-0.420269	-0.0532995	-1.03632	0.874559	0.166832
CJM1cam_1260	CJM1cam_1260	Fibronectin type III domain protein	R	-1.43864	1.20741	-4.38113	0.681919	1.42498	-0.552437	0.97875	-0.525945	0.66291	-0.968168
CJM1cam_1329	yicO	Putative permease YicO	R	0.0712573	-2.15932	-0.117606	-0.231906	-0.829803	-0.687114	0.675084	-0.387843	0.260359	0.229064
CJM1cam_1330	CJM1cam_1330	Xanthine-guanine phosphoribosyltransferase	R	0.0610627	2.37587	0.603161	0.386168	0.180247	1.10183	0.874527	1.36351	0.0551854	-7.34159
CJM1cam_1411	flgN	Putative flagellar biosynthesis protein FlgN	R	-3.65854	NA	-2.1172	3.10248	-4.17825	-0.569447	-0.377925	-0.384316	-1.44426	-1.48389
CJM1cam_1414	CJM1cam_1414	Membrane protein	R	-0.002299	-2.14417	0.0332742	-0.0162352	-0.317715	-0.546007	-0.0474346	-1.09213	-1.01224	0.54918
CJM1cam_1451	modE	DNA-binding transcriptional regulator ModE	R	-3.55623	-2.21947	-0.0790775	0.00461588	-0.502743	0.50185	1.28851	0.13662	0.584808	-0.269945
CJM1cam_1473	CJM1cam_1473	Hypothetical protein CJM1cam_1473	R	-3.57292	-2.62606	-1.83613	-0.493698	-1.12198	0.278481	-0.301634	0.30369	0.697465	1.60696
CJM1cam_1501	pflA	Motility protein (role unknown) PflA	R	-5.56386	-3.23447	-1.24871	1.58392	-6.13032	-0.227491	-0.0615175	-0.470505	0.119437	2.59948
CJM1cam_0040	CJM1cam_0040	Putative integral membrane protein	S	6.23841	1.39319	0.524897	0.64709	0.162502	-0.123513	0.166837	0.245754	0.307219	0.762029
CJM1cam_0042	CJM1cam_0042	Hypothetical protein CJM1cam_0042	S	9.73989	2.38323	0.0353855	0.465979	-0.226892	0.127941	0.299761	-0.31101	0.64302	0.567718
CJM1cam_0053	CJM1cam_0053	Hypothetical protein CJM1cam_0053	S	4.95537	-0.0837483	0.0530396	0.239489	-0.359169	-0.747583	0.705536	-0.542812	0.490714	0.565317
CJM1cam_0183	CJM1cam_0183	Hypothetical protein CJM1cam_0183	S	-4.3499	NA	-3.26379	-0.0567975	-0.952466	-2.92601	-4.6131	-0.774965	-0.881087	0.576846
CJM1cam_0284	CJM1cam_0284	Hypothetical protein CJM1cam_0284	S	-0.721305	NA	-5.73822	-0.512075	-0.828785	1.28916	0.780411	0.1677	-1.48298	-2.85972
CJM1cam_0397	yceI	YceI protein	S	-6.85531	1.25759	0.396037	-0.394352	-0.408053	0.0729787	0.125809	-0.00162669	0.121215	-0.387694
CJM1cam_0420	CJM1cam_0420	3-oxoacyl-ACP reductase	S	-4.96737	-0.446929	0.176149	-0.667339	-1.37227	1.06234	-0.0813987	-0.437315	-0.228722	-1.01959
CJM1cam_0488	CJM1cam_0488	Hypothetical protein CJM1cam_0488	S	-4.01899	-3.48311	2.22505	-0.617025	0.284526	0.994892	0.867859	2.63208	-2.02899	-1.20781
CJM1cam_0608	CJM1cam_0608	Hypothetical protein CJM1cam_0608	S	-6.13708	-2.66746	-0.766702	-0.434202	-0.617447	0.173338	0.00392445	-0.199122	-0.938861	-0.643445
CJM1cam_0687	CJM1cam_0687	Hypothetical protein CJM1cam_0687	S	-4.66987	-2.65773	-0.60844	-0.972519	-0.845359	-1.68908	-1.68572	0.209132	-0.635435	0.938483
CJM1cam_0816	CJM1cam_0816	Integral membrane protein	S	-4.48645	NA	-1.98367	-0.911601	0.236542	0.650736	-3.18935	0.719898	1.55958	1.56889
CJM1cam_0820	CJM1cam_0820	FlhB domain-containing protein	S	-6.1045	-1.5868	-1.11112	0.895005	-0.737181	0.22005	-2.11147	0.291662	-0.53247	-2.59735
CJM1cam_0953	CJM1cam_0953	Lipoprotein, putative	S	-7.24935	-1.71357	-2.66715	1.87337	-6.68852	-0.603905	-0.0550798	0.326007	-1.25829	1.31107
CJM1cam_0972	CJM1cam_0972	Hypothetical protein CJM1cam_0972	S	-6.28786	-0.27538	0.557382	-0.656631	-0.308267	0.11517	-0.880602	-0.0119492	0.396541	-0.404373
CJM1cam_0996	CJM1cam_0996	Membrane protein	S	-4.01347	1.41038	1.00622	-0.989939	-0.169634	0.277227	0.0121071	0.53912	0.286575	1.41798
CJM1cam_1000	flgP	Motility protein (role unknown) FlgP	S	-6.48685	-4.93047	-1.28817	0.506687	-5.55782	-0.464479	-0.616634	1.02893	0.173681	1.30015
CJM1cam_1024	CJM1cam_1024	Hypothetical protein CJM1cam_1024	S	-6.75292	0.869516	0.00431766	-0.133465	-0.0701033	0.339526	0.323493	0.595951	-0.841515	-0.100622
CJM1cam_1052	fliW	Flagellar assembly factor fliW	S	-5.37075	-6.50817	-1.71939	2.33016	-6.71668	0.115071	0.100235	0.658581	-0.539248	1.35047
CJM1cam_1090	CJM1cam_1090	Hypothetical protein CJM1cam_1090	S	-4.45698	-0.907467	1.38272	-0.155841	-0.37306	0.313802	0.200874	-0.130374	0.348099	-2.04565
CJM1cam_1150	CJM1cam_1150	Hypothetical protein CJM1cam_1150	S	-5.58175	0.864755	-0.224458	0.0583638	-0.0332361	0.212138	-0.0402753	-0.0650172	-0.788184	-0.335204
CJM1cam_1154	CJM1cam_1154	Hypothetical protein CJM1cam_1154	S	-4.79714	-5.15323	-1.96835	-1.05508	-1.38031	-0.316676	0.216852	0.628336	-0.559842	-1.9465
CJM1cam_1191	yohD_2	Inner membrane protein	S	-3.43957	-2.83337	-0.888651	0.234978	-0.419454	0.0406793	-0.96138	-1.08385	-1.22458	-4.19532
CJM1cam_1193	rbn	Ribonuclease BN	S	-4.46895	-1.85949	-1.76256	-0.0167549	-0.220948	-1.84082	-0.826475	-0.320998	-0.747892	-1.41951
CJM1cam_1218	CJM1cam_1218	Hypothetical protein CJM1cam_1218	S	-0.339171	-3.49086	-0.649721	0.523695	-5.10795	0.803215	2.45812	1.18292	-1.21381	-0.568403
CJM1cam_1291	maf3	Motility accessory factor 3 Maf3	S	-5.54639	-1.92931	-2.16393	1.04577	-1.627	-0.762533	0.883554	-0.19212	0.408193	0.816792
CJM1cam_1292	maf-3_pseD	Motility accessory factor Maf-3/PseD	S	-3.8389	-2.09729	0.0506305	1.44815	-0.521131	-0.15225	0.017959	0.117826	-0.330634	1.36992
CJM1cam_1293	pseE	Motility accessory factor Maf5/PseE	S	-4.67783	-6.87762	-3.29771	2.33329	-5.58092	-0.196429	0.849783	0.489248	-1.52976	-1.49113
CJM1cam_1297	maf-5	Motility accessory factor Maf-5	S	-6.01883	-2.08867	-0.93356	0.594948	-1.22532	-0.264565	0.182491	0.119721	0.188721	0.923249
CJM1cam_1464	cas2	CRISPR-associated endoribonuclease Cas2	S	-4.93607	0.150219	0.0402355	0.124827	0.47659	0.473641	-0.12603	-0.265107	-0.0217721	0.233281
CJM1cam_1467	CJM1cam_1467	Hypothetical protein CJM1cam_1467	S	1.87612	-0.907739	0.349644	0.111234	0.124042	-3.3798	-3.00266	-1.48819	1.19828	3.57305
CJM1cam_0047	typA	GTP-binding protein TypA	T	-4.44516	-5.85483	-1.36817	0.747436	0.13231	-1.26892	-1.22098	1.18127	-2.28975	-2.40977
CJM1cam_0230	CJM1cam_0230	Hypothetical protein CJM1cam_0230	T	-6.45299	-5.09313	-0.19463	1.03656	0.4502	0.37466	-1.10553	-2.01112	0.994045	2.7521
CJM1cam_0369	CJM1cam_0369	Hypothetical protein CJM1cam_0369	T	-4.96779	1.86588	0.329857	0.00428555	0.081192	-0.292496	0.599939	-0.247911	-0.61791	-0.689622
CJM1cam_0398	CJM1cam_0398	Membrane protein	T	-1.68521	NA	-2.85127	-0.426679	-1.07201	-1.90638	-0.235341	-1.53225	-1.74482	-5.62813
CJM1cam_0769	flgS	Two-component system sensor histidine kinase FlgS	T	-6.03436	-1.8069	-0.483884	1.98548	-6.67276	-0.0271445	-0.750054	-0.291707	-0.350837	2.63774
CJM1cam_0855	phoR	Phosphate regulon sensor protein PhoR	T	-5.66713	0.404369	-0.39282	-1.08013	-1.06629	-0.154475	-1.74542	-0.237388	-0.132756	-0.766154
CJM1cam_0856	ompR	Transcriptional regulatory protein OmpR	T	-6.14406	0.329104	0.809213	-0.780218	0.0682937	0.223051	-2.22486	-0.771026	0.070336	0.664516
CJM1cam_0962	CJM1cam_0962	Hypothetical protein CJM1cam_0962	T	-4.15738	-4.51143	0.166731	-0.570875	-0.88213	-0.838536	-0.590583	-0.21037	-0.254654	0.902927
CJM1cam_1087	CJM1cam_1087	Putative MCP-type signal transduction protein	T	9.7602	3.93725	0.816024	-0.571757	-0.0394118	0.155749	-0.0393931	-0.0902861	0.143813	0.803365
CJM1cam_1203	dccS	Two-component sensor, histidine kinase subunit	T	-5.35927	0.722999	-0.469498	0.653679	0.0396922	0.183088	-0.0771764	-0.276391	0.387803	0.93937
CJM1cam_1239	yfkJ	Low molecular weight protein-tyrosine-phosphatase YfkJ	T	-4.06289	1.38125	-0.531071	1.07381	0.255374	0.425724	0.852672	-1.45007	-1.18947	-0.553438
CJM1cam_1243	racS	Two-component sensor histidine kinase RacS	T	-3.62142	-2.0043	-0.893174	-0.435976	-0.149081	1.52951	3.08939	4.28402	-2.5275	-8.21526
CJM1cam_1436	zraS	Sensor protein ZraS	T	1.80521	1.43359	0.767516	0.565941	0.212561	-2.15871	-2.20688	-1.40275	0.351362	1.00729
CJM1cam_0866	yajC_1	Preprotein translocase subunit	U	-3.40509	-1.19603	-0.192737	-1.45843	-2.21063	1.3071	-2.0337	1.49136	-0.41374	-6.58749
CJM1cam_1088	CJM1cam_1088	Putative integral membrane protein	U	-2.29635	-1.22792	-0.42919	-0.148901	0.297495	-2.45366	-3.59644	-1.79355	-0.544242	1.65378
CJM1cam_0138	mcrB	5-methylcytosine-specific restriction enzyme B	V	5.50424	2.54207	0.513505	0.309323	0.250282	0.495708	-0.131236	0.260928	-0.00843764	0.344095
CJM1cam_1030	cjeI	Type I restriction-modification system methyltransferase subunit	V	5.0982	0.880578	0.730194	-0.368071	0.00279258	0.135121	-0.181172	0.47069	0.0771351	0.260396
CJM1cam_1116	CJM1cam_1116	Hypothetical protein CJM1cam_1116	V	-2.03878	4.05208	-0.650858	0.247193	0.224512	0.791915	0.887491	-0.116075	0.407232	1.23906
CJM1cam_1490	hsdR	Type-1 restriction enzyme R protein HsdR	V	5.85163	1.6574	0.442424	0.518792	0.61595	0.145578	-0.00865771	0.0758156	-0.276948	0.399404
CJM1cam_1493	hsdS_2	EcoKI restriction-modification system protein	V	5.61768	-1.86792	0.362328	-0.0215438	0.234628	-1.97381	-3.38254	0.223765	0.240668	3.49885
CJM1cam_1603	CJM1cam_1603	ABC transporter permease	V	-1.95326	-3.6409	0.291958	0.184575	0.171046	-1.14615	1.24771	-0.275197	0.390113	-0.168677
