# Supplementary material for: Genome-wide fitness analyses of the foodborne pathogen Campylobacter jejuni in in vitro and in vivo models
Source: Sci Rep. 2017 Apr 28;7:1251. doi: 10.1038/s41598-017-01133-4 (PMC5430854; doi:10.1038/s41598-017-01133-4)
Supplement: Supplementary file 5 — Table S5 [file 41598_2017_1133_MOESM5_ESM.xls]

## Sheet: mutant_variant_analysis
TABLE S5. Whole genome sequencing (WGS) based variant analysis of C. jejuni M1cam defined gene deletion mutants. For variant analysis, reads were mapped to the C. jejuni M1cam reference genome 17 with Stampy, variants (single nucleotide polymorphisms [SNP] and insertion/deletions [INDELS]) detected using Samtools, and the effect at the protein level was predicted using SnpEff. Cross-referencing t…
C. jejuni M1cam mutant	Position a	Reference	Variant	Gene ID	Gene Name	Function	Feature Type	Variant type	Annotation Impact	Predicted effect (protein level)b
CJM1cam_0017 (mcp4_1)	-
	22011	A	T	CJM1cam_0017	mcp4_1	Methyl-accepting chemotaxis protein 4	transcript	missense_variant	MODERATE	p.Val563Asp
	42699	A	AA	CJM1cam_0032-CJM1cam_0033	CJM1cam_0032-CJM1cam_0033	-	intergenic_region	intergenic_region	MODIFIER	-
	87749	T	TT	CJM1cam_0071-CJM1cam_0072	CJM1cam_0071-CJM1cam_0072	-	intergenic_region	intergenic_region	MODIFIER	-
	88388	C	T	CJM1cam_0072	CJM1cam_0072	Non-heme iron protein, hemerythrin family	transcript	missense_variant	MODERATE	p.Asp16Asn
	166421	TT	T	CJM1cam_0159	rsmE	Ribosomal RNA small subunit methyltransferase E	transcript	frameshift_variant	HIGH	p.Ile136fs
	166434	TT	T	CJM1cam_0159	rsmE	Ribosomal RNA small subunit methyltransferase E	transcript	frameshift_variant	HIGH	p.Glu132fs
	236030	T	TT	CJM1cam_0238	CJM1cam_0238	Exonuclease III	transcript	frameshift_variant	HIGH	p.Lys45fs
	275077	A	T	CJM1cam_0280	modB	ABC-type sulfate/molybdate transport system, permease component	transcript	missense_variant	MODERATE	p.Leu197His
	302253	A	AA	CJM1cam_0313-CJM1cam_0314	yfhL-tsaA	-	intergenic_region	intergenic_region	MODIFIER	-
	308431	A	AA	CJM1cam_0318-CJM1cam_0319	polA-CJM1cam_0319	-	intergenic_region	intergenic_region	MODIFIER	-
	522510	GG	G	CJM1cam_0539-CJM1cam_0540	CJM1cam_0539-CJM1cam_0540	-	intergenic_region	intergenic_region	MODIFIER	-
	581974	A	AA	CJM1cam_0604-CJM1cam_0605	CJM1cam_0604-CJM1cam_0605	-	intergenic_region	intergenic_region	MODIFIER	-
	668177	A	AA	CJM1cam_0696	trmD	tRNA (guanine-N(1)-)-methyltransferase	transcript	frameshift_variant	HIGH	p.Ile190fs
	730937	AT	AAT	CJM1cam_0753-CJM1cam_0754	uvrD-peb2	-	intergenic_region	intergenic_region	MODIFIER	-
	743566	G	T	CJM1cam_0768	CJM1cam_0768	Hypothetical protein CJM1cam_0768	transcript	missense_variant	MODERATE	p.Gly237Cys
	744771	C	T	CJM1cam_0769-CJM1cam_0770	flgS-CJM1cam_0770	-	intergenic_region	intergenic_region	MODIFIER	-
	766440	G	A	CJM1cam_0791	CJM1cam_0791	Hypothetical protein CJM1cam_0791	transcript	synonymous_variant	LOW	p.Lys252Lys
	776498	A	AA	CJM1cam_0801-CJM1cam_0802	ilvA-CJM1cam_0802	-	intergenic_region	intergenic_region	MODIFIER	-
	801201	A	AA	CJM1cam_0826-CJM1cam_0827	CJM1cam_0826-folD	-	intergenic_region	intergenic_region	MODIFIER	-
	807237	T	TT	CJM1cam_0834	trpG	Anthranilate synthase component II TrpG	transcript	frameshift_variant	HIGH	p.Lys73fs
	817032	A	AA	CJM1cam_0844	CJM1cam_0844	Periplasmic protein	transcript	frameshift_variant	HIGH	p.Phe5fs
	904409	A	T	CJM1cam_0934	mnmE	tRNA modification GTPase MnmE	transcript	missense_variant	MODERATE	p.Leu212Ile
	917987	C	T	CJM1cam_0948	CJM1cam_0948	Non-heme iron protein, hemerythrin family	transcript	synonymous_variant	LOW	p.Tyr55Tyr
	918173	C	T	CJM1cam_0948	CJM1cam_0948	Non-heme iron protein, hemerythrin family	transcript	synonymous_variant	LOW	p.His117His
	921344	T	TT	CJM1cam_0953-CJM1cam_0954	CJM1cam_0953-pepD	-	intergenic_region	intergenic_region	MODIFIER	-
	976923	T	TT	CJM1cam_1008	CJM1cam_1008	DnaJ like protein, partial	transcript	frameshift_variant	HIGH	-
	977444	AG	AGG	CJM1cam_1009	CJM1cam_1009	Hypothetical protein CJM1cam_1009	transcript	frameshift_variant	HIGH	p.Leu95fs
	1087523	T	TT	CJM1cam_1123	CJM1cam_1123	Hypothetical protein CJM1cam_1123	transcript	frameshift_variant	HIGH	p.Lys383fs
	1143430	T	TT	CJM1cam_1180-CJM1cam_1181	luxS-CJM1cam_1181	-	intergenic_region	intergenic_region	MODIFIER	-
	1184249	ATA	AATA,A	CJM1cam_1222-CJM1cam_1223, CJM1cam_1222-CJM1cam_1223	CJM1cam_1222-ydhP_1, CJM1cam_1222-ydhP_1	-	intergenic_region, intergenic region	intergenic_region,intergenic region	MODIFIER,MODIFIER	-
	1258340	A	T	CJM1cam_1293	pseE	Motility accessory factor Maf5/PseE	transcript	missense_variant	MODERATE	p.Asn85Tyr
	1312776	C	A	CJM1cam_1345-CJM1cam_1346	CJM1cam_1345-katA	-	intergenic_region	intergenic_region	MODIFIER	-
	1348236	A	T	CJM1cam_1382	CJM1cam_1382	N-glycosyltransferase	transcript	stop_lost	HIGH	p.Ter979Lys with extension of unknown number of amino acids
	1449230	A	G	CJM1cam_1480	cysW	ABC-type tungstate transport system, periplasmic component	transcript	missense_variant	MODERATE	p.Val155Ala
	1459202	A	G	CJM1cam_1491	CJM1cam_1491	Putative ATPase	transcript	missense_variant	MODERATE	p.Lys8Glu
	1540983	A	AA	CJM1cam_1579	dnaG	DNA primase DnaG	transcript	frameshift_variant	HIGH	p.Val482fs
CJM1cam_0049 (fliK)	-
	78447	T	TT	CJM1cam_0061	fliY_2	Flagellar motor switch protein FliY, partial	transcript	frameshift_variant	HIGH	p.Lys138fs
	129257	A	AA	CJM1cam_0120-CJM1cam_0121	CJM1cam_0120-CJM1cam_0121	-	intergenic_region	intergenic_region	MODIFIER	-
	275077	A	T	CJM1cam_0280	modB	ABC-type sulfate/molybdate transport system, permease component	transcript	missense_variant	MODERATE	p.Leu197His
	279769	A	AA	CJM1cam_0286	bioA_1	Adenosylmethionine-8-amino-7-oxononanoate aminotransferase	transcript	frameshift_variant	HIGH	p.Ile138fs
	904409	A	T	CJM1cam_0934	mnmE	tRNA modification GTPase MnmE	transcript	missense_variant	MODERATE	p.Leu212Ile
	918116	T	C	CJM1cam_0948	CJM1cam_0948	Non-heme iron protein, hemerythrin family	transcript	synonymous_variant	LOW	p.Thr98Thr
	1449230	A	G	CJM1cam_1480	cysW	ABC-type tungstate transport system, periplasmic component	transcript	missense_variant	MODERATE	p.Val155Ala
	1459202	A	G	CJM1cam_1491	CJM1cam_1491	Putative ATPase	transcript	missense_variant	MODERATE	p.Lys8Glu
CJM1cam_0163 (moaA)	-
	744771	C	T	CJM1cam_0769-CJM1cam_0770	flgS-CJM1cam_0770	-	intergenic_region	intergenic_region	MODIFIER	-
	766440	G	A	CJM1cam_0791	CJM1cam_0791	Hypothetical protein CJM1cam_0791	transcript	synonymous_variant	LOW	p.Lys252Lys
	904409	A	T	CJM1cam_0934	mnmE	tRNA modification GTPase MnmE	transcript	missense_variant	MODERATE	p.Leu212Ile
	918173	C	T	CJM1cam_0948	CJM1cam_0948	Non-heme iron protein, hemerythrin family	transcript	synonymous_variant	LOW	p.His117His
	1449230	A	G	CJM1cam_1480	cysW	ABC-type tungstate transport system, periplasmic component	transcript	missense_variant	MODERATE	p.Val155Ala
CJM1cam_0181 (purN)	-
	74437	TTTT	TTTTT	CJM1cam_0054-CJM1cam_0055	CJM1cam_0054-ttdT	-	intergenic_region	intergenic_region	MODIFIER	-
	87749	T	TT	CJM1cam_0071-CJM1cam_0072	CJM1cam_0071-CJM1cam_0072	-	intergenic_region	intergenic_region	MODIFIER	-
	157797	AT	AAT	CJM1cam_0148-CJM1cam_0149	CJM1cam_0148-trxB	-	intergenic_region	intergenic_region	MODIFIER	-
	157815	ATA	AATA	CJM1cam_0148-CJM1cam_0149	CJM1cam_0148-trxB	-	intergenic_region	intergenic_region	MODIFIER	-
	166421	TT	T	CJM1cam_0159	rsmE	Ribosomal RNA small subunit methyltransferase E	transcript	frameshift_variant	HIGH	p.Ile136fs
	166434	TT	T	CJM1cam_0159	rsmE	Ribosomal RNA small subunit methyltransferase E	transcript	frameshift_variant	HIGH	p.Glu132fs
	236030	T	TT	CJM1cam_0238	CJM1cam_0238	Exonuclease III	transcript	frameshift_variant	HIGH	p.Lys45fs
	275077	A	T	CJM1cam_0280	modB	ABC-type sulfate/molybdate transport system, permease component	transcript	missense_variant	MODERATE	p.Leu197His
	302253	A	AA	CJM1cam_0313-CJM1cam_0314	yfhL-tsaA	-	intergenic_region	intergenic_region	MODIFIER	-
	522510	GGA	GA	CJM1cam_0539-CJM1cam_0540	CJM1cam_0539-CJM1cam_0540	-	intergenic_region	intergenic_region	MODIFIER	-
	581974	A	AA	CJM1cam_0604-CJM1cam_0605	CJM1cam_0604-CJM1cam_0605	-	intergenic_region	intergenic_region	MODIFIER	-
	608843	TA	TATAA	CJM1cam_0631-CJM1cam_0632	dtpT_3-CJM1cam_0632	-	intergenic_region	intergenic_region	MODIFIER	-
	663715	T	TT	CJM1cam_0689	waaA	3-deoxy-D-manno-octulosonic-acid transferase WaaA	transcript	frameshift_variant	HIGH	p.Ile156fs
	668177	A	AA	CJM1cam_0696	trmD	tRNA (guanine-N(1)-)-methyltransferase	transcript	frameshift_variant	HIGH	p.Ile190fs
	743566	G	T	CJM1cam_0768	CJM1cam_0768	Hypothetical protein CJM1cam_0768	transcript	missense_variant	MODERATE	p.Gly237Cys
	744771	C	T	CJM1cam_0769-CJM1cam_0770	flgS-CJM1cam_0770	-	intergenic_region	intergenic_region	MODIFIER	-
	744793	ATT	ATTTT	CJM1cam_0769-CJM1cam_0770	flgS-CJM1cam_0770	-	intergenic_region	intergenic_region	MODIFIER	-
	766440	G	A	CJM1cam_0791	CJM1cam_0791	Hypothetical protein CJM1cam_0791	transcript	synonymous_variant	LOW	p.Lys252Lys
	776496	AAA	AAAA	CJM1cam_0801-CJM1cam_0802	ilvA-CJM1cam_0802	-	intergenic_region	intergenic_region	MODIFIER	-
	801201	A	AA	CJM1cam_0826-CJM1cam_0827	CJM1cam_0826-folD	-	intergenic_region	intergenic_region	MODIFIER	-
	807237	T	TT	CJM1cam_0834	trpG	Anthranilate synthase component II TrpG	transcript	frameshift_variant	HIGH	p.Lys73fs
	817032	A	AA	CJM1cam_0844	CJM1cam_0844	Periplasmic protein	transcript	frameshift_variant	HIGH	p.Phe5fs
	870447	A	AA	CJM1cam_0898	CJM1cam_0898	Na+-dependent transporters of the SNF family protein	transcript	frameshift_variant	HIGH	p.Phe412fs
	904409	A	T	CJM1cam_0934	mnmE	tRNA modification GTPase MnmE	transcript	missense_variant	MODERATE	p.Leu212Ile
	909454	AT	AAT	CJM1cam_0941-CJM1cam_0942	CJM1cam_0941-CJM1cam_0942	-	intergenic_region	intergenic_region	MODIFIER	-
	917828	C	T	CJM1cam_0948	CJM1cam_0948	Non-heme iron protein, hemerythrin family	transcript	synonymous_variant	LOW	p.Asp2Asp
	917987	C	T	CJM1cam_0948	CJM1cam_0948	Non-heme iron protein, hemerythrin family	transcript	synonymous_variant	LOW	p.Tyr55Tyr
	918173	C	T	CJM1cam_0948	CJM1cam_0948	Non-heme iron protein, hemerythrin family	transcript	synonymous_variant	LOW	p.His117His
	918302	T	C	CJM1cam_0948	CJM1cam_0948	Non-heme iron protein, hemerythrin family	transcript	synonymous_variant	LOW	p.Cys160Cys
	918461	T	C	CJM1cam_0949	CJM1cam_0949	Non-heme iron protein, hemerythrin family	transcript	synonymous_variant	LOW	p.Ser10Ser
	921344	T	TT	CJM1cam_0953-CJM1cam_0954	CJM1cam_0953-pepD	-	intergenic_region	intergenic_region	MODIFIER	-
	977444	AG	AGG	CJM1cam_1009	CJM1cam_1009	Hypothetical protein CJM1cam_1009	transcript	frameshift_variant	HIGH	p.Leu95fs
	1087523	T	TT	CJM1cam_1123	CJM1cam_1123	Hypothetical protein CJM1cam_1123	transcript	frameshift_variant	HIGH	p.Lys383fs
	1143430	T	TT	CJM1cam_1180-CJM1cam_1181	luxS-CJM1cam_1181	-	intergenic_region	intergenic_region	MODIFIER	-
	1184249	ATA	AATA	CJM1cam_1222-CJM1cam_1223	CJM1cam_1222-ydhP_1	-	intergenic_region	intergenic_region	MODIFIER	-
	1258340	A	T	CJM1cam_1293	pseE	Motility accessory factor Maf5/PseE	transcript	missense_variant	MODERATE	p.Asn85Tyr
	1312776	C	A	CJM1cam_1345-CJM1cam_1346	CJM1cam_1345-katA	-	intergenic_region	intergenic_region	MODIFIER	-
	1348236	A	T	CJM1cam_1382	CJM1cam_1382	N-glycosyltransferase	transcript	stop_lost	HIGH	p.Ter979Lys with extension of unknown number of amino acids
	1449230	A	G	CJM1cam_1480	cysW	ABC-type tungstate transport system, periplasmic component	transcript	missense_variant	MODERATE	p.Val155Ala
	1459202	A	G	CJM1cam_1491	CJM1cam_1491	Putative ATPase	transcript	missense_variant	MODERATE	p.Lys8Glu
	1540983	A	AA	CJM1cam_1579	dnaG	DNA primase DnaG	transcript	frameshift_variant	HIGH	p.Val482fs
CJM1cam_0182 (nnr)	-
	87749	T	TT	CJM1cam_0071-CJM1cam_0072	CJM1cam_0071-CJM1cam_0072	-	intergenic_region	intergenic_region	MODIFIER	-
	88409	T	C	CJM1cam_0072	CJM1cam_0072	Non-heme iron protein, hemerythrin family	transcript	missense_variant	MODERATE	p.Asn9Asp
	129257	A	AA	CJM1cam_0120-CJM1cam_0121	CJM1cam_0120-CJM1cam_0121	-	intergenic_region	intergenic_region	MODIFIER	-
	166421	TT	T	CJM1cam_0159	rsmE	Ribosomal RNA small subunit methyltransferase E	transcript	frameshift_variant	HIGH	p.Ile136fs
	166434	TT	T	CJM1cam_0159	rsmE	Ribosomal RNA small subunit methyltransferase E	transcript	frameshift_variant	HIGH	p.Glu132fs
	236030	T	TT	CJM1cam_0238	CJM1cam_0238	Exonuclease III	transcript	frameshift_variant	HIGH	p.Lys45fs
	275077	A	T	CJM1cam_0280	modB	ABC-type sulfate/molybdate transport system, permease component	transcript	missense_variant	MODERATE	p.Leu197His
	308431	AT	AAT	CJM1cam_0318-CJM1cam_0319	polA-CJM1cam_0319	-	intergenic_region	intergenic_region	MODIFIER	-
	522510	GGA	GA	CJM1cam_0539-CJM1cam_0540	CJM1cam_0539-CJM1cam_0540	-	intergenic_region	intergenic_region	MODIFIER	-
	581974	A	AA	CJM1cam_0604-CJM1cam_0605	CJM1cam_0604-CJM1cam_0605	-	intergenic_region	intergenic_region	MODIFIER	-
	668177	A	AA	CJM1cam_0696	trmD	tRNA (guanine-N(1)-)-methyltransferase	transcript	frameshift_variant	HIGH	p.Ile190fs
	730937	A	AA	CJM1cam_0753-CJM1cam_0754	uvrD-peb2	-	intergenic_region	intergenic_region	MODIFIER	-
	743566	G	T	CJM1cam_0768	CJM1cam_0768	Hypothetical protein CJM1cam_0768	transcript	missense_variant	MODERATE	p.Gly237Cys
	744771	C	T,A	CJM1cam_0769-CJM1cam_0770,CJM1cam_0769-CJM1cam_0770	flgS-CJM1cam_0770,flgS-CJM1cam_0770	-	intergenic_region,intergenic_region	intergenic_region,intergenic_region	MODIFIER,MODIFIER	-
	744794	TTGCTTATATTATTTTAATATATTT	TTTTGCTTATATTATTTTAATATATTT	CJM1cam_0769-CJM1cam_0770	flgS-CJM1cam_0770	-	intergenic_region	intergenic_region	MODIFIER	-
	766440	G	A	CJM1cam_0791	CJM1cam_0791	Hypothetical protein CJM1cam_0791	transcript	synonymous_variant	LOW	p.Lys252Lys
	801201	A	AA	CJM1cam_0826-CJM1cam_0827	CJM1cam_0826-folD	-	intergenic_region	intergenic_region	MODIFIER	-
	807237	T	TT	CJM1cam_0834	trpG	Anthranilate synthase component II TrpG	transcript	frameshift_variant	HIGH	p.Lys73fs
	904409	A	T	CJM1cam_0934	mnmE	tRNA modification GTPase MnmE	transcript	missense_variant	MODERATE	p.Leu212Ile
	917987	C	T	CJM1cam_0948	CJM1cam_0948	Non-heme iron protein, hemerythrin family	transcript	synonymous_variant	LOW	p.Tyr55Tyr
	918173	C	T	CJM1cam_0948	CJM1cam_0948	Non-heme iron protein, hemerythrin family	transcript	synonymous_variant	LOW	p.His117His
	918435	C	T	CJM1cam_0949	CJM1cam_0949	Non-heme iron protein, hemerythrin family	transcript	synonymous_variant	LOW	p.Leu2Leu
	918461	T	C	CJM1cam_0949	CJM1cam_0949	Non-heme iron protein, hemerythrin family	transcript	synonymous_variant	LOW	p.Ser10Ser
	976923	T	TT	CJM1cam_1008	CJM1cam_1008	DnaJ like protein, partial	transcript	frameshift_variant	HIGH	-
	977444	AG	AGG	CJM1cam_1009	CJM1cam_1009	Hypothetical protein CJM1cam_1009	transcript	frameshift_variant	HIGH	p.Leu95fs
	1087523	T	TT	CJM1cam_1123	CJM1cam_1123	Hypothetical protein CJM1cam_1123	transcript	frameshift_variant	HIGH	p.Lys383fs
	1143430	T	TT	CJM1cam_1180-CJM1cam_1181	luxS-CJM1cam_1181	-	intergenic_region	intergenic_region	MODIFIER	-
	1184249	A	AA	CJM1cam_1222-CJM1cam_1223	CJM1cam_1222-ydhP_1	-	intergenic_region	intergenic_region	MODIFIER	-
	1242336	G	GG,GGG	CJM1cam_1277,CJM1cam_1277	CJM1cam_1277,CJM1cam_1277	-	transcript,transcrip	frameshift_variant,frameshift_variant	HIGH,HIGH	p.Ile52fs,p.Ile52fs
	1258340	A	T	CJM1cam_1293	pseE	Motility accessory factor Maf5/PseE	transcript	missense_variant	MODERATE	p.Asn85Tyr
	1263720	T	TT	CJM1cam_1296-CJM1cam_1297	flaA-maf-5	-	intergenic_region	intergenic_region	MODIFIER	-
	1312776	C	A	CJM1cam_1345-CJM1cam_1346	CJM1cam_1345-katA	-	intergenic_region	intergenic_region	MODIFIER	-
	1348236	A	T	CJM1cam_1382	CJM1cam_1382	N-glycosyltransferase	transcript	stop_lost	HIGH	p.Ter979Lys with extension of unknown number of amino acids
	1449230	A	G	CJM1cam_1480	cysW	ABC-type tungstate transport system, periplasmic component	transcript	missense_variant	MODERATE	p.Val155Ala
	1459202	A	G	CJM1cam_1491	CJM1cam_1491	Putative ATPase	transcript	missense_variant	MODERATE	p.Lys8Glu
	1540983	A	AA	CJM1cam_1579	dnaG	DNA primase DnaG	transcript	frameshift_variant	HIGH	p.Val482fs
CJM1cam_0183	-
	74437	TTTT	TTTTT	CJM1cam_0054-CJM1cam_0055	CJM1cam_0054-ttdT	-	intergenic_region	intergenic_region	MODIFIER	-
	87749	T	TT	CJM1cam_0071-CJM1cam_0072	CJM1cam_0071-CJM1cam_0072	-	intergenic_region	intergenic_region	MODIFIER	-
	166421	TT	T	CJM1cam_0159	rsmE	Ribosomal RNA small subunit methyltransferase E	transcript	frameshift_variant	HIGH	p.Ile136fs
	166434	TT	T	CJM1cam_0159	rsmE	Ribosomal RNA small subunit methyltransferase E	transcript	frameshift_variant	HIGH	p.Glu132fs
	236030	T	TT	CJM1cam_0238	CJM1cam_0238	Exonuclease III	transcript	frameshift_variant	HIGH	p.Lys45fs
	275077	A	T	CJM1cam_0280	modB	ABC-type sulfate/molybdate transport system, permease component	transcript	missense_variant	MODERATE	p.Leu197His
	302253	A	AA	CJM1cam_0313-CJM1cam_0314	yfhL-tsaA	-	intergenic_region	intergenic_region	MODIFIER	-
	308431	AT	AAT	CJM1cam_0318-CJM1cam_0319	polA-CJM1cam_0319	-	intergenic_region	intergenic_region	MODIFIER	-
	522510	GGA	GA,GCTTTGAAGA	CJM1cam_0539-CJM1cam_0540,CJM1cam_0539-CJM1cam_0540	CJM1cam_0539-CJM1cam_0540,CJM1cam_0539-CJM1cam_0540	-	intergenic_region,intergenic_region	intergenic_region,intergenic_region	MODIFIER,MODIFIER	-
	581974	A	AA	CJM1cam_0604-CJM1cam_0605	CJM1cam_0604-CJM1cam_0605	-	intergenic_region	intergenic_region	MODIFIER	-
	668177	ATAAAAAATTTTATACTCCTTC	AATAAAAAATTTTATACTCCTTC	CJM1cam_0696	trmD	tRNA (guanine-N(1)-)-methyltransferase	transcript	frameshift_variant	HIGH	p.Ile190fs
	743566	G	T	CJM1cam_0768	CJM1cam_0768	Hypothetical protein CJM1cam_0768	transcript	missense_variant	MODERATE	p.Gly237Cys
	744771	C	T,A	CJM1cam_0769-CJM1cam_0770,CJM1cam_0769-CJM1cam_0770	flgS-CJM1cam_0770,flgS-CJM1cam_0770	-	intergenic_region,intergenic_region	intergenic_region,intergenic_region	MODIFIER,MODIFIER	-
	744795	T	TTT	CJM1cam_0769-CJM1cam_0770	flgS-CJM1cam_0770	-	intergenic_region	intergenic_region	MODIFIER	-
	766440	G	A,C	CJM1cam_0791,CJM1cam_0791	CJM1cam_0791,CJM1cam_0791	-	transcript,transcript	missense_variant,synonymous_variant	MODERATE,LOW	p.Lys252Asn,p.Lys252Lys
	776495	AAAA	AAAAA	CJM1cam_0801-CJM1cam_0802	ilvA-CJM1cam_0802	-	intergenic_region	intergenic_region	MODIFIER	-
	801201	A	AA	CJM1cam_0826-CJM1cam_0827	CJM1cam_0826-folD	-	intergenic_region	intergenic_region	MODIFIER	-
	807237	T	TT	CJM1cam_0834	trpG	Anthranilate synthase component II TrpG	transcript	frameshift_variant	HIGH	p.Lys73fs
	904409	A	T	CJM1cam_0934	mnmE	tRNA modification GTPase MnmE	transcript	missense_variant	MODERATE	p.Leu212Ile
	917828	C	T	CJM1cam_0948	CJM1cam_0948	Non-heme iron protein, hemerythrin family	transcript	synonymous_variant	LOW	p.Asp2Asp
	917832	C	T	CJM1cam_0948	CJM1cam_0948	Non-heme iron protein, hemerythrin family	transcript	synonymous_variant	LOW	p.Leu4Leu
	917987	C	T	CJM1cam_0948	CJM1cam_0948	Non-heme iron protein, hemerythrin family	transcript	synonymous_variant	LOW	p.Tyr55Tyr
	918173	C	T	CJM1cam_0948	CJM1cam_0948	Non-heme iron protein, hemerythrin family	transcript	synonymous_variant	LOW	p.His117His
	918435	C	T	CJM1cam_0949	CJM1cam_0949	Non-heme iron protein, hemerythrin family	transcript	synonymous_variant	LOW	p.Leu2Leu
	918457	T	A	CJM1cam_0949	CJM1cam_0949	Non-heme iron protein, hemerythrin family	transcript	missense_variant	MODERATE	p.Phe9Tyr
	918461	T	C	CJM1cam_0949	CJM1cam_0949	Non-heme iron protein, hemerythrin family	transcript	synonymous_variant	LOW	p.Ser10Ser
	918497	G	A	CJM1cam_0949	CJM1cam_0949	Non-heme iron protein, hemerythrin family	transcript	synonymous_variant	LOW	p.Lys22Lys
	921344	T	TT	CJM1cam_0953-CJM1cam_0954	CJM1cam_0953-pepD	-	intergenic_region	intergenic_region	MODIFIER	-
	976923	T	TT	CJM1cam_1008	CJM1cam_1008	DnaJ like protein, partial	transcript	frameshift_variant	HIGH	-
	977444	AG	AGG	CJM1cam_1009	CJM1cam_1009	Hypothetical protein CJM1cam_1009	transcript	frameshift_variant	HIGH	p.Leu95fs
	1087523	T	TT	CJM1cam_1123	CJM1cam_1123	Hypothetical protein CJM1cam_1123	transcript	frameshift_variant	HIGH	p.Lys383fs
	1143430	T	TT	CJM1cam_1180-CJM1cam_1181	luxS-CJM1cam_1181	-	intergenic_region	intergenic_region	MODIFIER	-
	1184249	A	AA	CJM1cam_1222-CJM1cam_1223	CJM1cam_1222-ydhP_1	-	intergenic_region	intergenic_region	MODIFIER	-
	1250032	GG	G	CJM1cam_1285	pseH	N-acetyltransferase PseH	transcript	frameshift_variant	HIGH	p.Val168fs
	1258340	A	T	CJM1cam_1293	pseE	Motility accessory factor Maf5/PseE	transcript	missense_variant	MODERATE	p.Asn85Tyr
	1263720	T	TT	CJM1cam_1296-CJM1cam_1297	flaA-maf-5	-	intergenic_region	intergenic_region	MODIFIER	-
	1312776	C	A	CJM1cam_1345-CJM1cam_1346	CJM1cam_1345-katA	-	intergenic_region	intergenic_region	MODIFIER	-
	1348236	A	T	CJM1cam_1382	CJM1cam_1382	N-glycosyltransferase	transcript	stop_lost	HIGH	p.Ter979Lys with extension of unknown number of amino acids
	1449230	A	G	CJM1cam_1480	cysW	ABC-type tungstate transport system, periplasmic component	transcript	missense_variant	MODERATE	p.Val155Ala
	1459202	A	G	CJM1cam_1491	CJM1cam_1491	Putative ATPase	transcript	missense_variant	MODERATE	p.Lys8Glu
	1540983	A	AA	CJM1cam_1579	dnaG	DNA primase DnaG	transcript	frameshift_variant	HIGH	p.Val482fs
CJM1cam_0239 (eptA)	-
	78447	T	TT	CJM1cam_0061	fliY_2	Flagellar motor switch protein FliY, partial	transcript	frameshift_variant	HIGH	p.Lys138fs
	279769	A	AA	CJM1cam_0286	bioA_1	Adenosylmethionine-8-amino-7-oxononanoate aminotransferase	transcript	frameshift_variant	HIGH	p.Ile138fs
	904409	A	T	CJM1cam_0934	mnmE	tRNA modification GTPase MnmE	transcript	missense_variant	MODERATE	p.Leu212Ile
	1449230	A	G	CJM1cam_1480	cysW	ABC-type tungstate transport system, periplasmic component	transcript	missense_variant	MODERATE	p.Val155Ala
CJM1_0297 (hisC)
	87749	T	TT	CJM1cam_0071-CJM1cam_0072	CJM1cam_0071-CJM1cam_0072	-	intergenic_region	MODIFIER	-	intergenic_region
	129257	A	AA	CJM1cam_0120-CJM1cam_0121	CJM1cam_0120-CJM1cam_0121	-	intergenic_region	MODIFIER	-	intergenic_region
	236030	T	TT	CJM1cam_0238	CJM1cam_0238	Exonuclease III	frameshift_variant	HIGH	p.Lys45fs	transcript
	275077	A	T	CJM1cam_0280	modB	ABC-type sulfate/molybdate transport system, permease component	missense_variant	MODERATE	p.Leu197His	transcript
	308431	AT	AAT	CJM1cam_0318-CJM1cam_0319	polA-CJM1cam_0319	-	intergenic_region	MODIFIER	-	intergenic_region
	581974	A	AA	CJM1cam_0604-CJM1cam_0605	CJM1cam_0604-CJM1cam_0605	-	intergenic_region	MODIFIER	-	intergenic_region
	635654	C	CC,CCC	CJM1cam_0659,CJM1cam_0659	CJM1cam_0659,CJM1cam_0659	Ubiquinone/menaquinone biosynthesis methyltransferase	frameshift_variant, frameshift_variant	HIGH,HIGH	p.Gly132fs,p.Gly132fs	transcript,trasnscript
	730937	AT	AAT	CJM1cam_0753-CJM1cam_0754	uvrD-peb2	-	intergenic_region	MODIFIER	-	intergenic_region
	744771	C	T	CJM1cam_0769-CJM1cam_0770	flgS-CJM1cam_0770	-	intergenic_region	MODIFIER	-	intergenic_region
	744795	TGC	TTTGC	CJM1cam_0769-CJM1cam_0770	flgS-CJM1cam_0770	-	intergenic_region	MODIFIER	-	intergenic_region
	801201	A	AA	CJM1cam_0826-CJM1cam_0827	CJM1cam_0826-folD	-	intergenic_region	MODIFIER	-	intergenic_region
	904409	A	T	CJM1cam_0934	mnmE	tRNA modification GTPase MnmE	missense_variant	MODERATE	p.Leu212Ile	transcript
	917987	C	T	CJM1cam_0948	CJM1cam_0948	Non-heme iron protein, hemerythrin family	synonymous_variant	LOW	p.Tyr55Tyr	transcript
	918003	G	A	CJM1cam_0948	CJM1cam_0948	Non-heme iron protein, hemerythrin family	missense_variant	MODERATE	p.Asp61Asn	transcript
	918004	A	G	CJM1cam_0948	CJM1cam_0948	Non-heme iron protein, hemerythrin family	missense_variant	MODERATE	p.Asp61Gly	transcript
	918005	C	T	CJM1cam_0948	CJM1cam_0948	Non-heme iron protein, hemerythrin family	synonymous_variant	LOW	p.Asp61Asp	transcript
	918015	C	G	CJM1cam_0948	CJM1cam_0948	Non-heme iron protein, hemerythrin family	missense_variant	MODERATE	p.Gln65Glu	transcript
	918017	A	T	CJM1cam_0948	CJM1cam_0948	Non-heme iron protein, hemerythrin family	missense_variant	MODERATE	p.Gln65His	transcript
	918020	C	T	CJM1cam_0948	CJM1cam_0948	Non-heme iron protein, hemerythrin family	synonymous_variant	LOW	p.Tyr66Tyr	transcript
	918082	G	A	CJM1cam_0948	CJM1cam_0948	Non-heme iron protein, hemerythrin family	missense_variant	MODERATE	p.Arg87His	transcript
	918083	C	T	CJM1cam_0948	CJM1cam_0948	Non-heme iron protein, hemerythrin family	synonymous_variant	LOW	p.Arg87Arg	transcript
	918116	T	C	CJM1cam_0948	CJM1cam_0948	Non-heme iron protein, hemerythrin family	synonymous_variant	LOW	p.Thr98Thr	transcript
	976923	T	TT	CJM1cam_1008	CJM1cam_1008	DnaJ like protein, partial	frameshift_variant&splice_region_variant	HIGH	-	transcript
	977445	G	GG	CJM1cam_1009	CJM1cam_1009	Hypothetical protein CJM1cam_1009	frameshift_variant	HIGH	p.Leu95fs	transcript
	1020586	C	A	CJM1cam_1051	CJM1cam_1051	DNA uptake lipoprotein	missense_variant	MODERATE	p.Gly9Val	transcript
	1087523	T	TT	CJM1cam_1123	CJM1cam_1123	Hypothetical protein CJM1cam_1123	frameshift_variant	HIGH	p.Lys383fs	transcript
	1143430	T	TT	CJM1cam_1180-CJM1cam_1181	luxS-CJM1cam_1181	-	intergenic_region	MODIFIER	-	intergenic_region
	1263720	T	TT	CJM1cam_1296-CJM1cam_1297	flaA-maf-5	-	intergenic_region	MODIFIER	-	intergenic_region
	1266250	C	CC	CJM1cam_1299	CJM1cam_1299	Hypothetical protein CJM1cam_1299	frameshift_variant	HIGH	p.Gly190fs	transcript
	1449230	A	G	CJM1cam_1480	cysW	ABC-type tungstate transport system, periplasmic component	missense_variant	MODERATE	p.Val155Ala	transcript
	1459202	A	G	CJM1cam_1491	CJM1cam_1491	Putative ATPase	missense_variant	MODERATE	p.Lys8Glu	transcript
CJM1cam_0303	-
	42699	A	AA	CJM1cam_0032-CJM1cam_0033	CJM1cam_0032-CJM1cam_0033	-	intergenic_region	intergenic_region	MODIFIER	-
	279769	A	AA	CJM1cam_0286	bioA_1	Adenosylmethionine-8-amino-7-oxononanoate aminotransferase	transcript	frameshift_variant	HIGH	p.Ile138fs
	635654	C	CC,CCC	CJM1cam_0659,CJM1cam_0659	CJM1cam_0659,CJM1cam_0659	-	transcript,transcript	frameshift_variant,frameshift_variant	HIGH,HIGH	p.Gly132fs,p.Gly132fs
	904409	A	T	CJM1cam_0934	mnmE	tRNA modification GTPase MnmE	transcript	missense_variant	MODERATE	p.Leu212Ile
CJM1cam_0368 (pflB)	-
	42699	A	AA	CJM1cam_0032-CJM1cam_0033	CJM1cam_0032-CJM1cam_0033	-	intergenic_region	intergenic_region	MODIFIER	-
	73670	C	CC	CJM1cam_0054	CJM1cam_0054	Bacteriohemerythrin	transcript	frameshift_variant	HIGH	p.Gly237fs
CJM1cam_0438	-
	74436	GTTTT	GTTTTT	CJM1cam_0054-CJM1cam_0055	CJM1cam_0054-ttdT	-	intergenic_region	intergenic_region	MODIFIER	-
	157797	AT	AAT	CJM1cam_0148-CJM1cam_0149	CJM1cam_0148-trxB	-	intergenic_region	intergenic_region	MODIFIER	-
	157815	A	AA	CJM1cam_0148-CJM1cam_0149	CJM1cam_0148-trxB	-	intergenic_region	intergenic_region	MODIFIER	-
	275077	A	T	CJM1cam_0280	modB	ABC-type sulfate/molybdate transport system, permease component	transcript	missense_variant	MODERATE	p.Leu197His
	302253	A	AA	CJM1cam_0313-CJM1cam_0314	yfhL-tsaA	-	intergenic_region	intergenic_region	MODIFIER	-
	608843	TA	TATAA	CJM1cam_0631-CJM1cam_0632	dtpT_3-CJM1cam_0632	-	intergenic_region	intergenic_region	MODIFIER	-
	663715	T	TT	CJM1cam_0689	waaA	3-deoxy-D-manno-octulosonic-acid transferase WaaA	transcript	frameshift_variant	HIGH	p.Ile156fs
	668177	A	AA	CJM1cam_0696	trmD	tRNA (guanine-N(1)-)-methyltransferase	transcript	frameshift_variant	HIGH	p.Ile190fs
	698642	G	C	CJM1cam_0726-CJM1cam_0727	CJM1cam_0726-CJM1cam_0727	-	intergenic_region	intergenic_region	MODIFIER	-
	743566	G	T	CJM1cam_0768	CJM1cam_0768	Hypothetical protein CJM1cam_0768	transcript	missense_variant	MODERATE	p.Gly237Cys
	744771	C	T	CJM1cam_0769-CJM1cam_0770	flgS-CJM1cam_0770	-	intergenic_region	intergenic_region	MODIFIER	-
	766440	G	A	CJM1cam_0791	CJM1cam_0791	Hypothetical protein CJM1cam_0791	transcript	synonymous_variant	LOW	p.Lys252Lys
	776495	AAAA	AAAAA	CJM1cam_0801-CJM1cam_0802	ilvA-CJM1cam_0802	-	intergenic_region	intergenic_region	MODIFIER	-
	817032	A	AA	CJM1cam_0844	CJM1cam_0844	Periplasmic protein	transcript	frameshift_variant	HIGH	p.Phe5fs
	904409	A	T	CJM1cam_0934	mnmE	tRNA modification GTPase MnmE	transcript	missense_variant	MODERATE	p.Leu212Ile
	909454	AT	AAT	CJM1cam_0941-CJM1cam_0942	CJM1cam_0941-CJM1cam_0942	-	intergenic_region	intergenic_region	MODIFIER	-
	917987	C	T	CJM1cam_0948	CJM1cam_0948	Non-heme iron protein, hemerythrin family	transcript	synonymous_variant	LOW	p.Tyr55Tyr
	918173	C	T	CJM1cam_0948	CJM1cam_0948	Non-heme iron protein, hemerythrin family	transcript	synonymous_variant	LOW	p.His117His
	918293	A	C	CJM1cam_0948	CJM1cam_0948	Non-heme iron protein, hemerythrin family	transcript	synonymous_variant	LOW	p.Ile157Ile
	921344	TA	TTA	CJM1cam_0953-CJM1cam_0954	CJM1cam_0953-pepD	-	intergenic_region	intergenic_region	MODIFIER	-
	1087523	T	TT	CJM1cam_1123	CJM1cam_1123	Hypothetical protein CJM1cam_1123	transcript	frameshift_variant	HIGH	p.Lys383fs
	1184249	ATAATTTTTTCATTTTTACTCCTTT	AATAATTTTTTCATTTTTACTCCTTT	CJM1cam_1222-CJM1cam_1223	CJM1cam_1222-ydhP_1	-	intergenic_region	intergenic_region	MODIFIER	-
	1250032	GG	G	CJM1cam_1285	pseH	N-acetyltransferase PseH	transcript	frameshift_variant	HIGH	p.Val168fs
	1258340	A	T	CJM1cam_1293	pseE	Motility accessory factor Maf5/PseE	transcript	missense_variant	MODERATE	p.Asn85Tyr
	1312776	C	A	CJM1cam_1345-CJM1cam_1346	CJM1cam_1345-katA	-	intergenic_region	intergenic_region	MODIFIER	-
	1348236	A	T	CJM1cam_1382	CJM1cam_1382	N-glycosyltransferase	transcript	stop_lost	HIGH	p.Ter979Lys with extension of unknown number of amino acids
	1449230	A	G	CJM1cam_1480	cysW	ABC-type tungstate transport system, periplasmic component	transcript	missense_variant	MODERATE	p.Val155Ala
	1459202	A	G	CJM1cam_1491	CJM1cam_1491	Putative ATPase	transcript	missense_variant	MODERATE	p.Lys8Glu
	1540983	A	AA	CJM1cam_1579	dnaG	DNA primase DnaG	transcript	frameshift_variant	HIGH	p.Val482fs
CJM1cam_0449 (glnP)	-
	42699	A	AA	CJM1cam_0032-CJM1cam_0033	CJM1cam_0032-CJM1cam_0033	-	intergenic_region	intergenic_region	MODIFIER	-
	1242336	G	GG,GGG	CJM1cam_1277,CJM1cam_1277	CJM1cam_1277,CJM1cam_1277	-	transcript,transcript	frameshift_variant,frameshift_variant	HIGH,HIGH	p.Ile52fs,p.Ile52fs
CJM1cam_0487 (clpB)										-
	469957	G	C	CJM1cam_0487	clpB	ATP-dependent Clp protease ATP-binding subunit	missense_variant	MODERATE	p.Leu800Val	transcript
CJM1cam_0522 (flaG)	-
	42697	GAAGGATAAACGCTGAAAGCATCTAAG	GAAAGGATAAACGCTGAAAGCATCTAAG	CJM1cam_0032-CJM1cam_0033	CJM1cam_0032-CJM1cam_0033	-	intergenic_region	intergenic_region	MODIFIER	-
	74440	T	TT	CJM1cam_0054-CJM1cam_0055	CJM1cam_0054-ttdT	-	intergenic_region	intergenic_region	MODIFIER	-
	87749	T	TT	CJM1cam_0071-CJM1cam_0072	CJM1cam_0071-CJM1cam_0072	-	intergenic_region	intergenic_region	MODIFIER	-
	157797	AT	AAT	CJM1cam_0148-CJM1cam_0149	CJM1cam_0148-trxB	-	intergenic_region	intergenic_region	MODIFIER	-
	157815	A	AA	CJM1cam_0148-CJM1cam_0149	CJM1cam_0148-trxB	-	intergenic_region	intergenic_region	MODIFIER	-
	166421	TT	T	CJM1cam_0159	rsmE	Ribosomal RNA small subunit methyltransferase E	transcript	frameshift_variant	HIGH	p.Ile136fs
	166434	TT	T	CJM1cam_0159	rsmE	Ribosomal RNA small subunit methyltransferase E	transcript	frameshift_variant	HIGH	p.Glu132fs
	231870	T	TT	CJM1cam_0231	CJM1cam_0231	Hypothetical protein CJM1cam_0231	transcript	frameshift_variant	HIGH	p.Tyr119fs
	236030	T	TT	CJM1cam_0238	CJM1cam_0238	Exonuclease III	transcript	frameshift_variant	HIGH	p.Lys45fs
	275077	A	T	CJM1cam_0280	modB	ABC-type sulfate/molybdate transport system, permease component	transcript	missense_variant	MODERATE	p.Leu197His
	302253	A	AA	CJM1cam_0313-CJM1cam_0314	yfhL-tsaA	-	intergenic_region	intergenic_region	MODIFIER	-
	522510	GG	G	CJM1cam_0539-CJM1cam_0540	CJM1cam_0539-CJM1cam_0540	-	intergenic_region	intergenic_region	MODIFIER	-
	581974	A	AA	CJM1cam_0604-CJM1cam_0605	CJM1cam_0604-CJM1cam_0605	-	intergenic_region	intergenic_region	MODIFIER	-
	608844	AAAATATT	ATAAAAATATT	CJM1cam_0631-CJM1cam_0632	dtpT_3-CJM1cam_0632	-	intergenic_region	intergenic_region	MODIFIER	-
	663715	TA	TTA,T	CJM1cam_0689, CJM1cam_0689	waaA,waaA	-	transcript, transcript	frameshift_variant, frameshift_variant	HIGH,HIGH	p.Ile156fs, p.Ile156fs
	668177	A	AA	CJM1cam_0696	trmD	tRNA (guanine-N(1)-)-methyltransferase	transcript	frameshift_variant	HIGH	p.Ile190fs
	688228	T	TT	CJM1cam_0717-CJM1cam_0718	hisJ-CJM1cam_0718	-	intergenic_region	intergenic_region	MODIFIER	-
	743566	G	T	CJM1cam_0768	CJM1cam_0768	Hypothetical protein CJM1cam_0768	transcript	missense_variant	MODERATE	p.Gly237Cys
	744771	C	T	CJM1cam_0769-CJM1cam_0770	flgS-CJM1cam_0770	-	intergenic_region	intergenic_region	MODIFIER	-
	744795	TGC	TTTGC	CJM1cam_0769-CJM1cam_0770	flgS-CJM1cam_0770	-	intergenic_region	intergenic_region	MODIFIER	-
	766440	G	A	CJM1cam_0791	CJM1cam_0791	Hypothetical protein CJM1cam_0791	transcript	synonymous_variant	LOW	p.Lys252Lys
	776498	A	AA	CJM1cam_0801-CJM1cam_0802	ilvA-CJM1cam_0802	-	intergenic_region	intergenic_region	MODIFIER	-
	807237	T	TT	CJM1cam_0834	trpG	Anthranilate synthase component II TrpG	transcript	frameshift_variant	HIGH	p.Lys73fs
	817032	A	AA	CJM1cam_0844	CJM1cam_0844	Periplasmic protein	transcript	frameshift_variant	HIGH	p.Phe5fs
	904409	A	T	CJM1cam_0934	mnmE	tRNA modification GTPase MnmE	transcript	missense_variant	MODERATE	p.Leu212Ile
	909454	A	AA	CJM1cam_0941-CJM1cam_0942	CJM1cam_0941-CJM1cam_0942	-	intergenic_region	intergenic_region	MODIFIER	-
	917987	C	T	CJM1cam_0948	CJM1cam_0948	Non-heme iron protein, hemerythrin family	transcript	synonymous_variant	LOW	p.Tyr55Tyr
	918173	C	T	CJM1cam_0948	CJM1cam_0948	Non-heme iron protein, hemerythrin family	transcript	synonymous_variant	LOW	p.His117His
	921344	T	TT	CJM1cam_0953-CJM1cam_0954	CJM1cam_0953-pepD	-	intergenic_region	intergenic_region	MODIFIER	-
	976923	T	TT	CJM1cam_1008	CJM1cam_1008	DnaJ like protein, partial	transcript	frameshift_variant	HIGH	-
	977445	G	GG	CJM1cam_1009	CJM1cam_1009	Hypothetical protein CJM1cam_1009	transcript	frameshift_variant	HIGH	p.Leu95fs
	1087523	T	TT	CJM1cam_1123	CJM1cam_1123	Hypothetical protein CJM1cam_1123	transcript	frameshift_variant	HIGH	p.Lys383fs
	1143430	T	TT	CJM1cam_1180-CJM1cam_1181	luxS-CJM1cam_1181	-	intergenic_region	intergenic_region	MODIFIER	-
	1184249	ATA	AATA,A	CJM1cam_1222-CJM1cam_1223, CJM1cam_1222-CJM1cam_1223	CJM1cam_1222-ydhP_1, CJM1cam_1222-ydhP_1	-	intergenic_region, intergenic region	intergenic_region,intergenic region	MODIFIER,MODIFIER	-
	1250032	GG	G	CJM1cam_1285	pseH	N-acetyltransferase PseH	transcript	frameshift_variant	HIGH	p.Val168fs
	1258340	A	T	CJM1cam_1293	pseE	Motility accessory factor Maf5/PseE	transcript	missense_variant	MODERATE	p.Asn85Tyr
	1312776	C	A	CJM1cam_1345-CJM1cam_1346	CJM1cam_1345-katA	-	intergenic_region	intergenic_region	MODIFIER	-
	1348236	A	T	CJM1cam_1382	CJM1cam_1382	N-glycosyltransferase	transcript	stop_lost	HIGH	p.Ter979Lys with extension of unknown number of amino acids
	1449230	A	G	CJM1cam_1480	cysW	ABC-type tungstate transport system, periplasmic component	transcript	missense_variant	MODERATE	p.Val155Ala
	1459202	A	G	CJM1cam_1491	CJM1cam_1491	Putative ATPase	transcript	missense_variant	MODERATE	p.Lys8Glu
	1540983	A	AA	CJM1cam_1579	dnaG	DNA primase DnaG	transcript	frameshift_variant	HIGH	p.Val482fs
CJM1cam_0523 (fliD)	-
	2	TGAATCCAAGCCAAATACTTGAA	TTTAAAGAGAGATTATGAATCCAAGCCAAATACTTGAA	CJM1cam_0001	dnaA	Chromosomal replication initiator protein DnaA	transcript	start_lost&disruptive_inframe_insertion	HIGH	-
	74440	TATAAA	TTATAAA	CJM1cam_0054-CJM1cam_0055	CJM1cam_0054-ttdT	-	intergenic_region	intergenic_region	MODIFIER	-
	157797	AT	AAT	CJM1cam_0148-CJM1cam_0149	CJM1cam_0148-trxB	-	intergenic_region	intergenic_region	MODIFIER	-
	157815	ATA	AATA	CJM1cam_0148-CJM1cam_0149	CJM1cam_0148-trxB	-	intergenic_region	intergenic_region	MODIFIER	-
	275077	A	T	CJM1cam_0280	modB	ABC-type sulfate/molybdate transport system, permease component	transcript	missense_variant	MODERATE	p.Leu197His
	302253	A	AA	CJM1cam_0313-CJM1cam_0314	yfhL-tsaA	-	intergenic_region	intergenic_region	MODIFIER	-
	608844	AAAATATT	ATAAAAATATT	CJM1cam_0631-CJM1cam_0632	dtpT_3-CJM1cam_0632	-	intergenic_region	intergenic_region	MODIFIER	-
	663715	TA	TTA	CJM1cam_0689	waaA	3-deoxy-D-manno-octulosonic-acid transferase WaaA	transcript	frameshift_variant	HIGH	p.Ile156fs
	668177	A	AA	CJM1cam_0696	trmD	tRNA (guanine-N(1)-)-methyltransferase	transcript	frameshift_variant	HIGH	p.Ile190fs
	688228	T	TT	CJM1cam_0717-CJM1cam_0718	hisJ-CJM1cam_0718	-	intergenic_region	intergenic_region	MODIFIER	-
	698585	G	A	CJM1cam_0726-CJM1cam_0727	CJM1cam_0726-CJM1cam_0727	-	intergenic_region	intergenic_region	MODIFIER	-
	743566	G	T	CJM1cam_0768	CJM1cam_0768	Hypothetical protein CJM1cam_0768	transcript	missense_variant	MODERATE	p.Gly237Cys
	744771	C	T	CJM1cam_0769-CJM1cam_0770	flgS-CJM1cam_0770	-	intergenic_region	intergenic_region	MODIFIER	-
	766440	G	A	CJM1cam_0791	CJM1cam_0791	Hypothetical protein CJM1cam_0791	transcript	synonymous_variant	LOW	p.Lys252Lys
	776494	GAAAA	GAAAAA	CJM1cam_0801-CJM1cam_0802	ilvA-CJM1cam_0802	-	intergenic_region	intergenic_region	MODIFIER	-
	807237	T	TT	CJM1cam_0834	trpG	Anthranilate synthase component II TrpG	transcript	frameshift_variant	HIGH	p.Lys73fs
	817032	A	AA	CJM1cam_0844	CJM1cam_0844	Periplasmic protein	transcript	frameshift_variant	HIGH	p.Phe5fs
	870447	A	AA	CJM1cam_0898	CJM1cam_0898	Na+-dependent transporters of the SNF family protein	transcript	frameshift_variant	HIGH	p.Phe412fs
	904409	A	T	CJM1cam_0934	mnmE	tRNA modification GTPase MnmE	transcript	missense_variant	MODERATE	p.Leu212Ile
	909454	AT	AAT	CJM1cam_0941-CJM1cam_0942	CJM1cam_0941-CJM1cam_0942	-	intergenic_region	intergenic_region	MODIFIER	-
	911163	A	AA	CJM1cam_0943-CJM1cam_0944	CJM1cam_0943-CJM1cam_0944	-	intergenic_region	intergenic_region	MODIFIER	-
	917855	C	T	CJM1cam_0948	CJM1cam_0948	Non-heme iron protein, hemerythrin family	transcript	synonymous_variant	LOW	p.Tyr11Tyr
	917987	C	T	CJM1cam_0948	CJM1cam_0948	Non-heme iron protein, hemerythrin family	transcript	synonymous_variant	LOW	p.Tyr55Tyr
	918173	C	T	CJM1cam_0948	CJM1cam_0948	Non-heme iron protein, hemerythrin family	transcript	synonymous_variant	LOW	p.His117His
	921344	TA	TTA	CJM1cam_0953-CJM1cam_0954	CJM1cam_0953-pepD	-	intergenic_region	intergenic_region	MODIFIER	-
	1250032	GG	G	CJM1cam_1285	pseH	N-acetyltransferase PseH	transcript	frameshift_variant	HIGH	p.Val168fs
	1258340	A	T	CJM1cam_1293	pseE	Motility accessory factor Maf5/PseE	transcript	missense_variant	MODERATE	p.Asn85Tyr
	1312776	C	A	CJM1cam_1345-CJM1cam_1346	CJM1cam_1345-katA	-	intergenic_region	intergenic_region	MODIFIER	-
	1348236	A	T	CJM1cam_1382	CJM1cam_1382	N-glycosyltransferase	transcript	stop_lost	HIGH	p.Ter979Lys with extension of unknown number of amino acids
	1449230	A	G	CJM1cam_1480	cysW	ABC-type tungstate transport system, periplasmic component	transcript	missense_variant	MODERATE	p.Val155Ala
	1459202	A	G	CJM1cam_1491	CJM1cam_1491	Putative ATPase	transcript	missense_variant	MODERATE	p.Lys8Glu
CJM1cam_0551 (ilvB)	-
	78447	T	TT	CJM1cam_0061	fliY_2	Flagellar motor switch protein FliY, partial	transcript	frameshift_variant	HIGH	p.Lys138fs
	275077	A	T	CJM1cam_0280	modB	ABC-type sulfate/molybdate transport system, permease component	transcript	missense_variant	MODERATE	p.Leu197His
	279769	A	AA	CJM1cam_0286	bioA_1	Adenosylmethionine-8-amino-7-oxononanoate aminotransferase	transcript	frameshift_variant	HIGH	p.Ile138fs
	744771	C	T	CJM1cam_0769-CJM1cam_0770	flgS-CJM1cam_0770	-	intergenic_region	intergenic_region	MODIFIER	-
	744794	TT	TTTT	CJM1cam_0769-CJM1cam_0770	flgS-CJM1cam_0770	-	intergenic_region	intergenic_region	MODIFIER	-
	766440	G	A	CJM1cam_0791	CJM1cam_0791	Hypothetical protein CJM1cam_0791	transcript	synonymous_variant	LOW	p.Lys252Lys
	904409	A	T	CJM1cam_0934	mnmE	tRNA modification GTPase MnmE	transcript	missense_variant	MODERATE	p.Leu212Ile
	918173	C	T	CJM1cam_0948	CJM1cam_0948	Non-heme iron protein, hemerythrin family	transcript	synonymous_variant	LOW	p.His117His
	977444	AG	AGG	CJM1cam_1009	CJM1cam_1009	Hypothetical protein CJM1cam_1009	transcript	frameshift_variant	HIGH	p.Leu95fs
	1449230	A	G	CJM1cam_1480	cysW	ABC-type tungstate transport system, periplasmic component	transcript	missense_variant	MODERATE	p.Val155Ala
	1459202	A	G	CJM1cam_1491	CJM1cam_1491	Putative ATPase	transcript	missense_variant	MODERATE	p.Lys8Glu
CJM1cam_0593 (pstA)	-
	78447	T	TT	CJM1cam_0061	fliY_2	Flagellar motor switch protein FliY, partial	transcript	frameshift_variant	HIGH	p.Lys138fs
	696047	C	CC,CCC	CJM1cam_0723-CJM1cam_0724,CJM1cam_0723-CJM1cam_0724	hxuB_2-CJM1cam_0724,hxuB_2-CJM1cam_0724	-	intergenic_region,intergenic_region	intergenic_region,intergenic_region	MODIFIER,MODIFIER	-
	744771	C	T	CJM1cam_0769-CJM1cam_0770	flgS-CJM1cam_0770	-	intergenic_region	intergenic_region	MODIFIER	-
	744793	ATT	ATTTT	CJM1cam_0769-CJM1cam_0770	flgS-CJM1cam_0770	-	intergenic_region	intergenic_region	MODIFIER	-
	766440	G	A	CJM1cam_0791	CJM1cam_0791	Hypothetical protein CJM1cam_0791	transcript	synonymous_variant	LOW	p.Lys252Lys
	904409	A	T	CJM1cam_0934	mnmE	tRNA modification GTPase MnmE	transcript	missense_variant	MODERATE	p.Leu212Ile
	918173	C	T	CJM1cam_0948	CJM1cam_0948	Non-heme iron protein, hemerythrin family	transcript	synonymous_variant	LOW	p.His117His
	1445565	G	A	CJM1cam_1477	galU	UTP-glucose-1-phosphate uridylyltransferase GalU	transcript	missense_variant	MODERATE	p.Leu85Phe
	1449230	A	G	CJM1cam_1480	cysW	ABC-type tungstate transport system, periplasmic component	transcript	missense_variant	MODERATE	p.Val155Ala
CJM1cam_0642 (rpoN)										-
	129771	C	T	CJM1cam_0121	CJM1cam_0121	Hypothetical protein CJM1cam_0121	synonymous_variant	LOW	p.Gly165Gly	transcript
	129787	A	T	CJM1cam_0121	CJM1cam_0121	Hypothetical protein CJM1cam_0121	missense_variant	MODERATE	p.Thr171Ser	transcript
	129795	C	A	CJM1cam_0121	CJM1cam_0121	Hypothetical protein CJM1cam_0121	synonymous_variant	LOW	p.Ile173Ile	transcript
	129822	T	C	CJM1cam_0121	CJM1cam_0121	Hypothetical protein CJM1cam_0121	synonymous_variant	LOW	p.Tyr182Tyr	transcript
	129825	T	C	CJM1cam_0121	CJM1cam_0121	Hypothetical protein CJM1cam_0121	synonymous_variant	LOW	p.Tyr183Tyr	transcript
	152629	G	GG	CJM1cam_0143	CJM1cam_0143	Methyl-accepting chemotaxis signal transduction protein	frameshift_variant	HIGH	p.Val421fs	transcript
	911163	A	AA	CJM1cam_0943-CJM1cam_0944	CJM1cam_0943-CJM1cam_0944	-	intergenic_region	MODIFIER	-	intergenic_region
CJM1cam_0784 (fabL)	-
	42697	GAA	GAAA	CJM1cam_0032-CJM1cam_0033	CJM1cam_0032-CJM1cam_0033	-	intergenic_region	intergenic_region	MODIFIER	-
	74440	T	TT	CJM1cam_0054-CJM1cam_0055	CJM1cam_0054-ttdT	-	intergenic_region	intergenic_region	MODIFIER	-
	87749	T	TT	CJM1cam_0071-CJM1cam_0072	CJM1cam_0071-CJM1cam_0072	-	intergenic_region	intergenic_region	MODIFIER	-
	88388	C	T	CJM1cam_0072	CJM1cam_0072	Non-heme iron protein, hemerythrin family	transcript	missense_variant	MODERATE	p.Asp16Asn
	166421	TT	T	CJM1cam_0159	rsmE	Ribosomal RNA small subunit methyltransferase E	transcript	frameshift_variant	HIGH	p.Ile136fs
	166434	TT	T	CJM1cam_0159	rsmE	Ribosomal RNA small subunit methyltransferase E	transcript	frameshift_variant	HIGH	p.Glu132fs
	236030	T	TT	CJM1cam_0238	CJM1cam_0238	Exonuclease III	transcript	frameshift_variant	HIGH	p.Lys45fs
	275077	A	T	CJM1cam_0280	modB	ABC-type sulfate/molybdate transport system, permease component	transcript	missense_variant	MODERATE	p.Leu197His
	302253	A	AA	CJM1cam_0313-CJM1cam_0314	yfhL-tsaA	-	intergenic_region	intergenic_region	MODIFIER	-
	308431	AT	AAT	CJM1cam_0318-CJM1cam_0319	polA-CJM1cam_0319	-	intergenic_region	intergenic_region	MODIFIER	-
	522510	GGA	GA,G	CJM1cam_0539-CJM1cam_0540, CJM1cam_0539-CJM1cam_0540	CJM1cam_0539-CJM1cam_0540, CJM1cam_0539-CJM1cam_0540	-	intergenic_region, intergenic region	intergenic_region,intergenic region	MODIFIER,MODIFIER	-
	581974	A	AA	CJM1cam_0604-CJM1cam_0605	CJM1cam_0604-CJM1cam_0605	-	intergenic_region	intergenic_region	MODIFIER	-
	608844	AAAATATT	ATAAAAATATT	CJM1cam_0631-CJM1cam_0632	dtpT_3-CJM1cam_0632	-	intergenic_region	intergenic_region	MODIFIER	-
	663715	T	TT,TTT	CJM1cam_0689,CJM1cam_0689	waaA,waaA	-	transcript,transcript	frameshift_variant,frameshift_variant	HIGH,HIGH	p.Ile156fs,p.Ile156fs
	668177	A	AA	CJM1cam_0696	trmD	tRNA (guanine-N(1)-)-methyltransferase	transcript	frameshift_variant	HIGH	p.Ile190fs
	744771	C	T	CJM1cam_0769-CJM1cam_0770	flgS-CJM1cam_0770	-	intergenic_region	intergenic_region	MODIFIER	-
	744795	TGCTTAT	TTTGCTTAT	CJM1cam_0769-CJM1cam_0770	flgS-CJM1cam_0770	-	intergenic_region	intergenic_region	MODIFIER	-
	766440	G	A	CJM1cam_0791	CJM1cam_0791	Hypothetical protein CJM1cam_0791	transcript	synonymous_variant	LOW	p.Lys252Lys
	776498	A	AA	CJM1cam_0801-CJM1cam_0802	ilvA-CJM1cam_0802	-	intergenic_region	intergenic_region	MODIFIER	-
	801201	A	AA	CJM1cam_0826-CJM1cam_0827	CJM1cam_0826-folD	-	intergenic_region	intergenic_region	MODIFIER	-
	807237	T	TT	CJM1cam_0834	trpG	Anthranilate synthase component II TrpG	transcript	frameshift_variant	HIGH	p.Lys73fs
	904409	A	T	CJM1cam_0934	mnmE	tRNA modification GTPase MnmE	transcript	missense_variant	MODERATE	p.Leu212Ile
	917987	C	T	CJM1cam_0948	CJM1cam_0948	Non-heme iron protein, hemerythrin family	transcript	synonymous_variant	LOW	p.Tyr55Tyr
	918173	C	T	CJM1cam_0948	CJM1cam_0948	Non-heme iron protein, hemerythrin family	transcript	synonymous_variant	LOW	p.His117His
	921344	T	TT	CJM1cam_0953-CJM1cam_0954	CJM1cam_0953-pepD	-	intergenic_region	intergenic_region	MODIFIER	-
	976923	T	TT	CJM1cam_1008	CJM1cam_1008	DnaJ like protein, partial	transcript	frameshift_variant	HIGH	-
	977445	G	GG	CJM1cam_1009	CJM1cam_1009	Hypothetical protein CJM1cam_1009	transcript	frameshift_variant	HIGH	p.Leu95fs
	1087523	T	TT	CJM1cam_1123	CJM1cam_1123	Hypothetical protein CJM1cam_1123	transcript	frameshift_variant	HIGH	p.Lys383fs
	1143430	T	TT	CJM1cam_1180-CJM1cam_1181	luxS-CJM1cam_1181	-	intergenic_region	intergenic_region	MODIFIER	-
	1184258	T	TT	CJM1cam_1222-CJM1cam_1223	CJM1cam_1222-ydhP_1	-	intergenic_region	intergenic_region	MODIFIER	-
	1258340	A	T	CJM1cam_1293	pseE	Motility accessory factor Maf5/PseE	transcript	missense_variant	MODERATE	p.Asn85Tyr
	1312776	C	A	CJM1cam_1345-CJM1cam_1346	CJM1cam_1345-katA	-	intergenic_region	intergenic_region	MODIFIER	-
	1348236	A	T	CJM1cam_1382	CJM1cam_1382	N-glycosyltransferase	transcript	stop_lost	HIGH	p.Ter979Lys with extension of unknown number of amino acids
	1449230	A	G	CJM1cam_1480	cysW	ABC-type tungstate transport system, periplasmic component	transcript	missense_variant	MODERATE	p.Val155Ala
	1459202	A	G	CJM1cam_1491	CJM1cam_1491	Putative ATPase	transcript	missense_variant	MODERATE	p.Lys8Glu
	1540983	A	AA	CJM1cam_1579	dnaG	DNA primase DnaG	transcript	frameshift_variant	HIGH	p.Val482fs
CJM1cam_0894 (engD)	-
	74436	GTTTT	GTTTTT	CJM1cam_0054-CJM1cam_0055	CJM1cam_0054-ttdT	-	intergenic_region	intergenic_region	MODIFIER	-
	88398	G	A	CJM1cam_0072	CJM1cam_0072	Non-heme iron protein, hemerythrin family	transcript	synonymous_variant	LOW	p.Tyr12Tyr
	157797	AT	AAT	CJM1cam_0148-CJM1cam_0149	CJM1cam_0148-trxB	-	intergenic_region	intergenic_region	MODIFIER	-
	157815	ATA	AATA	CJM1cam_0148-CJM1cam_0149	CJM1cam_0148-trxB	-	intergenic_region	intergenic_region	MODIFIER	-
	275077	A	T	CJM1cam_0280	modB	ABC-type sulfate/molybdate transport system, permease component	transcript	missense_variant	MODERATE	p.Leu197His
	302253	A	AA	CJM1cam_0313-CJM1cam_0314	yfhL-tsaA	-	intergenic_region	intergenic_region	MODIFIER	-
	608844	A	ATAA	CJM1cam_0631-CJM1cam_0632	dtpT_3-CJM1cam_0632	-	intergenic_region	intergenic_region	MODIFIER	-
	688228	T	TT	CJM1cam_0717-CJM1cam_0718	hisJ-CJM1cam_0718	-	intergenic_region	intergenic_region	MODIFIER	-
	743566	G	T	CJM1cam_0768	CJM1cam_0768	Hypothetical protein CJM1cam_0768	transcript	missense_variant	MODERATE	p.Gly237Cys
	744771	C	T	CJM1cam_0769-CJM1cam_0770	flgS-CJM1cam_0770	-	intergenic_region	intergenic_region	MODIFIER	-
	766440	G	A	CJM1cam_0791	CJM1cam_0791	Hypothetical protein CJM1cam_0791	transcript	synonymous_variant	LOW	p.Lys252Lys
	776494	GAAAA	GAAAAA	CJM1cam_0801-CJM1cam_0802	ilvA-CJM1cam_0802	-	intergenic_region	intergenic_region	MODIFIER	-
	817032	A	AA	CJM1cam_0844	CJM1cam_0844	Periplasmic protein	transcript	frameshift_variant	HIGH	p.Phe5fs
	870447	A	AA	CJM1cam_0898	CJM1cam_0898	Na+-dependent transporters of the SNF family protein	transcript	frameshift_variant	HIGH	p.Phe412fs
	904409	A	T	CJM1cam_0934	mnmE	tRNA modification GTPase MnmE	transcript	missense_variant	MODERATE	p.Leu212Ile
	909454	A	AA	CJM1cam_0941-CJM1cam_0942	CJM1cam_0941-CJM1cam_0942	-	intergenic_region	intergenic_region	MODIFIER	-
	911163	ATAACTTTTTT	AATAACTTTTTT	CJM1cam_0943-CJM1cam_0944	CJM1cam_0943-CJM1cam_0944	-	intergenic_region	intergenic_region	MODIFIER	-
	917987	C	T	CJM1cam_0948	CJM1cam_0948	Non-heme iron protein, hemerythrin family	transcript	synonymous_variant	LOW	p.Tyr55Tyr
	918173	C	T	CJM1cam_0948	CJM1cam_0948	Non-heme iron protein, hemerythrin family	transcript	synonymous_variant	LOW	p.His117His
	918293	A	C	CJM1cam_0948	CJM1cam_0948	Non-heme iron protein, hemerythrin family	transcript	synonymous_variant	LOW	p.Ile157Ile
	921344	T	TT	CJM1cam_0953-CJM1cam_0954	CJM1cam_0953-pepD	-	intergenic_region	intergenic_region	MODIFIER	-
	1020586	C	A	CJM1cam_1051	CJM1cam_1051	DNA uptake lipoprotein	transcript	missense_variant	MODERATE	p.Gly9Val
	1250032	GG	G	CJM1cam_1285	pseH	N-acetyltransferase PseH	transcript	frameshift_variant	HIGH	p.Val168fs
	1258340	A	T	CJM1cam_1293	pseE	Motility accessory factor Maf5/PseE	transcript	missense_variant	MODERATE	p.Asn85Tyr
	1312776	C	A	CJM1cam_1345-CJM1cam_1346	CJM1cam_1345-katA	-	intergenic_region	intergenic_region	MODIFIER	-
	1348236	A	T	CJM1cam_1382	CJM1cam_1382	N-glycosyltransferase	transcript	stop_lost	HIGH	p.Ter979Lys with extension of unknown number of amino acids
	1449230	A	G	CJM1cam_1480	cysW	ABC-type tungstate transport system, periplasmic component	transcript	missense_variant	MODERATE	p.Val155Ala
	1459202	A	G	CJM1cam_1491	CJM1cam_1491	Putative ATPase	transcript	missense_variant	MODERATE	p.Lys8Glu
CJM1cam_0958 (jlpA)	-
	42699	A	AA	CJM1cam_0032-CJM1cam_0033	CJM1cam_0032-CJM1cam_0033	-	intergenic_region	intergenic_region	MODIFIER	-
	1242336	G	GG,GGG	CJM1cam_1277,CJM1cam_1277	CJM1cam_1277,CJM1cam_1277	-	transcript,transcrip	frameshift_variant,frameshift_variant	HIGH,HIGH	p.Ile52fs,p.Ile52fs
CJM1cam_0990 (livM)	-
	129257	A	AA	CJM1cam_0120-CJM1cam_0121	CJM1cam_0120-CJM1cam_0121	-	intergenic_region	intergenic_region	MODIFIER	-
	275077	A	T	CJM1cam_0280	modB	ABC-type sulfate/molybdate transport system, permease component	transcript	missense_variant	MODERATE	p.Leu197His
	279769	A	AA	CJM1cam_0286	bioA_1	Adenosylmethionine-8-amino-7-oxononanoate aminotransferase	transcript	frameshift_variant	HIGH	p.Ile138fs
	744771	C	T	CJM1cam_0769-CJM1cam_0770	flgS-CJM1cam_0770	-	intergenic_region	intergenic_region	MODIFIER	-
	744793	ATT	ATTTT	CJM1cam_0769-CJM1cam_0770	flgS-CJM1cam_0770	-	intergenic_region	intergenic_region	MODIFIER	-
	904409	A	T	CJM1cam_0934	mnmE	tRNA modification GTPase MnmE	transcript	missense_variant	MODERATE	p.Leu212Ile
	918116	T	C	CJM1cam_0948	CJM1cam_0948	Non-heme iron protein, hemerythrin family	transcript	synonymous_variant	LOW	p.Thr98Thr
	918173	C	T	CJM1cam_0948	CJM1cam_0948	Non-heme iron protein, hemerythrin family	transcript	synonymous_variant	LOW	p.His117His
	976923	T	TT	CJM1cam_1008	CJM1cam_1008	DnaJ like protein, partial	transcript	frameshift_variant	HIGH	-
	1263720	T	TT	CJM1cam_1296-CJM1cam_1297	flaA-maf-5	-	intergenic_region	intergenic_region	MODIFIER	-
	1449230	A	G	CJM1cam_1480	cysW	ABC-type tungstate transport system, periplasmic component	transcript	missense_variant	MODERATE	p.Val155Ala
	1459202	A	G,T,C	CJM1cam_1491,CJM1cam_1491,CJM1cam_1491	CJM1cam_1491,CJM1cam_1491,CJM1cam_1491	-	transcript,transcript,transcript	missense_variant, stop_gained, missense_varaint	MODERATE,HIGH,MODERATE	p.Lys8Glu, p.Lys8*,p.Lys8Gln
CJM1cam_1052 (fliW)	-
	87749	T	TT	CJM1cam_0071-CJM1cam_0072	CJM1cam_0071-CJM1cam_0072	-	intergenic_region	intergenic_region	MODIFIER	-
	129257	A	AA	CJM1cam_0120-CJM1cam_0121	CJM1cam_0120-CJM1cam_0121	-	intergenic_region	intergenic_region	MODIFIER	-
	236030	T	TT	CJM1cam_0238	CJM1cam_0238	Exonuclease III	transcript	frameshift_variant	HIGH	p.Lys45fs
	275077	A	T	CJM1cam_0280	modB	ABC-type sulfate/molybdate transport system, permease component	transcript	missense_variant	MODERATE	p.Leu197His
	279769	A	AA	CJM1cam_0286	bioA_1	Adenosylmethionine-8-amino-7-oxononanoate aminotransferase	transcript	frameshift_variant	HIGH	p.Ile138fs
	730937	A	AA	CJM1cam_0753-CJM1cam_0754	uvrD-peb2	-	intergenic_region	intergenic_region	MODIFIER	-
	744771	C	T	CJM1cam_0769-CJM1cam_0770	flgS-CJM1cam_0770	-	intergenic_region	intergenic_region	MODIFIER	-
	744793	ATT	ATTTT	CJM1cam_0769-CJM1cam_0770	flgS-CJM1cam_0770	-	intergenic_region	intergenic_region	MODIFIER	-
	766440	G	A	CJM1cam_0791	CJM1cam_0791	Hypothetical protein CJM1cam_0791	transcript	synonymous_variant	LOW	p.Lys252Lys
	904409	A	T	CJM1cam_0934	mnmE	tRNA modification GTPase MnmE	transcript	missense_variant	MODERATE	p.Leu212Ile
	917987	C	T	CJM1cam_0948	CJM1cam_0948	Non-heme iron protein, hemerythrin family	transcript	synonymous_variant	LOW	p.Tyr55Tyr
	918173	C	T	CJM1cam_0948	CJM1cam_0948	Non-heme iron protein, hemerythrin family	transcript	synonymous_variant	LOW	p.His117His
	977445	G	GG	CJM1cam_1009	CJM1cam_1009	Hypothetical protein CJM1cam_1009	transcript	frameshift_variant	HIGH	p.Leu95fs
	1263720	T	TT	CJM1cam_1296-CJM1cam_1297	flaA-maf-5	-	intergenic_region	intergenic_region	MODIFIER	-
	1449230	A	G	CJM1cam_1480	cysW	ABC-type tungstate transport system, periplasmic component	transcript	missense_variant	MODERATE	p.Val155Ala
	1459202	A	G	CJM1cam_1491	CJM1cam_1491	Putative ATPase	transcript	missense_variant	MODERATE	p.Lys8Glu
CJM1_1083_trxC										-
	6589	T	A	CJM1cam_0005-CJM1cam_0006	CJM1cam_0005-CJM1cam_0006	-	intergenic_region	MODIFIER	-	intergenic_region
	74440	TA	TTA	CJM1cam_0054-CJM1cam_0055	CJM1cam_0054-ttdT	-	intergenic_region	MODIFIER	-	intergenic_region
	88388	C	T	CJM1cam_0072	CJM1cam_0072	Non-heme iron protein, hemerythrin family	missense_variant	MODERATE	p.Asp16Asn	transcript
	88409	T	C	CJM1cam_0072	CJM1cam_0072	Non-heme iron protein, hemerythrin family	missense_variant	MODERATE	p.Asn9Asp	transcript
	88413	A	T	CJM1cam_0072	CJM1cam_0072	Non-heme iron protein, hemerythrin family	synonymous_variant	LOW	p.Thr7Thr	transcript
	88414	G	T	CJM1cam_0072	CJM1cam_0072	Non-heme iron protein, hemerythrin family	missense_variant	MODERATE	p.Thr7Asn	transcript
	157797	AT	AAT,A	CJM1cam_0148-CJM1cam_0149,CJM1cam_0148-CJM1cam_0149	CJM1cam_0148-trxB,CJM1cam_0148-trxB	-	intergenic_region,intergenic_region	MODIFIER,MODIFIER	-	intergenic_region,intergenic_region
	157815	A	AA	CJM1cam_0148-CJM1cam_0149	CJM1cam_0148-trxB	-	intergenic_region	MODIFIER	-	intergenic_region
	166421	TT	T	CJM1cam_0159	rsmE	Ribosomal RNA small subunit methyltransferase E	frameshift_variant	HIGH	p.Ile136fs	transcript
	166434	TT	T	CJM1cam_0159	rsmE	Ribosomal RNA small subunit methyltransferase E	frameshift_variant	HIGH	p.Glu132fs	transcript
	302253	AT	AAT	CJM1cam_0313-CJM1cam_0314	yfhL-tsaA	-	intergenic_region	MODIFIER	-	intergenic_region
	522510	GG	G	CJM1cam_0539-CJM1cam_0540	CJM1cam_0539-CJM1cam_0540	-	intergenic_region	MODIFIER	-	intergenic_region
	608844	AAAATATT	ATAAAAATATT	CJM1cam_0631-CJM1cam_0632	dtpT_3-CJM1cam_0632	-	intergenic_region	MODIFIER	-	intergenic_region
	663715	T	TT	CJM1cam_0689	waaA	3-deoxy-D-manno-octulosonic-acid transferase WaaA	frameshift_variant	HIGH	p.Ile156fs	transcript
	668177	A	AA	CJM1cam_0696	trmD	tRNA (guanine-N(1)-)-methyltransferase	frameshift_variant	HIGH	p.Ile190fs	transcript
	728822	A	T	CJM1cam_0752-CJM1cam_0753	CJM1cam_0752-uvrD	-	intergenic_region	MODIFIER	-	intergenic_region
	743566	G	T	CJM1cam_0768	CJM1cam_0768	Hypothetical protein CJM1cam_0768	missense_variant	MODERATE	p.Gly237Cys	transcript
	766440	G	A	CJM1cam_0791	CJM1cam_0791	Hypothetical protein CJM1cam_0791	synonymous_variant	LOW	p.Lys252Lys	transcript
	776498	A	AA	CJM1cam_0801-CJM1cam_0802	ilvA-CJM1cam_0802	-	intergenic_region	MODIFIER	-	intergenic_region
	807237	T	TT	CJM1cam_0834	trpG	Anthranilate synthase component II TrpG	frameshift_variant	HIGH	p.Lys73fs	transcript
	817032	A	AA	CJM1cam_0844	CJM1cam_0844	Periplasmic protein	frameshift_variant	HIGH	p.Phe5fs	transcript
	909454	A	AA	CJM1cam_0941-CJM1cam_0942	CJM1cam_0941-CJM1cam_0942	-	intergenic_region	MODIFIER	-	intergenic_region
	911163	A	AA	CJM1cam_0943-CJM1cam_0944	CJM1cam_0943-CJM1cam_0944	-	intergenic_region	MODIFIER	-	intergenic_region
	917832	C	T	CJM1cam_0948	CJM1cam_0948	Non-heme iron protein, hemerythrin family	synonymous_variant	LOW	p.Leu4Leu	transcript
	917927	T	G	CJM1cam_0948	CJM1cam_0948	Non-heme iron protein, hemerythrin family	synonymous_variant	LOW	p.Ala35Ala	transcript
	918173	C	T	CJM1cam_0948	CJM1cam_0948	Non-heme iron protein, hemerythrin family	synonymous_variant	LOW	p.His117His	transcript
	918293	A	C	CJM1cam_0948	CJM1cam_0948	Non-heme iron protein, hemerythrin family	synonymous_variant	LOW	p.Ile157Ile	transcript
	918302	T	C	CJM1cam_0948	CJM1cam_0948	Non-heme iron protein, hemerythrin family	synonymous_variant	LOW	p.Cys160Cys	transcript
	918342	T	C	CJM1cam_0948	CJM1cam_0948	Non-heme iron protein, hemerythrin family	synonymous_variant	LOW	p.Leu174Leu	transcript
	918344	A	T	CJM1cam_0948	CJM1cam_0948	Non-heme iron protein, hemerythrin family	missense_variant	MODERATE	p.Leu174Phe	transcript
	918435	C	T	CJM1cam_0949	CJM1cam_0949	Non-heme iron protein, hemerythrin family	synonymous_variant	LOW	p.Leu2Leu	transcript
	918437	A	T	CJM1cam_0949	CJM1cam_0949	Non-heme iron protein, hemerythrin family	synonymous_variant	LOW	p.Leu2Leu	transcript
	918450	A	G	CJM1cam_0949	CJM1cam_0949	Non-heme iron protein, hemerythrin family	missense_variant	MODERATE	p.Lys7Glu	transcript
	918452	A	T	CJM1cam_0949	CJM1cam_0949	Non-heme iron protein, hemerythrin family	missense_variant	MODERATE	p.Lys7Asn	transcript
	918454	C	G	CJM1cam_0949	CJM1cam_0949	Non-heme iron protein, hemerythrin family	missense_variant	MODERATE	p.Thr8Ser	transcript
	918457	T	A	CJM1cam_0949	CJM1cam_0949	Non-heme iron protein, hemerythrin family	missense_variant	MODERATE	p.Phe9Tyr	transcript
	918461	T	C	CJM1cam_0949	CJM1cam_0949	Non-heme iron protein, hemerythrin family	synonymous_variant	LOW	p.Ser10Ser	transcript
	918464	C	T	CJM1cam_0949	CJM1cam_0949	Non-heme iron protein, hemerythrin family	synonymous_variant	LOW	p.Val11Val	transcript
	918473	C	A	CJM1cam_0949	CJM1cam_0949	Non-heme iron protein, hemerythrin family	synonymous_variant	LOW	p.Ala14Ala	transcript
	918497	G	A	CJM1cam_0949	CJM1cam_0949	Non-heme iron protein, hemerythrin family	synonymous_variant	LOW	p.Lys22Lys	transcript
	918512	G	A	CJM1cam_0949	CJM1cam_0949	Non-heme iron protein, hemerythrin family	synonymous_variant	LOW	p.Ala27Ala	transcript
	918518	G	A	CJM1cam_0949	CJM1cam_0949	Non-heme iron protein, hemerythrin family	synonymous_variant	LOW	p.Lys29Lys	transcript
	921344	TA	TTA	CJM1cam_0953-CJM1cam_0954	CJM1cam_0953-pepD	-	intergenic_region	MODIFIER	-	intergenic_region
	942475	T	A	CJM1cam_0976	aarA	Rhomboid protease AarA	missense_variant	MODERATE	p.Asn7Ile	transcript
	1115175	T	A	CJM1cam_1152-CJM1cam_1153	omp50-ppiB	-	intergenic_region	MODIFIER	-	intergenic_region
	1115177	G	T	CJM1cam_1152-CJM1cam_1153	omp50-ppiB	-	intergenic_region	MODIFIER	-	intergenic_region
	1184249	ATA	AATA	CJM1cam_1222-CJM1cam_1223	CJM1cam_1222-ydhP_1	-	intergenic_region	MODIFIER	-	intergenic_region
	1258340	A	T	CJM1cam_1293	pseE	Motility accessory factor Maf5/PseE	missense_variant	MODERATE	p.Asn85Tyr	transcript
	1312776	C	A	CJM1cam_1345-CJM1cam_1346	CJM1cam_1345-katA	-	intergenic_region	MODIFIER	-	intergenic_region
	1348236	A	T	CJM1cam_1382	CJM1cam_1382	N-glycosyltransferase	stop_lost&splice_region_variant	HIGH	p.Ter979Lysext*?	transcript
	1485677	A	T	CJM1cam_1515-CJM1cam_1516	nuoA-gsiA	-	intergenic_region	MODIFIER	-	intergenic_region
	1485678	T	A	CJM1cam_1515-CJM1cam_1516	nuoA-gsiA	-	intergenic_region	MODIFIER	-	intergenic_region
	1540983	A	AA	CJM1cam_1579	dnaG	DNA primase DnaG	frameshift_variant	HIGH	p.Val482fs	transcript
CJM1cam_1088	-
	87749	T	TT	CJM1cam_0071-CJM1cam_0072	CJM1cam_0071-CJM1cam_0072	-	intergenic_region	intergenic_region	MODIFIER	-
	129257	A	AA	CJM1cam_0120-CJM1cam_0121	CJM1cam_0120-CJM1cam_0121	-	intergenic_region	intergenic_region	MODIFIER	-
	166421	TT	T	CJM1cam_0159	rsmE	Ribosomal RNA small subunit methyltransferase E	transcript	frameshift_variant	HIGH	p.Ile136fs
	166434	TT	T	CJM1cam_0159	rsmE	Ribosomal RNA small subunit methyltransferase E	transcript	frameshift_variant	HIGH	p.Glu132fs
	236030	T	TT	CJM1cam_0238	CJM1cam_0238	Exonuclease III	transcript	frameshift_variant	HIGH	p.Lys45fs
	275077	A	T	CJM1cam_0280	modB	ABC-type sulfate/molybdate transport system, permease component	transcript	missense_variant	MODERATE	p.Leu197His
	308431	AT	AAT	CJM1cam_0318-CJM1cam_0319	polA-CJM1cam_0319	-	intergenic_region	intergenic_region	MODIFIER	-
	522510	GG	G	CJM1cam_0539-CJM1cam_0540	CJM1cam_0539-CJM1cam_0540	-	intergenic_region	intergenic_region	MODIFIER	-
	581974	A	AA	CJM1cam_0604-CJM1cam_0605	CJM1cam_0604-CJM1cam_0605	-	intergenic_region	intergenic_region	MODIFIER	-
	641791	G	GG	CJM1cam_0667	cipA	Invasion protein CipA	transcript	frameshift_variant	HIGH	p.Pro280fs
	668177	A	AA	CJM1cam_0696	trmD	tRNA (guanine-N(1)-)-methyltransferase	transcript	frameshift_variant	HIGH	p.Ile190fs
	743566	G	T	CJM1cam_0768	CJM1cam_0768	Hypothetical protein CJM1cam_0768	transcript	missense_variant	MODERATE	p.Gly237Cys
	744771	C	T	CJM1cam_0769-CJM1cam_0770	flgS-CJM1cam_0770	-	intergenic_region	intergenic_region	MODIFIER	-
	744793	ATT	ATTTT	CJM1cam_0769-CJM1cam_0770	flgS-CJM1cam_0770	-	intergenic_region	intergenic_region	MODIFIER	-
	766440	G	A	CJM1cam_0791	CJM1cam_0791	Hypothetical protein CJM1cam_0791	transcript	synonymous_variant	LOW	p.Lys252Lys
	801201	A	AA	CJM1cam_0826-CJM1cam_0827	CJM1cam_0826-folD	-	intergenic_region	intergenic_region	MODIFIER	-
	807237	T	TT	CJM1cam_0834	trpG	Anthranilate synthase component II TrpG	transcript	frameshift_variant	HIGH	p.Lys73fs
	817032	A	AA	CJM1cam_0844	CJM1cam_0844	Periplasmic protein	transcript	frameshift_variant	HIGH	p.Phe5fs
	904409	A	T	CJM1cam_0934	mnmE	tRNA modification GTPase MnmE	transcript	missense_variant	MODERATE	p.Leu212Ile
	917987	C	T	CJM1cam_0948	CJM1cam_0948	Non-heme iron protein, hemerythrin family	transcript	synonymous_variant	LOW	p.Tyr55Tyr
	918173	C	T	CJM1cam_0948	CJM1cam_0948	Non-heme iron protein, hemerythrin family	transcript	synonymous_variant	LOW	p.His117His
	921344	TA	TTA	CJM1cam_0953-CJM1cam_0954	CJM1cam_0953-pepD	-	intergenic_region	intergenic_region	MODIFIER	-
	976923	T	TT	CJM1cam_1008	CJM1cam_1008	DnaJ like protein, partial	transcript	frameshift_variant	HIGH	-
	977444	AG	AGG	CJM1cam_1009	CJM1cam_1009	Hypothetical protein CJM1cam_1009	transcript	frameshift_variant	HIGH	p.Leu95fs
	1087523	T	TT	CJM1cam_1123	CJM1cam_1123	Hypothetical protein CJM1cam_1123	transcript	frameshift_variant	HIGH	p.Lys383fs
	1143430	T	TT	CJM1cam_1180-CJM1cam_1181	luxS-CJM1cam_1181	-	intergenic_region	intergenic_region	MODIFIER	-
	1184249	A	AA	CJM1cam_1222-CJM1cam_1223	CJM1cam_1222-ydhP_1	-	intergenic_region	intergenic_region	MODIFIER	-
	1242336	G	GG	CJM1cam_1277	CJM1cam_1277	Amidopeptidase-like domain protein	transcript	frameshift_variant	HIGH	p.Ile52fs
	1258340	A	T	CJM1cam_1293	pseE	Motility accessory factor Maf5/PseE	transcript	missense_variant	MODERATE	p.Asn85Tyr
	1263720	T	TT,TTT	CJM1cam_1296-CJM1cam_1297,CJM1cam_1296-CJM1cam_1297	flaA-maf-5,flaA-maf-5	-	intergenic_region,intergenic_region	intergenic_region,intergenic_region	MODIFIER,MODIFIER	-
	1312776	C	A	CJM1cam_1345-CJM1cam_1346	CJM1cam_1345-katA	-	intergenic_region	intergenic_region	MODIFIER	-
	1348236	A	T	CJM1cam_1382	CJM1cam_1382	N-glycosyltransferase	transcript	stop_lost	HIGH	p.Ter979Lys with extension of unknown number of amino acids
	1449230	A	G	CJM1cam_1480	cysW	ABC-type tungstate transport system, periplasmic component	transcript	missense_variant	MODERATE	p.Val155Ala
	1459202	A	G	CJM1cam_1491	CJM1cam_1491	Putative ATPase	transcript	missense_variant	MODERATE	p.Lys8Glu
	1540983	A	AA	CJM1cam_1579	dnaG	DNA primase DnaG	transcript	frameshift_variant	HIGH	p.Val482fs
CJM1cam_1107 (capM)	-
	74440	TATAAA	TTATAAA	CJM1cam_0054-CJM1cam_0055	CJM1cam_0054-ttdT	-	intergenic_region	intergenic_region	MODIFIER	-
	87749	T	TT	CJM1cam_0071-CJM1cam_0072	CJM1cam_0071-CJM1cam_0072	-	intergenic_region	intergenic_region	MODIFIER	-
	129257	A	AA	CJM1cam_0120-CJM1cam_0121	CJM1cam_0120-CJM1cam_0121	-	intergenic_region	intergenic_region	MODIFIER	-
	166421	TT	T	CJM1cam_0159	rsmE	Ribosomal RNA small subunit methyltransferase E	transcript	frameshift_variant	HIGH	p.Ile136fs
	166434	TT	T	CJM1cam_0159	rsmE	Ribosomal RNA small subunit methyltransferase E	transcript	frameshift_variant	HIGH	p.Glu132fs
	236030	T	TT	CJM1cam_0238	CJM1cam_0238	Exonuclease III	transcript	frameshift_variant	HIGH	p.Lys45fs
	275077	A	T	CJM1cam_0280	modB	ABC-type sulfate/molybdate transport system, permease component	transcript	missense_variant	MODERATE	p.Leu197His
	302253	A	AA	CJM1cam_0313-CJM1cam_0314	yfhL-tsaA	-	intergenic_region	intergenic_region	MODIFIER	-
	308431	A	AA	CJM1cam_0318-CJM1cam_0319	polA-CJM1cam_0319	-	intergenic_region	intergenic_region	MODIFIER	-
	522510	GG	G	CJM1cam_0539-CJM1cam_0540	CJM1cam_0539-CJM1cam_0540	-	intergenic_region	intergenic_region	MODIFIER	-
	581974	A	AA	CJM1cam_0604-CJM1cam_0605	CJM1cam_0604-CJM1cam_0605	-	intergenic_region	intergenic_region	MODIFIER	-
	608844	AAAATATT	ATAAAAATATT	CJM1cam_0631-CJM1cam_0632	dtpT_3-CJM1cam_0632	-	intergenic_region	intergenic_region	MODIFIER	-
	663715	TA	TTA,T,TTAA	CJM1cam_0689, CJM1cam_0689, CJM1cam_0689	waaA, waaA, waaA	-	transcript, transcript, transcript	frameshift_variant, frameshift_variant, frameshift_variant	HIGH, HIGH, HIGH	p.Ile156fs, p.Ile156fs, p.Ile156fs
	668177	A	AA	CJM1cam_0696	trmD	tRNA (guanine-N(1)-)-methyltransferase	transcript	frameshift_variant	HIGH	p.Ile190fs
	743566	G	T	CJM1cam_0768	CJM1cam_0768	Hypothetical protein CJM1cam_0768	transcript	missense_variant	MODERATE	p.Gly237Cys
	744771	C	T	CJM1cam_0769-CJM1cam_0770	flgS-CJM1cam_0770	-	intergenic_region	intergenic_region	MODIFIER	-
	744795	TGC	TTTGC	CJM1cam_0769-CJM1cam_0770	flgS-CJM1cam_0770	-	intergenic_region	intergenic_region	MODIFIER	-
	766440	G	A, T	CJM1cam_0791, CJM1cam_0791	CJM1cam_0791, CJM1cam_0791	-	transcript, transcript	synonymous_variant, missense_variant	LOW, MODERATE	p.Lys252Lys, p.Lys252Asn
	776497	AA	AAA	CJM1cam_0801-CJM1cam_0802	ilvA-CJM1cam_0802	-	intergenic_region	intergenic_region	MODIFIER	-
	801201	A	AA	CJM1cam_0826-CJM1cam_0827	CJM1cam_0826-folD	-	intergenic_region	intergenic_region	MODIFIER	-
	807237	T	TT	CJM1cam_0834	trpG	Anthranilate synthase component II TrpG	transcript	frameshift_variant	HIGH	p.Lys73fs
	817032	A	AA	CJM1cam_0844	CJM1cam_0844	Periplasmic protein	transcript	frameshift_variant	HIGH	p.Phe5fs
	904409	A	T	CJM1cam_0934	mnmE	tRNA modification GTPase MnmE	transcript	missense_variant	MODERATE	p.Leu212Ile
	909454	A	AA	CJM1cam_0941-CJM1cam_0942	CJM1cam_0941-CJM1cam_0942	-	intergenic_region	intergenic_region	MODIFIER	-
	917828	C	T	CJM1cam_0948	CJM1cam_0948	Non-heme iron protein, hemerythrin family	transcript	synonymous_variant	LOW	p.Asp2Asp
	917987	C	T	CJM1cam_0948	CJM1cam_0948	Non-heme iron protein, hemerythrin family	transcript	synonymous_variant	LOW	p.Tyr55Tyr
	918173	C	T	CJM1cam_0948	CJM1cam_0948	Non-heme iron protein, hemerythrin family	transcript	synonymous_variant	LOW	p.His117His
	921344	T	TT	CJM1cam_0953-CJM1cam_0954	CJM1cam_0953-pepD	-	intergenic_region	intergenic_region	MODIFIER	-
	976923	T	TT	CJM1cam_1008	CJM1cam_1008	DnaJ like protein, partial	transcript	frameshift_variant	HIGH	-
	977445	G	GG	CJM1cam_1009	CJM1cam_1009	Hypothetical protein CJM1cam_1009	transcript	frameshift_variant	HIGH	p.Leu95fs
	1072731	A	G	CJM1cam_1107	pglH_capM	UDP-D-galactose:(glucosyl)lipopolysaccharide-1, 6-D-galactosyltransferase PglH/CapM	transcript	missense_variant	MODERATE	p.Ser342Pro
	1087523	T	TT	CJM1cam_1123	CJM1cam_1123	Hypothetical protein CJM1cam_1123	transcript	frameshift_variant	HIGH	p.Lys383fs
	1143430	T	TT	CJM1cam_1180-CJM1cam_1181	luxS-CJM1cam_1181	-	intergenic_region	intergenic_region	MODIFIER	-
	1184249	ATA	AATA	CJM1cam_1222-CJM1cam_1223	CJM1cam_1222-ydhP_1	-	intergenic_region	intergenic_region	MODIFIER	-
	1242336	G	GG	CJM1cam_1277	CJM1cam_1277	Amidopeptidase-like domain protein	transcript	frameshift_variant	HIGH	p.Ile52fs
	1250032	GG	G	CJM1cam_1285	pseH	N-acetyltransferase PseH	transcript	frameshift_variant	HIGH	p.Val168fs
	1258340	A	T	CJM1cam_1293	pseE	Motility accessory factor Maf5/PseE	transcript	missense_variant	MODERATE	p.Asn85Tyr
	1312776	C	A	CJM1cam_1345-CJM1cam_1346	CJM1cam_1345-katA	-	intergenic_region	intergenic_region	MODIFIER	-
	1348236	A	T	CJM1cam_1382	CJM1cam_1382	N-glycosyltransferase	transcript	stop_lost	HIGH	p.Ter979Lys with extension of unknown number of amino acids
	1449230	A	G	CJM1cam_1480	cysW	ABC-type tungstate transport system, periplasmic component	transcript	missense_variant	MODERATE	p.Val155Ala
	1459202	A	G	CJM1cam_1491	CJM1cam_1491	Putative ATPase	transcript	missense_variant	MODERATE	p.Lys8Glu
	1540983	A	AA	CJM1cam_1579	dnaG	DNA primase DnaG	transcript	frameshift_variant	HIGH	p.Val482fs
CJM1cam_1125	-
	78447	T	TT	CJM1cam_0061	fliY_2	Flagellar motor switch protein FliY, partial	transcript	frameshift_variant	HIGH	p.Lys138fs
	236030	T	TT	CJM1cam_0238	CJM1cam_0238	Exonuclease III	transcript	frameshift_variant	HIGH	p.Lys45fs
	275077	A	T	CJM1cam_0280	modB	ABC-type sulfate/molybdate transport system, permease component	transcript	missense_variant	MODERATE	p.Leu197His
	279769	A	AA	CJM1cam_0286	bioA_1	Adenosylmethionine-8-amino-7-oxononanoate aminotransferase	transcript	frameshift_variant	HIGH	p.Ile138fs
	904409	A	T	CJM1cam_0934	mnmE	tRNA modification GTPase MnmE	transcript	missense_variant	MODERATE	p.Leu212Ile
	1449230	A	G	CJM1cam_1480	cysW	ABC-type tungstate transport system, periplasmic component	transcript	missense_variant	MODERATE	p.Val155Ala
	1459202	A	G	CJM1cam_1491	CJM1cam_1491	Putative ATPase	transcript	missense_variant	MODERATE	p.Lys8Glu
CJM1cam_1180 (luxS)	-
	42699	AGGATAAACGCTGAAAGCAT	AAGGATAAACGCTGAAAGCAT	CJM1cam_0032-CJM1cam_0033	CJM1cam_0032-CJM1cam_0033	-	intergenic_region	intergenic_region	MODIFIER	-
	87749	T	TT	CJM1cam_0071-CJM1cam_0072	CJM1cam_0071-CJM1cam_0072	-	intergenic_region	intergenic_region	MODIFIER	-
	88388	C	T	CJM1cam_0072	CJM1cam_0072	Non-heme iron protein, hemerythrin family	transcript	missense_variant	MODERATE	p.Asp16Asn
	166421	TT	T	CJM1cam_0159	rsmE	Ribosomal RNA small subunit methyltransferase E	transcript	frameshift_variant	HIGH	p.Ile136fs
	166434	TT	T	CJM1cam_0159	rsmE	Ribosomal RNA small subunit methyltransferase E	transcript	frameshift_variant	HIGH	p.Glu132fs
	236030	T	TT	CJM1cam_0238	CJM1cam_0238	Exonuclease III	transcript	frameshift_variant	HIGH	p.Lys45fs
	275077	A	T	CJM1cam_0280	modB	ABC-type sulfate/molybdate transport system, permease component	transcript	missense_variant	MODERATE	p.Leu197His
	308431	AT	AAT	CJM1cam_0318-CJM1cam_0319	polA-CJM1cam_0319	-	intergenic_region	intergenic_region	MODIFIER	-
	522510	GGA	GA	CJM1cam_0539-CJM1cam_0540	CJM1cam_0539-CJM1cam_0540	-	intergenic_region	intergenic_region	MODIFIER	-
	581974	A	AA	CJM1cam_0604-CJM1cam_0605	CJM1cam_0604-CJM1cam_0605	-	intergenic_region	intergenic_region	MODIFIER	-
	668177	A	AA	CJM1cam_0696	trmD	tRNA (guanine-N(1)-)-methyltransferase	transcript	frameshift_variant	HIGH	p.Ile190fs
	730937	AT	AAT	CJM1cam_0753-CJM1cam_0754	uvrD-peb2	-	intergenic_region	intergenic_region	MODIFIER	-
	744771	C	T	CJM1cam_0769-CJM1cam_0770	flgS-CJM1cam_0770	-	intergenic_region	intergenic_region	MODIFIER	-
	744795	TGCTTATATTAT	TTTGCTTATATTAT	CJM1cam_0769-CJM1cam_0770	flgS-CJM1cam_0770	-	intergenic_region	intergenic_region	MODIFIER	-
	766440	G	A	CJM1cam_0791	CJM1cam_0791	Hypothetical protein CJM1cam_0791	transcript	synonymous_variant	LOW	p.Lys252Lys
	801201	A	AA	CJM1cam_0826-CJM1cam_0827	CJM1cam_0826-folD	-	intergenic_region	intergenic_region	MODIFIER	-
	807237	T	TT	CJM1cam_0834	trpG	Anthranilate synthase component II TrpG	transcript	frameshift_variant	HIGH	p.Lys73fs
	904409	A	T	CJM1cam_0934	mnmE	tRNA modification GTPase MnmE	transcript	missense_variant	MODERATE	p.Leu212Ile
	917987	C	T	CJM1cam_0948	CJM1cam_0948	Non-heme iron protein, hemerythrin family	transcript	synonymous_variant	LOW	p.Tyr55Tyr
	918173	C	T	CJM1cam_0948	CJM1cam_0948	Non-heme iron protein, hemerythrin family	transcript	synonymous_variant	LOW	p.His117His
	918512	G	A	CJM1cam_0949	CJM1cam_0949	Non-heme iron protein, hemerythrin family	transcript	synonymous_variant	LOW	p.Ala27Ala
	976923	T	TT	CJM1cam_1008	CJM1cam_1008	DnaJ like protein, partial	transcript	frameshift_variant	HIGH	-
	977445	G	GG	CJM1cam_1009	CJM1cam_1009	Hypothetical protein CJM1cam_1009	transcript	frameshift_variant	HIGH	p.Leu95fs
	1087523	T	TT	CJM1cam_1123	CJM1cam_1123	Hypothetical protein CJM1cam_1123	transcript	frameshift_variant	HIGH	p.Lys383fs
	1143430	T	TT	CJM1cam_1180-CJM1cam_1181	luxS-CJM1cam_1181	-	intergenic_region	intergenic_region	MODIFIER	-
	1242336	G	GG	CJM1cam_1277	CJM1cam_1277	Amidopeptidase-like domain protein	transcript	frameshift_variant	HIGH	p.Ile52fs
	1258340	A	T	CJM1cam_1293	pseE	Motility accessory factor Maf5/PseE	transcript	missense_variant	MODERATE	p.Asn85Tyr
	1263720	T	TT	CJM1cam_1296-CJM1cam_1297	flaA-maf-5	-	intergenic_region	intergenic_region	MODIFIER	-
	1312776	C	A	CJM1cam_1345-CJM1cam_1346	CJM1cam_1345-katA	-	intergenic_region	intergenic_region	MODIFIER	-
	1449230	A	G	CJM1cam_1480	cysW	ABC-type tungstate transport system, periplasmic component	transcript	missense_variant	MODERATE	p.Val155Ala
	1459202	A	G	CJM1cam_1491	CJM1cam_1491	Putative ATPase	transcript	missense_variant	MODERATE	p.Lys8Glu
CJM1cam_1213 (kefB)	-
	42699	A	AA	CJM1cam_0032-CJM1cam_0033	CJM1cam_0032-CJM1cam_0033	-	intergenic_region	intergenic_region	MODIFIER	-
	87749	T	TT	CJM1cam_0071-CJM1cam_0072	CJM1cam_0071-CJM1cam_0072	-	intergenic_region	intergenic_region	MODIFIER	-
	88388	C	T	CJM1cam_0072	CJM1cam_0072	Non-heme iron protein, hemerythrin family	transcript	missense_variant	MODERATE	p.Asp16Asn
	166421	TT	T	CJM1cam_0159	rsmE	Ribosomal RNA small subunit methyltransferase E	transcript	frameshift_variant	HIGH	p.Ile136fs
	166434	TT	T	CJM1cam_0159	rsmE	Ribosomal RNA small subunit methyltransferase E	transcript	frameshift_variant	HIGH	p.Glu132fs
	236030	T	TT	CJM1cam_0238	CJM1cam_0238	Exonuclease III	transcript	frameshift_variant	HIGH	p.Lys45fs
	275077	A	T	CJM1cam_0280	modB	ABC-type sulfate/molybdate transport system, permease component	transcript	missense_variant	MODERATE	p.Leu197His
	302253	A	AA	CJM1cam_0313-CJM1cam_0314	yfhL-tsaA	-	intergenic_region	intergenic_region	MODIFIER	-
	308431	AT	AAT	CJM1cam_0318-CJM1cam_0319	polA-CJM1cam_0319	-	intergenic_region	intergenic_region	MODIFIER	-
	522510	GG	G	CJM1cam_0539-CJM1cam_0540	CJM1cam_0539-CJM1cam_0540	-	intergenic_region	intergenic_region	MODIFIER	-
	581974	A	AA	CJM1cam_0604-CJM1cam_0605	CJM1cam_0604-CJM1cam_0605	-	intergenic_region	intergenic_region	MODIFIER	-
	668177	A	AA	CJM1cam_0696	trmD	tRNA (guanine-N(1)-)-methyltransferase	transcript	frameshift_variant	HIGH	p.Ile190fs
	744771	C	T	CJM1cam_0769-CJM1cam_0770	flgS-CJM1cam_0770	-	intergenic_region	intergenic_region	MODIFIER	-
	766440	G	A	CJM1cam_0791	CJM1cam_0791	Hypothetical protein CJM1cam_0791	transcript	synonymous_variant	LOW	p.Lys252Lys
	776496	AAA	AAAA	CJM1cam_0801-CJM1cam_0802	ilvA-CJM1cam_0802	-	intergenic_region	intergenic_region	MODIFIER	-
	801201	A	AA	CJM1cam_0826-CJM1cam_0827	CJM1cam_0826-folD	-	intergenic_region	intergenic_region	MODIFIER	-
	807237	TAAAA	TTAAAA	CJM1cam_0834	trpG	Anthranilate synthase component II TrpG	transcript	frameshift_variant	HIGH	p.Lys73fs
	904409	A	T	CJM1cam_0934	mnmE	tRNA modification GTPase MnmE	transcript	missense_variant	MODERATE	p.Leu212Ile
	917987	C	T	CJM1cam_0948	CJM1cam_0948	Non-heme iron protein, hemerythrin family	transcript	synonymous_variant	LOW	p.Tyr55Tyr
	918173	C	T	CJM1cam_0948	CJM1cam_0948	Non-heme iron protein, hemerythrin family	transcript	synonymous_variant	LOW	p.His117His
	918435	C	T	CJM1cam_0949	CJM1cam_0949	Non-heme iron protein, hemerythrin family	transcript	synonymous_variant	LOW	p.Leu2Leu
	918461	T	C	CJM1cam_0949	CJM1cam_0949	Non-heme iron protein, hemerythrin family	transcript	synonymous_variant	LOW	p.Ser10Ser
	977445	G	GG	CJM1cam_1009	CJM1cam_1009	Hypothetical protein CJM1cam_1009	transcript	frameshift_variant	HIGH	p.Leu95fs
	1087523	T	TT	CJM1cam_1123	CJM1cam_1123	Hypothetical protein CJM1cam_1123	transcript	frameshift_variant	HIGH	p.Lys383fs
	1143430	TATCTTA	TTATCTTA	CJM1cam_1180-CJM1cam_1181	luxS-CJM1cam_1181	-	intergenic_region	intergenic_region	MODIFIER	-
	1184258	T	TT	CJM1cam_1222-CJM1cam_1223	CJM1cam_1222-ydhP_1	-	intergenic_region	intergenic_region	MODIFIER	-
	1258340	A	T	CJM1cam_1293	pseE	Motility accessory factor Maf5/PseE	transcript	missense_variant	MODERATE	p.Asn85Tyr
	1312776	C	A	CJM1cam_1345-CJM1cam_1346	CJM1cam_1345-katA	-	intergenic_region	intergenic_region	MODIFIER	-
	1449230	A	G	CJM1cam_1480	cysW	ABC-type tungstate transport system, periplasmic component	transcript	missense_variant	MODERATE	p.Val155Ala
	1459202	A	G	CJM1cam_1491	CJM1cam_1491	Putative ATPase	transcript	missense_variant	MODERATE	p.Lys8Glu
	1540983	A	AA	CJM1cam_1579	dnaG	DNA primase DnaG	transcript	frameshift_variant	HIGH	p.Val482fs
CJM1cam_1291 (maf3)	-
CJM1cam_1412 (flgK)	-
	74440	TATAAATAAA	TTATAAATAAA	CJM1cam_0054-CJM1cam_0055	CJM1cam_0054-ttdT	-	intergenic_region	intergenic_region	MODIFIER	-
	88388	C	T	CJM1cam_0072	CJM1cam_0072	Non-heme iron protein, hemerythrin family	transcript	missense_variant	MODERATE	p.Asp16Asn
	157797	AT	AAT,A	CJM1cam_0148-CJM1cam_0149,CJM1cam_0148-CJM1cam_0149	CJM1cam_0148-trxB,CJM1cam_0148-trxB	-	intergenic_region,intergenic_region	intergenic_region, intergenic region	MODIFIER,MODIFIER	-
	157815	A	AA	CJM1cam_0148-CJM1cam_0149	CJM1cam_0148-trxB	-	intergenic_region	intergenic_region	MODIFIER	-
	275077	A	T	CJM1cam_0280	modB	ABC-type sulfate/molybdate transport system, permease component	transcript	missense_variant	MODERATE	p.Leu197His
	302253	A	AA	CJM1cam_0313-CJM1cam_0314	yfhL-tsaA	-	intergenic_region	intergenic_region	MODIFIER	-
	608843	TA	TATAA	CJM1cam_0631-CJM1cam_0632	dtpT_3-CJM1cam_0632	-	intergenic_region	intergenic_region	MODIFIER	-
	663715	T	TT	CJM1cam_0689	waaA	3-deoxy-D-manno-octulosonic-acid transferase WaaA	transcript	frameshift_variant	HIGH	p.Ile156fs
	743566	G	T	CJM1cam_0768	CJM1cam_0768	Hypothetical protein CJM1cam_0768	transcript	missense_variant	MODERATE	p.Gly237Cys
	744771	C	T,G	CJM1cam_0769-CJM1cam_0770, CJM1cam_0769-CJM1cam_0770	flgS-CJM1cam_0770,flgS-CJM1cam_0770	-	intergenic_region, intergenic_region	intergenic_region, intergenic_region	MODIFIER,MODIFIER	-
	766440	G	A	CJM1cam_0791	CJM1cam_0791	Hypothetical protein CJM1cam_0791	transcript	synonymous_variant	LOW	p.Lys252Lys
	776498	A	AA	CJM1cam_0801-CJM1cam_0802	ilvA-CJM1cam_0802	-	intergenic_region	intergenic_region	MODIFIER	-
	807237	T	TT	CJM1cam_0834	trpG	Anthranilate synthase component II TrpG	transcript	frameshift_variant	HIGH	p.Lys73fs
	817032	A	AA	CJM1cam_0844	CJM1cam_0844	Periplasmic protein	transcript	frameshift_variant	HIGH	p.Phe5fs
	870447	A	AA	CJM1cam_0898	CJM1cam_0898	Na+-dependent transporters of the SNF family protein	transcript	frameshift_variant	HIGH	p.Phe412fs
	904409	A	T	CJM1cam_0934	mnmE	tRNA modification GTPase MnmE	transcript	missense_variant	MODERATE	p.Leu212Ile
	909454	A	AA	CJM1cam_0941-CJM1cam_0942	CJM1cam_0941-CJM1cam_0942	-	intergenic_region	intergenic_region	MODIFIER	-
	917987	C	T	CJM1cam_0948	CJM1cam_0948	Non-heme iron protein, hemerythrin family	transcript	synonymous_variant	LOW	p.Tyr55Tyr
	918173	C	T	CJM1cam_0948	CJM1cam_0948	Non-heme iron protein, hemerythrin family	transcript	synonymous_variant	LOW	p.His117His
	918293	A	C	CJM1cam_0948	CJM1cam_0948	Non-heme iron protein, hemerythrin family	transcript	synonymous_variant	LOW	p.Ile157Ile
	921344	TATAATTTATTCTCATTTTTTAATCATTTTG	TTATAATTTATTCTCATTTTTTAATCATTTTG	CJM1cam_0953-CJM1cam_0954	CJM1cam_0953-pepD	-	intergenic_region	intergenic_region	MODIFIER	-
	1087523	T	TT	CJM1cam_1123	CJM1cam_1123	Hypothetical protein CJM1cam_1123	transcript	frameshift_variant	HIGH	p.Lys383fs
	1184249	ATA	AATA	CJM1cam_1222-CJM1cam_1223	CJM1cam_1222-ydhP_1	-	intergenic_region	intergenic_region	MODIFIER	-
	1250032	GG	G	CJM1cam_1285	pseH	N-acetyltransferase PseH	transcript	frameshift_variant	HIGH	p.Val168fs
	1258340	A	T	CJM1cam_1293	pseE	Motility accessory factor Maf5/PseE	transcript	missense_variant	MODERATE	p.Asn85Tyr
	1312776	C	A	CJM1cam_1345-CJM1cam_1346	CJM1cam_1345-katA	-	intergenic_region	intergenic_region	MODIFIER	-
	1348236	A	T	CJM1cam_1382	CJM1cam_1382	N-glycosyltransferase	transcript	stop_lost	HIGH	p.Ter979Lys with extension of unknown number of amino acids
	1378839	T	G	CJM1cam_1412	flgK	Flagellar hook-filament junction protein FlgK	transcript	synonymous_variant	LOW	p.Leu579Leu
	1449230	A	G	CJM1cam_1480	cysW	ABC-type tungstate transport system, periplasmic component	transcript	missense_variant	MODERATE	p.Val155Ala
	1459202	A	G	CJM1cam_1491	CJM1cam_1491	Putative ATPase	transcript	missense_variant	MODERATE	p.Lys8Glu
	1540983	A	AA	CJM1cam_1579	dnaG	DNA primase DnaG	transcript	frameshift_variant	HIGH	p.Val482fs
CJM1cam_1436 (zraS)	-
	74440	TA	TTA	CJM1cam_0054-CJM1cam_0055	CJM1cam_0054-ttdT	-	intergenic_region	intergenic_region	MODIFIER	-
	87749	T	TT	CJM1cam_0071-CJM1cam_0072	CJM1cam_0071-CJM1cam_0072	-	intergenic_region	intergenic_region	MODIFIER	-
	166421	TT	T	CJM1cam_0159	rsmE	Ribosomal RNA small subunit methyltransferase E	transcript	frameshift_variant	HIGH	p.Ile136fs
	166434	TTCTATTAAA	TCTATTAAA	CJM1cam_0159	rsmE	Ribosomal RNA small subunit methyltransferase E	transcript	frameshift_variant	HIGH	p.Glu132fs
	236030	T	TT	CJM1cam_0238	CJM1cam_0238	Exonuclease III	transcript	frameshift_variant	HIGH	p.Lys45fs
	275077	A	T	CJM1cam_0280	modB	ABC-type sulfate/molybdate transport system, permease component	transcript	missense_variant	MODERATE	p.Leu197His
	302253	A	AA	CJM1cam_0313-CJM1cam_0314	yfhL-tsaA	-	intergenic_region	intergenic_region	MODIFIER	-
	308431	AT	AAT	CJM1cam_0318-CJM1cam_0319	polA-CJM1cam_0319	-	intergenic_region	intergenic_region	MODIFIER	-
	522510	GG	G	CJM1cam_0539-CJM1cam_0540	CJM1cam_0539-CJM1cam_0540	-	intergenic_region	intergenic_region	MODIFIER	-
	608843	TA	TATAA	CJM1cam_0631-CJM1cam_0632	dtpT_3-CJM1cam_0632	-	intergenic_region	intergenic_region	MODIFIER	-
	663715	TA	TTA,TTAA,T	CJM1cam_0689,CJM1cam_0689,CJM1cam_0689	waaA,waaA,waaA	-	transcript,transcript,transcript	frameshift_variant,frameshift_variant&stop_gained,frameshift_variant	HIGH,HIGH,HIGH	p.Ile156fs,p.Ile156fs,p.Ile156fs
	668177	A	AA	CJM1cam_0696	trmD	tRNA (guanine-N(1)-)-methyltransferase	transcript	frameshift_variant	HIGH	p.Ile190fs
	744771	C	T	CJM1cam_0769-CJM1cam_0770	flgS-CJM1cam_0770	-	intergenic_region	intergenic_region	MODIFIER	-
	766440	G	A	CJM1cam_0791	CJM1cam_0791	Hypothetical protein CJM1cam_0791	transcript	synonymous_variant	LOW	p.Lys252Lys
	776494	GAAAA	GAAAAA	CJM1cam_0801-CJM1cam_0802	ilvA-CJM1cam_0802	-	intergenic_region	intergenic_region	MODIFIER	-
	801201	A	AA	CJM1cam_0826-CJM1cam_0827	CJM1cam_0826-folD	-	intergenic_region	intergenic_region	MODIFIER	-
	807237	T	TT	CJM1cam_0834	trpG	Anthranilate synthase component II TrpG	transcript	frameshift_variant	HIGH	p.Lys73fs
	817032	A	AA	CJM1cam_0844	CJM1cam_0844	Periplasmic protein	transcript	frameshift_variant	HIGH	p.Phe5fs
	904409	A	T	CJM1cam_0934	mnmE	tRNA modification GTPase MnmE	transcript	missense_variant	MODERATE	p.Leu212Ile
	917987	C	T	CJM1cam_0948	CJM1cam_0948	Non-heme iron protein, hemerythrin family	transcript	synonymous_variant	LOW	p.Tyr55Tyr
	918173	C	T	CJM1cam_0948	CJM1cam_0948	Non-heme iron protein, hemerythrin family	transcript	synonymous_variant	LOW	p.His117His
	918437	A	T	CJM1cam_0949	CJM1cam_0949	Non-heme iron protein, hemerythrin family	transcript	synonymous_variant	LOW	p.Leu2Leu
	918461	T	C	CJM1cam_0949	CJM1cam_0949	Non-heme iron protein, hemerythrin family	transcript	synonymous_variant	LOW	p.Ser10Ser
	921344	TATAATTTATTC	TTATAATTTATTC	CJM1cam_0953-CJM1cam_0954	CJM1cam_0953-pepD	-	intergenic_region	intergenic_region	MODIFIER	-
	977445	GCTTAAGCATA	GGCTTAAGCATA	CJM1cam_1009	CJM1cam_1009	Hypothetical protein CJM1cam_1009	transcript	frameshift_variant	HIGH	p.Leu95fs
	1087523	T	TT	CJM1cam_1123	CJM1cam_1123	Hypothetical protein CJM1cam_1123	transcript	frameshift_variant	HIGH	p.Lys383fs
	1143430	T	TT	CJM1cam_1180-CJM1cam_1181	luxS-CJM1cam_1181	-	intergenic_region	intergenic_region	MODIFIER	-
	1184249	A	AA	CJM1cam_1222-CJM1cam_1223	CJM1cam_1222-ydhP_1	-	intergenic_region	intergenic_region	MODIFIER	-
	1258340	A	T	CJM1cam_1293	pseE	Motility accessory factor Maf5/PseE	transcript	missense_variant	MODERATE	p.Asn85Tyr
	1312776	C	A	CJM1cam_1345-CJM1cam_1346	CJM1cam_1345-katA	-	intergenic_region	intergenic_region	MODIFIER	-
	1348236	A	T	CJM1cam_1382	CJM1cam_1382	N-glycosyltransferase	transcript	stop_lost	HIGH	p.Ter979Lys with extension of unknown number of amino acids
	1403184	G	C	CJM1cam_1436	zraS	Sensor protein ZraS	transcript	missense_variant	MODERATE	p.Pro352Ala
	1449230	A	G	CJM1cam_1480	cysW	ABC-type tungstate transport system, periplasmic component	transcript	missense_variant	MODERATE	p.Val155Ala
	1459202	A	G	CJM1cam_1491	CJM1cam_1491	Putative ATPase	transcript	missense_variant	MODERATE	p.Lys8Glu
	1540983	A	AA	CJM1cam_1579	dnaG	DNA primase DnaG	transcript	frameshift_variant	HIGH	p.Val482fs
CJM1cam_1456 (fdhA)	-
	78447	TAAAAT	TTAAAAT	CJM1cam_0061	fliY_2	Flagellar motor switch protein FliY, partial	transcript	frameshift_variant	HIGH	p.Lys138fs
	88388	C	T	CJM1cam_0072	CJM1cam_0072	Non-heme iron protein, hemerythrin family	transcript	missense_variant	MODERATE	p.Asp16Asn
	275077	A	T	CJM1cam_0280	modB	ABC-type sulfate/molybdate transport system, permease component	transcript	missense_variant	MODERATE	p.Leu197His
	279769	A	AA	CJM1cam_0286	bioA_1	Adenosylmethionine-8-amino-7-oxononanoate aminotransferase	transcript	frameshift_variant	HIGH	p.Ile138fs
	698642	G	C	CJM1cam_0726-CJM1cam_0727	CJM1cam_0726-CJM1cam_0727	-	intergenic_region	intergenic_region	MODIFIER	-
	744771	C	T	CJM1cam_0769-CJM1cam_0770	flgS-CJM1cam_0770	-	intergenic_region	intergenic_region	MODIFIER	-
	744795	T	TTT	CJM1cam_0769-CJM1cam_0770	flgS-CJM1cam_0770	-	intergenic_region	intergenic_region	MODIFIER	-
	766440	G	A	CJM1cam_0791	CJM1cam_0791	Hypothetical protein CJM1cam_0791	transcript	synonymous_variant	LOW	p.Lys252Lys
	904409	A	T	CJM1cam_0934	mnmE	tRNA modification GTPase MnmE	transcript	missense_variant	MODERATE	p.Leu212Ile
	918173	C	T	CJM1cam_0948	CJM1cam_0948	Non-heme iron protein, hemerythrin family	transcript	synonymous_variant	LOW	p.His117His
	1266250	C	CC	CJM1cam_1299	CJM1cam_1299	Hypothetical protein CJM1cam_1299	transcript	frameshift_variant	HIGH	p.Gly190fs
	1425225	C	A	CJM1cam_1456	fdnG	Formate dehydrogenase, nitrate-inducible, major subunit precursor FdhG	transcript	stop_gained	HIGH	p.Glu141*
	1425515	T	A	CJM1cam_1456	fdnG	Formate dehydrogenase, nitrate-inducible, major subunit precursor FdhG	transcript	missense_variant	MODERATE	p.Lys44Ile
	1425524	T	C	CJM1cam_1456	fdnG	Formate dehydrogenase, nitrate-inducible, major subunit precursor FdhG	transcript	missense_variant	MODERATE	p.Asp41Gly
	1449230	A	G	CJM1cam_1480	cysW	ABC-type tungstate transport system, periplasmic component	transcript	missense_variant	MODERATE	p.Val155Ala
	1459202	A	G	CJM1cam_1491	CJM1cam_1491	Putative ATPase	transcript	missense_variant	MODERATE	p.Lys8Glu
CJM1cam_1625 (gltA)	-
	78447	T	TT	CJM1cam_0061	fliY_2	Flagellar motor switch protein FliY, partial	transcript	frameshift_variant	HIGH	p.Lys138fs
	275077	A	T	CJM1cam_0280	modB	ABC-type sulfate/molybdate transport system, permease component	transcript	missense_variant	MODERATE	p.Leu197His
	279769	A	AA	CJM1cam_0286	bioA_1	Adenosylmethionine-8-amino-7-oxononanoate aminotransferase	transcript	frameshift_variant	HIGH	p.Ile138fs
	698642	G	C	CJM1cam_0726-CJM1cam_0727	CJM1cam_0726-CJM1cam_0727	-	intergenic_region	intergenic_region	MODIFIER	-
	744771	C	T	CJM1cam_0769-CJM1cam_0770	flgS-CJM1cam_0770	-	intergenic_region	intergenic_region	MODIFIER	-
	744795	T	TTT	CJM1cam_0769-CJM1cam_0770	flgS-CJM1cam_0770	-	intergenic_region	intergenic_region	MODIFIER	-
	766440	G	A	CJM1cam_0791	CJM1cam_0791	Hypothetical protein CJM1cam_0791	transcript	synonymous_variant	LOW	p.Lys252Lys
	904409	A	T	CJM1cam_0934	mnmE	tRNA modification GTPase MnmE	transcript	missense_variant	MODERATE	p.Leu212Ile
	918173	C	T	CJM1cam_0948	CJM1cam_0948	Non-heme iron protein, hemerythrin family	transcript	synonymous_variant	LOW	p.His117His
	1449230	A	G	CJM1cam_1480	cysW	ABC-type tungstate transport system, periplasmic component	transcript	missense_variant	MODERATE	p.Val155Ala
	1456946	G	A	CJM1cam_1490	hsdR	Type-1 restriction enzyme R protein HsdR	transcript	synonymous_variant	LOW	p.Leu55Leu
	1459202	A	G	CJM1cam_1491	CJM1cam_1491	Putative ATPase	transcript	missense_variant	MODERATE	p.Lys8Glu
a position in C. jejuni CJM1camcam reference genome (CP012149)
b Based on Human Genome Variation Society (HGVS) notation (http://www.hgvs.org/mutnomen/); fs = frame shift
